# Supplementary material for: Structure of the germline genome of Tetrahymena thermophila and relationship to the massively rearranged somatic genome
Source: eLife. 2016 Nov 28;5:e19090. doi: 10.7554/eLife.19090 (PMC5182062; doi:10.7554/eLife.19090)
Supplement: Figure 6—source data 1. — Consensus sequences of putative TEs of the Tetrahymena germline genome (fasta format): combination of de novo repeat library and TEs from the literature. See 'Materials and methods', 'Repeat Analysis'. DOI: http://dx.doi.org/10.7554/eLife.19090.018 [file elife-19090-fig6-data1.txt]

Figure 6-source data 1. Tetrahymena putative TE library

>Tt.REP66#nonLTR/nonLTR	gi|38640507:1-6107 Tetrahymena thermophila micronuclear non-LTR retrotransposon REP complete sequence
AAAAACTTTCCAAAAACTTTAATTAAGATTCGAAAAACGAAGCTAAAAAGTAAAACAGAGAAGTACAAATTAATTAAAAATCAGAGGAAAAACAAGAAAAAGTCAAACAAACTATTAAAAGATATCCAAATAACGAGCAAAACCTACTGAAAATGTCTCAAAGAAGATCAAGCAATAAGGAAGCAAGAGAGCTTAGCAAACAAGAAAGAACAGGTTCAAACAACCACCGTACCTCCTAGGAACGCATCAGCGGACACTTAAAACATAGAACTCAACGAAACATCTTAGAAAACCACTCAACCAAGCACCAATCAAAAACCTAATCCAGAAATTTCTGAAAAGAAGGTAGATGGCAGGAAGAGAGGTTTCAGATCGGCCTACAAGAATAAGGTAGAAAAACCATAATAAGAAGAGCAGCAACCGGTGTCAACTCCACTCCCATCTGAAGAGAATTGTTTAAAACTGCTGTAAGAACCCCAAATGGTCATAAATAAGTAGCCAAGACCCGAAGCCAAGGAGGTTCCAATCAGCAGCAATACATCAATCTCCTAAAGATCAAATAGCAATGATAGTAGCAGTCTAAAACAGAACCACAACCATTAGCATCGACACTCAAGCAACTCTAGACAAGAAAGTAAACCAGCCTTGCAAGAACCGAAACCGGAACTTCCAACCTCCATCGATATCGGCAATAAGATCTGGAAATTGTGTAGATTTGACGCAGGTATGAATGGATGCAGAAATAGTTCCTAGGATTGCAAGTTTATCCATTTGGACTTGATAGAACAGGTAGCTCTAAGCGACAAAAAGAAGCTAGCCAATGTAGCAATCTGGAACTGGGACTAAGCTAAGCTCGACAGCAAGTATCAACCTTCGGACAAGGACCTTCTCAACTCCTGGGTAAACTCAAATTCAAACGAGGGAAATCCCCTCTTCACCAAATACAAAACAATGATTGAGGAGAAGGATCCTGAATTCGTCTAACTCACTAAAGATCTCACAGCTGAGTAAATGGAACTTGAAGAACTCTAAAACGCATTCCAAGTCAAGAAGCAGCGCTACATGTCAGAGCTTTCTTCAAGACTAAGACAGAAAATTCTATCCAAAAGCAGGCAAAAGGCCTTTGATAAACTGCTTTCAGAGTCAGCCCAGAAGAGAGCAGCAGCATCTGAAGCAGCACTATCTCAAGAAAGTAGTAGCATAGAATATCTGCCACCATCCCAGTAGAAGTACTCAAATCGATATCCGATGATACCACATCACAAGGACCAATATCTACCCTTTGAAAATTCACAGTATTCCTCACTCCAGTAGTAGCCAAAATCTCCAATACGAACTTCTCAGTAGCAACATTATTACTAGCAAAACAATACTCAAAGCTACCAGCCACAGCACTACGCCCATAACTGGAATCCAACCTATTAGCACTAGCAATCTAACAATTAGAGATTTGAACCCAGCTACAAGCCGTCCTACTACTGAAGAAATACATAAAAAACTCCTTGAAATGAAATATTAACTTCTCATGCATCAATAAGGAAGTGTTTTACCTCTATTAGAGATGAGTTTTGAGTAAACTCTTATTCAAAGAATTTGGAAAGTTTTAAAAAGAACGTATCAAACAAAAACCCTGTGTCTCCTTCATATTTACATATTGTAGTACCTCAACAACGCTTAAATACAGCTCATTCTCTATCCCCAATAATTAGCAACAGCAAATTACAATAGGCTTTGCTCTTATTATAAAAATAATATATAAACAGATATAAAATTTACTATTTTTTAGGTATTATTCTAAAAGGAAATTAGGAAGGCCATCAAATAAAGCAATCAACAAAAGAACATCTATAAAATGATTAGATCAAATCCAATTTATAGATCAAGCAAGAAGTCACAAACACAAACCTCACAGACAATTAAGCTAGATTCAAGACTCATCTCGTAAATAAACTCACACCTCAACAAACATGATTCTAACCTAAAAAGTAACTCCTGCTCAAACCAATCAAAATCTTCCAAACGATGTATTAACAAAGACTCGATAAAGAAAGTAAATCAATACGTTGGCTCGAACGAAATTTCTCCCTCTTAAAAATCACCACAACAACATTTAAAAAGCAAAATTATTGGCTCTCAGCTGACAATTACAGGCTTCAATACTCAAGGAGTAGCAAAAGCTAACAAAAGAAATAAGCAATACTCTACACTTTACCTCCAAAAGCTTTTCGCTGAAAGCGATGCTACTATACTTCTGGAGACAAATTGCAAAGAAAATATGCGAGTGGATATCCATAATCCAGATTACATTCAAATGAACAATCACTGCAAAGTACGCTAAATGGGTGCAGGAACAGCCTCTATTCACCACAAGGAAATCAAACTAGCACCATACGTCGCAAGCCTCAATAATGAAAAAGCCCTTGCCCAAGTATTAATTCTCGAGAATCAATAGAGAGTTTTAATCATGGGGCTGCATCTCCAACTCTAGGCGAACCCTATTGAAGAATAGGCTCTACTCGAAGAAATAATCTCACAAGTGCTGCAAGACAACAGGCTCAACCATATACTAATCTATGGGGATTTCAACCTCGATGTTTCAACGTCCAACTCCTCTCACTCAGATGCAAGGAAAGTTGGACAAATCAGAAGGCTCAAGGACTTCTTGAAATCAAAAAACTTATTCATACACAGCACAAATAGGCACACCAGAGAAGCATTTAAGCAGAACAAAATCATAAAAACTCAAGTGGACTTCTTCATAAGCTCGTTTGCTCCTAATAGCATTCTCAAAATCGAAACAATTACACACGACGAAAGCAACAGAGGCAGTGATCACTATCCCATCCGAATTCAAATTGACTTGCAAGTTGCAAAGGCGAGAGAAATCAAAAAAGTCATCAACTTAAAGCAGCTAGATCTCCTATCCTAGAAGCTTCAAAAATTCATTCGCAGCAGTCCAAAGAATGATACAGAAATCAGAAATAAAATTAACAGCATTAAAGGTAAACTTGATCTCAAATAGCAAAACTCTTAACAACTAAGGCGGAACATAAACGAAAGAATCAACGCAGTTATCAGGGCGATCCATAAGCATGAAAAGGTGCTGATGAATGATTAAAACTCAGCAAAAACTAGAGCAGAACACATGTAAACACGTAGAAAAATCATACAGAGCAAGGACACCATAATCCAGCATAAGGTCGGTGAGATACTCAAAGAATACTATGCGGAATCAACGAAAAAAGTCCAATCACTCTTTAAAACAAACATTAAGCGATATTATTAGAACATCAAGAGAGTATGCAACTTAGGCAGCAAGTCCAATGTTCTAAACACTTCAAGCGGACCAGTTGAAAACTCGAACAAAGAACTCTTATTTGATAGCAGAGACATCTAAAACGAAATAAGCAAATACTTCAAAGAACACTACAAATGTGAAGCACACGTCAATTACTATCACACCATTGGGCAACTTAGCAGCAGCGAAATAGACACTCTCATTCAGTCTTCAGAAACTCTCTACAGCAGCAGGAACAAGGCCTTTTCCACCGATTGTATCAAAGATCAGTGCTTTTTCCCACCAAATTATAGCGAAATCTCTAACACTTTGCAAAGCATTCCATGCTCCAAAACTACCAAGAAGCAAATGATTTCGGAGAAAATGCTCTCTCAAAAGTAGCATAGAGACGCAAACCTCAGAACCCTCCTCAGAGACATCCTCACTAACCCAGACTCCTTCAGGCAGACCTTCAATGCGAGGTAAATCTACCTCCTAAAGAGCGAAAGTAGGTAAATCATCAACTGTAGACCCATCACGATTCAATCCTCAGCTATTAAAATCCTGGAAAATGCAATGCTCCAGCATGTCCAAAAGCTCAAAGACGAAGGGAAGGTTAAAGATTTCCACATCAGCTAGTGTGGCTTCCAAAAGAATCGGAGCACAATCATCAACATTTGCAGAACTATTGCTCTTATCCAAAGCACAGTAGCAAAGAAAGAAAACAGAGTTGCCATCTTCGTAGATGTCAAGAGTGCCTTCGATAGCGTCAACCACGAACAGCTGTTCTAAGCATTACGAAATCAAGGCTTCGACGACATTTTCATCAAATCTGTCGCCTTTCTCTACTAGCACTGCCGCATCAATGGGTACCAAATCGGGAGAGGAGTCATCCAAGGAGGGAAACTATCGCCTATACTGTTCAATTACCTCTATGAAGAAGTCAGAGTGAAAATCCTGGAAATATGGAAGAGTAAGAAGCTGGATTGCCAAGACCTCCACTTTGAGCTCTTTGCCGATGACATGCTAATCATTCTCAAAAAGTACAAGCTCACAGCAACCCTCCTCGAAGTTCTCAAGCAAGCATATCAGGAAATCAATCTCCAAATCAATGAATCTAAGACGAAAATCATGCTAATCGGTAAGCAGGAAACATACATCAAGGACTCTATCAGACTAAGGCAGGCGAAGGGCATAGATCTCGTTATGGAGTTCAAATATCTTGGCTTAGTCATCAACAACGTGGGCAAAATTCACAAGGATGTAGCTAAGAAAGTAGATAAGGCAAAGAATCTCACGTAAATGCTCAAGAGGTGGCGCTACAACAAGCTAGGCATTATTCCTTGTCTTCTTCTCTGGCAGCTTTTCATTAAATCGCAGCTATAATATGCCTCTGCAATCATGATCACATCAGCCTAAAGCGAAAAATGTATGAGAAGCCTTCGTAACATGTACAATTCTTCCCTTAGGGACACTCTCGGACTAAACAGGAACACTTCAATCTCAACTATCTGTTACGTTCTTGGTATAGAAAATATTGAATCTATGATACTCAACAGCTACGACAATCTCATGTGCCAAATTAACGCTGATAAACGAATCCAAATGCAATTCAGAGTCTTCACTAAAAGCATCAAATAAGACATTGCAAGTAGGCATCAGCAGTTTCTACAAGCATCTACTCATAGGGACAACAAAGTTAAACAAAGATTCTGGTGGCAGCTCAACAACAAGCATGATGAACTCATTAAACTCAATATATATCTCTAGAACCCAGCTGGGCAATTCTGCTGGAAATGTCAAAGGTTCTACAAGGGTGACAGCTGGCTCTACTGTCAACATAAAAAAGAAGCTTGGATTGAACTCTAAAAGATACTAAATACCACCTCCAAGGCAGAAATAGTCAGTGTGCTCAATCTTAGGAACATGAGTTGGTAACAGTTTCCAAATGATGTACGAACAAGAATTTAAGAGTAGGCAAGACTGCTGGTCTATTAAGACATTTCTAAGGTTAGATGAAATAAAATAAGCCTCGAAAATTTAATTATTCTCACTAAAATATCCTTTTTTGTACCCCCTTAAGTTTCTCTCTTTCGATGATAAAAATAAAAAAATAAAATTAAAATAAATATTAATAATAAAAATAATAATCAAATAATAATCAATTATTGAAGATATTTTCATTGAAATGCTAGATTTACTAATAAACTAAAAAATTAGCTTTAATAAGCAAAGCTAAATTAATAATATTTAATGCTTTTTATTCAAAAGATATAATATGCTCAAATTGTCCAAATCAACAAAAATAAAAATAAATAAAAAAGGGGGTGCTCTCATGATCTTTCGTTAATTAATAATTTAAAAAATAATGATCGAATCTACCAAGATATTTCTAAAGTTAGATGAACAAATAAGAAAACTACACCCCCCCCCCCCTCCCCCCCTCCCATTAAACTCATCCAACTTATGAAACTCATATGGAACTCATGTAGCTCAAGTAACTCATGTAATTCATGGAACTCATGAAGCTCCTGAAGAAACTCCTGCAACTCCAGCTCCTACAACTCCTGAAACTCCTGAAGCTCCGGAAGCTACAGAAGCTACAGAAGCTACGGAAGCTCCGGCAACTAAATGGAGTGACGTTGATACTATATATAATATTTGAATTAAATAAATAAACAAATTGCTTTGAAAACCCTTATCTAGACCTACAGATTAACACAAAAAAATAAATAAAATAAAATATATAAAATTGTTTTTCTATAATATAATTTAATTAAGATGTATTCTGAGTGCATATTTATGTGCGAGTATTCCATTCCATTCCACC
>Tt.REP3part#nonLTR/nonLTR	gi|34761711:1-2119 Tetrahymena thermophila micronuclear non-LTR retrotransposon REP partial sequence
TCTACCTCTTAAAGAGCGAAAGCAGATAAATTATCAACTGTAGACCCATCACGATTCAGTCCTCAGCTATCAAAATCCTGGAAAATGCAATGCTCCAGTATGTCCAAAAGCTGAAAGATGATGGAAAAGTTAAAGATTTTCATATCAGTTAATGTGGCTTCCAAAAGAATCGAAGCACAATTATCAACATATGCAGAACTATTGCTCTTATCCAAAGCACAGTTGCCAAGAAAGAAAATAGAGTTGCCATCTTTGTAGATGTCAAGAGTGCTTTCGATAGCGTCAACCACGAATAACTGTTCCAAGCACTGCGAAATCAAGGCTTCGATGACATTTTCATCAAATCTGTCGCCTTTCTCTACTAGCACTGTCGCATCAATGGATACAAAATCGGAAGAGGAGTCATCCAAGGAGGAAAATTGTCACCTATACTGTTCAATTACCTCTATGAAGAAGTCAGAGTGAAAATCCTCGAAATCTGGAAGAATAAGAAGCTGGATTGCCAAGACCTCCACTTTGAGCTCTTCGCCGACGACATGCTAATCATCCTCAAAAAGTACAAGCTCACAGCAACCCTCCTCGAAGTTCTCAAGCAAGCGTATCAGGAGATAAATCTCCAAATCAATGAATCCAAGACGAAAATCATGCTAATCGGCAAGCAGGAAACCTACATAAAGGACTCTATCAGACTAAGGCAGGCGAAGGGCATAGATCTCGTAATGGAGTTCAAATATCTTGGCTTAGTCATCAACAACGTGGGCAAAATTCACAAGGATGTAGCTAAAAAAGTAGAAAAGGCAAAGAATCTCACATAAATGCTCAAGAGGTGGCGCTACAACAAGCTTGGTGTTATTCCCTGTCTCCTTCTCTGGCAGCTCTTTATAAAATCGTAGCTGTAATACGCTTCAGCAATCATGATCACATCAGCTTAAAGTGAAAAATGCATGAGAAGTCTTCGCAACATGTACAATTCTTCCCTTAGGGACACTCTTGGACTCAACAGAAACACTCCAATCTCAACTATTTGTGCCGCTCTTGGCATTGAAAATATTGAGTCTATGATACTCAACTGCTATGACAACCTCATGGACCAAATCAATGCTGATAAACGAATGCAGATGCAATTCAGAGTCTTCACTAAAAGCATCAAATCAGAGATTGCAAACAGACATCAATAGCTGCTGCAAGCAGCTACTCATAAGAACACCAGAGTCAAACAAAGATTTTGGTGGTAGCTCAATAACTCGTATGACGATCTAATTAAACTCAACATATACCTGTAAAGCCCACCTGGGTAATTCTGCTGGAAATGCCAAAGGTTCTACAAGGGTGAAAGCTGGCTCTACTGCCAACACAAAATAGAAGCTTGGAATGAACTCCAAAAGATACTTAACACCACTTCAAAGGCAGAAATAGTTAGTGTCTTAAATTAAAGTAATACTAATTGGTCAAAACTTTCTCCAAATATTCGATCAAGTATTCAAGAACAGGCAAGACTACTGGTCTATTAAGATATTTCTAAAGTTAGATGAAATAAAATTAAACTCTAAAGCTTTACTATTTTCAGTTCAAATAGTTTTTAATTTTCTAACAAGCTATATACAACTGAGGAAAAACACTTAATTAAAGAAGCAATTAATTAATCAAAAACTTATAATTAATTAATTCAAAGAAAATTTGAACAAAAGAAAAATAATAAAATAGTAAATTAATAGCTCATTACCTCAATGATTACATAATTTCCTAACAATAAACCCTCTTATAGCTATAGAATTAGAGACCGGGTCGAGTCCCCTTTCAAAAGTACAAACTTCGTACTAAATGAAAAATCTCGACACCAGTTAAAGGATCTCAAGTGGAAAGCTGTCATCTCAAATATTCGAGACCAGCAAAACACAAGAAATCTAATTCTGAGTCGAAAGCTAAAACAGGGTTTATAAAAGAAATTAAATGTGCACATCCAAGTATGAGAGGTTAAAAAAGAAAAAAAATTAATAAAATAAATAAAACTATTTTAAAATTCTTAAATAAAATTATATATATCTAACATAAATTAATATTTTTTAAGATTTATTCTGAGTGCATTTATATGTGCGAGTATTTCTATTCTATTCTATTT
>Tt.REP2#nonLTR/nonLTR gi|34761707:980-7261 Tetrahymena thermophila micronuclear non-LTR retrotransposon REP complete sequence
AAAAAACTTTCCAAAAACTTTAATTAAGATTCGAAAAAAACGAAGCTTAAAAGTAAAACAGAGAAGTACAAATTAATTAAAAAATCAGAGGAAAAACAAGAAAAAGTCAAACAAACTATTAAAAGATATCTAAATAACGAGCAAAACCTACTGAAAATGTCTCAAAGAAGATAAAGCAATAAGAAGCAAGAGAGCTTAGCAAACAAGCAAAAACAGGACCAAACAATCACCATATCTCCTAGGAATGCATCAGCGGACACTTAAAACATAGAACTCAACCGAAACATCTTAGAAAACCACACAACCAAGCACCAATCAAAAACCTAATCCAGAAATTTCTGAAAAGAAGGTAGATGGCAGGAAGAGAGGTTTCAGATCGGCCTACAAGAATAAGGTAGAAAAACAATATGAAGAACAGCAACCAGTGTCAACTCCACTCCCATCTGAAGAGAATTGTTTAAATCTGCTGTAGGAGCCCCAAATGGTCATAAATAAGTAGCCAAGACCCGAAGCCAAGGAGGTTCCAATCAGCAGCAATACATCAATCTCGTAAAGATCAAATAGCAATGATAGTAGCAGTCTAAAACAGAACCACAACCACTAGCATCGACACTCAAGCATCTCTAGACAAGAAAGTAAACCAGCCTTGCAAGAACCGAAACCGGAACTTCCAACCTCCATCGATATCGGCAATAAAATCTGGAAATTGTGTAGATTTGACGCAGGCATGAATGGATGCAGAAACAGTTCCTAGGATTGCAAGTTTATCCATTTGGACTTGATAGAACAGGTAGCTCTAAGCGACAAAAAGAAGCTAGCCAATGTAGCAATCTGGAACTGGGACTAAGCTAAGCTAGACAGCAAGTATCAACCTTCTGACAAGGACCTTCTCAACTCCTGGGTAAACTCAAATTCAAACGAGGGAAATCCCCTCTTCATCAAATACAAAACAATGATTGAGGAGAAGGATCCTGAATTCGTCTAACTCACTAAAGATCTCACAGCTGAGTAAATGGAACTTGAAGAACTCTAAAACGCATTCCAAGTCAAGAAGCAGCGCTACATGTCGGAGCTTTCTTCAAGACTAAGACAGAAAATTCTATTCAAAAGCAGGCAAAAGGCCTTTGATAAATTGCTTTCAGAATCAGCCCAGAAGAGAACAGCAGCATCTGAAGCAGCATTATCTCAAGAAAGTAGCAGCATAGAATATCTCCCACCATCCCAGTAGAAGTACTCAAATCGATATCAGATGATACCACATCACAAGGAACAATATCTACCCTTTGAAAATTCACAGTATTCCTCACTCCAGTAGTAGCCAAAATCTCCAATACGAACTTCTCAGCAGCAACATTATTACTAGCAAAACAATACTCAAAGCTACCAGCCACAGCACTAAGCCCATAACTGGAATCCAACTTATTAGCACTAGCAATCTAACAATTAGAGATTTGAACCCAGCTACAAGCCGTCCTACTACTGAAGAAATACATATGAAAACTCCTTGAAATGAAATATTAACATCTCATGCATCAATAAGGAAGTGTTTTACCTCTACTAGAGATGAGTTTTGAGTAAACTCTTATTTAAAGAATTTGGAAAGTTTTAAAAAGAACGTATCAAACAAAAACCCTGTGTCTTCTTCATATTTACATATTGTAGTCCCTCAACACGCTTAAATATAGCTCATTCTCTATCCCCAATAATTAGCACCAGCAAATTACAATAGGCTTTGCTCTTATTATAATAATATATCACAGATATAAAATTTATTATTACTATTTTTTAGGTATATTCTAAAAGGAATTAAGAAGGCCATAAAATAAAGCAAACAACTAAAGAACATCTATATAATGATTAGACCAAATCCTATTTATAGATCAAGCAAGAAGTCACAAACACAAACCTCACAGACAATAAAGCTAGATTTAAGACTCATCTAGTAAATTAACTCACACCTCAACTAACATGATTCTAACCTAAAAAGTAGCTCCTGCTCAAATCAATCAATGTCCTCCAAACGACGTATTAACAAAGACTCGATGAACAAAGTAAATCAATACCTTGGCTCTAACAAAACTTCTCCCCCTCAATATTCACCACAACAACATTTAAAAAGCAAAATTATTGGCTCTTAGCTCACAATTACAGGCTTCAATACTCAAGGAGTAGCAAAAGCTAACAAAAGAAATAAGCAATACTCTACGCTTTACCTCCAAAAGCTTTTCGCTGAAAGCGATGCTACCATACTCTTGGAGACAAATTGCAAAGAAAATATGAGAGTGGATATCCATAATCCGGACTATATTCAAATGAACAATCACTGCAAAGTACGCTAAATGGGTGCAGGAACAGCCTCTATCCACCACAAGGAAATCAAACTTGCACCATACGTCGCAAGCCTCAATAATGAAAAAGTCCTTGCCCAAGTATTAATTCTTGAGAATCAATAGAGAGTTCTAATCATGGGACTACATCTCCAACTCTAGGCCAACCCTATTGAAGAATAAGCTCTACTCGAAGAAATCATCTCGTAAGTGCTGCAAGACAACAGGCTCAACCATATACTTATCTACGGGGACTTCAACCTCGATATCTCAACCTCCAACTCCTCACACGCAGATGTAAGGAAAGCCGGACAAATCAGAAGGCTCAAGGACTTCTTGAAATCAAAGAACTTATACATACACAGCACAAATAGGCACACTAGAGAAGCATTCAAGCAGAACAAAATCATAAAAACTCAAGTGGACTTCTTCATAAGCTCGTTTGCTCCTAATTGCATTCTCAAGATTGAAACAATTACACAGGACGAAAGCAACAGAGGCAGTGATCATTATCCCATCCGAATTCAAATTGACTTGCAAGTTGCAAAGGCTAGAGAAATCAAAAAAGTCATCAACTTAAAGTAGCTAGATCTCCTATCCTAGAAGCTTCAAAAATTCATTCGCAGCAGTCCATAGAATGACACAGAAATCAGAGATAAAATTAACAGCATTAAAGGCAAACTTGATCTCAAATAACAAAACTCTTAACAGCTAAGGCGAAACATAAACCAAAGAATAAATGTAGTTATCAGGGCAATCCACAAACATGAAAAGGTGCTAATGATTGATTAAAACTCAGCAAAAACTAGAGCAGAACATATGAAAACGCGTAGAAAAATCATACAGAGCAAAGACACCATAATCCAGCATAAGGTCAGTGAAATACTCAAAGAATACTATGCCGAATCAACGAAAAAAGTCCAATCACTCTTTAAAACAAACATTAAGCGATATTATTAGAACATCAAGAGAGTATGCAGCTTAGGCAACAAGTCAAATGTTCTAAACACCTCAAGCGGACCAGTTGAAAACTCGAACAAAGAACTCTTATTTGATAGTAAAGATATCTAAAACGAAATAAGCAAATACTTCAAAGAACACTATAAATGTGAAACACACGTCAATTACTATCACACCATTGGGCAACTTAGCAGCAGCGAAATAGACACTCTCATTCAGTCTTCAGAAACTCTCTACAGCAGCAGGAACAAGGCCTTCTCCAACGATTATATCAAAGATAAGTGCTTTTTCCCACCAAATTACAGCGAAATCTCTAACGCCATGCAAAGCATTCCTTGCTCCAAAACTACCAAGAAGCAAATGATTTCTGAGAAAATGCTCTCTCAATAGTAGCATAGAGACACAAACCTCAGAACACTCCTCAAAGACATCCTCACTAACCCAGACTCCTTCAGACAGACCTTCAATGCGAGGTAAATCTACCTCCTAAAGAGCGAAAGCAGATAAATTATCAACTGTAGACCCATCACGATTCAGTCCTCAGCTATTAAAATCCTGGAAAATGCAATGCTCCAGCATGTCCAAAAGCTCAAAGATGAAGGGAAGGTTAAAGATTTTCACATCAGCCAATGTGGCTTCCAAAAGAATCGAAGCACAATCATCAACATTTGCAGAACTATTGCTCTCATCCAAAGTACAGTAGCCAAGAAAGAAAACAGAGTTGCCATCTTCGTAGATGTCAAGAGTGCTTTCGATAGCGTCAACCACGAACAGCTGTTCTAAGCACTGCGAAATCAAGGCTTTGACGATATTTTCATCAAATCTGTCGCCTTTCTCTACTAGCACTGTCGCATCAATGGGTACCAAATCGGGAGAGGAGTCATCCAGGGAGGAAAATTATCGCCTATCCTGTTCAATTACCTCTATGAAGAAGTCAGAGTGAAAATCCTTGAAATCTGGAAGAGTAAGAAGTTGGATTGTCAAGACCTCCACTTTGAGCTCTTCGCCGATGACATGCTAATCATTCTCAAAAAGTACAAGCTCACAGCAACCCTCCTTGAAGTCCTCAAGCAAGCGTATAGAGACATAAATCTCCAAATCAATGAATCCAAGACGAAAATCATGCTAATCGGCAAGCAGGAAACCTACATAAAGGACTCACTCAAACTAAGGCAAGCGAAGGGCATAGATCTTGTCATGGAGTTCAAGTACCTTGGCTTAGTCATCAACAATGTGGGCAAAATCCACAAAGATGTAGCTAAGAAAGTAGAAAAGGCAAAGAATCTCACACAAATGCTCAAGAGGTGGCGCTACAACAAGCTAGGTGTTATCCCTTGCCTCCTTCTCTGGTAGCTCTTTATAAAATCGCAGCTATAATACGCTTCAGCAATCATGATCACATCAGCCTAAAGCGAAAAATGCATGAGAAGTCTTCGAAACATGTACAACTCTTCCCTTAGGGACATACTTGGACTCAACAGGAACACTTCAATCTCAACTATCTGTGCAGTTCTTGGCATCGAAAACATTGAGTCTATGATTCTCAACTGCTACAACAACCTAATGAGCCAAATTAACGCTGATAAACGAATCTAAATGTAGTTCAAAGTCTTCACTAAAAACATTAAATTAGACATGGCTAGCAGGCATCAACAGCTGCTACAAGCAGCTACTCATAAGGACAGCAGAGTCAAACAAAGATTTTGGTGGTAGTTCAACAACAAGTACGATGATCTCATTAAACTCAACATATATCTCTAGAACCCTGCTGGACAATTCTGCTGGAAATGTTAAAGGTTCTACAAGGGCGGCAGTTGGCTCTACTGTCAGCACAAAAAAGAAGCTTGGATGGAACTCCAAAAGATATTAAATACTACCTCCAAGGCAGAAATAGTCAGTGTGCTCAATCTTAGAAACACGGATTGGCAAAAGTTTTCTATAGACATAAAAAAAAGTATTCAAGAGTGGGCTAGACTCCTGGTCTATTAAGACATTTCTAAGGTCAGATGAAAGAAAAAATCAGCTCCCAAAATTTAAAATTCTCACTCAAAAAAAAAAAAAACTTAAAGAATCATTCAAGAATTTGCAGGCCCTTTTCAATGTGAGCCAAGTATTGAACAAACGCCCTTCATGTTTGTTCAAATGGAAGAAATAGTGAGGAGTTTCTTTAATAACCATGAAGTTACTGTCTTATACAATGTGAGTCATGTATAGTATATGTACATCCATAACTATTAAAAAAAAACTGAAAGAATCACCCATGAAGTTTAAGCCCTATACAATGTGAGTCATGTATAGAACAAGCCCTTCATGTTTGTTCAAAGTGGAGGCAATAGTGAGGAGTTTCTTTAATAACCATGAAGTTACTGTCCTATACAATGTGAGTCATGTATAGTATATGTACATCCATACTATTAAATAAATTTAAAGAATCACCCATGAAGTTTAAGCCCTATACAATGTGAGTCATGTATAGAACAAGCCCTTCATGTTTGTTCAAAGTGGAGGCAATAGTGAGGAGTTTCTTTAATAACCATGAAGTTACTGTCCTATACAATGTGAGTCATGTATAGTATATGTACATCCATAACTATTAAAAAAAACTGAAAGAATCACCCATGAAGTTTAAGCCCTATACATGTATAGAACAAGCCCTTCATGTTTGTTCAAAAGTAAGAATAAATTATTTTTCATGTTAAGCGCAAATAAATAATTAAAAATAATAAACAATAAATTAAATAAATTAATTGACTCGGAACAATAAATAGAAAAAGGTTATTAAATTACCAAATTGTTCTGGAATTAATGAGAAAAAGAGGAAACTGGGTGTATATTAAATATTCAAAAATCAGATATTGATTGAATTATTAAAAATTAATAATTTGGAAAATACCTAAAAATAAATAAAAATTATCTATATAAATATAATAAAAATAAATTTTAAGATGTATTCTGAGTGCATTTATATGTGCGAGTTTTTCTATTCTATTCTATC
>Tt.REP1part#nonLTR/nonLTR gi|34761704:1-5383 Tetrahymena thermophila micronuclear non-LTR retrotransposon REP partial sequence
TCGGCCTACAAGAATAATGTAGAAAAACCATAAGAAGAGCAGCAACCAGTGTCAACTCCACTCCCATCTGAAGAGAATGGTTTAAAACTGCTGTAGGAACCCCAAACGGTCATAAATAAGCAGCCAAGACCCGAAGCCAAGGAGGTTCCAATCAGCAGCAATACATCAATCTCGTAAAGATCAAATAGCAATGATAGTAGCAGTATAAATCAGAACCACAACCACTAACATCGACACTCAAGTATCTCTAGACAAGAAAGTAAACCAACCTTGCAAGAACCGAAACCGGAACTTCCAACTTCCATCGATATCGGCAATAAGATCTGGAAATTGTGTAGATTTGATGCAGGCATGAATGGATGCAGAAACAGTTCCTAGGATTGCAAGTTTATCCATTTGGACTTGATAGAACAGGTAGCTCTAAGCGACAAAAAGAAGCTAGCCAACGTAGCAATCTGGAACTGGGACTAAGCTAAGCTCGACAGCAAGTATCAACCTTCTGACAAGGACCTTCTCAACTCCTGGGTAAACTCAAATTCAAACGAGGGAAATCCCCTCTTCACCAAATACAAAACAATGATTGAGGAGAAGGATCCTGAATTCGTCTAACTGACTAAAGATCTCACAGCTGAGTAAATGGAACTTGAAGAACTCTAAAACGCATTCCAAGTCAAGAAGCAGCGCTACATGTCAGAGCTTTCTTCAAGACTAAGGCAGAAAATTCTATCCAAAAGCAGGCAAAAGGCCTTTGATAAACTGCTTTCAGAATCAGCCCAGAAGAGAGCAGCAGCATCTGAAGCAGCATTATCTCAAGAAAGTAGTAGCATAGAATATCTCCCACCATCCCAGTAGAAGTACTCAAATCGATATCCGATGATACCACATCACAAGGACCAATATCTACCCTTTGAAAATTCACAGTATTCCTCACTCCAGTAGTAGCCAAAATCTCCACTACGAACTTCTCAGTAGCAACATTATTACTAGCAAAACAATACTCAAAGCTACCAGCCACAGCACTACGCCCATAACTGGAATCCAACTTATTAGCACTAGCAATCTAACAATTAGAGATTTGAACCCAGCTACAAGCCGTCCTACTACTGAAGAAATACATATAAAAACTCCTTGAAATGGAATATTAGCTTCTCATGCATCAATAAGGAAGTGTTTTACCTCTATTAGAGATGAGTTTTTAGTAAAATCCTATTTAAAGAATTTGGAAAGTTTTAAAATGAATGTATCAAACAAAAACCCTGTGTCTCCTTCATATTTACATATTGTAGTACCTCAACAACGCTTAAATACAGCTCACTCTCTATCCCCAATAATTAGCAACAGCAAATTACAATAGGCTTTGCTCTTATTATAATAATATATAAACAGATATAAAATTTATTATTACTATTTTTTAGGTATTATTCTAAAAGGAAATTAGGAAGGCCATCAAATAAAGTAATCAACAAAAGAACATCTATAAAATGATTAGATCAAATCCTATTTATAGATCAAGCAAGAAGTCACAAACACAAACCTCACAGACAATTAAGCTAGATTCAAGACTCATCTCGTAAATAAACTCACACCTCAACAAACATGATTCTAACCTAAAAAGTAACTCCTGCTCAAACCAATCAAAGTCTTCCAAACGATGTATTAACAAAGACTCTATAAAGAAAGTGAATCAACACCTTGGCTCGAACAAAATCTCTCCCCCTTAAAAATCACCACAACAACATTTAAAAAGCAAAATTATTGGCTCTCTGCTGACAATTACAGGCTTCAATACGCAAGGAGTAGCAAAAGCTAACAAAAGAAATAAGCAATACTCTACGCTTTACCTCCAAAAGCTTTTCGCTGAAAGCGATGCTACCATACTTTTGGAGACAAATTGCAAAGAAAATATGCGAGTGGATATCCATAATCCAGATTACATTCAAATGAACAATCACTGCAAAATACGTTAAATGGGCGCAGGAACAGCCTCTATTCACCACAAAGAAATCAAACTAGCACCATACGTCGCAAGCCTCAATAATGAAAAAGCCCTTGCCCAAGTATTAATTCTCGAGAATCAACAGAGAGTTTTAATCATGGGACTACATCTCCAACTCCAGGCCAACCCTATTGAAGAATAAGCCCTGCTTGAAGAAATCATCTCGTAAGTACTGCAAGACAACAGGCTAAACCATATACTAATCTATGGGGACTTCAACCTCGATGTTTCAACCCCCAACTCCTCACACGCAGATGCAAGGAAAACTGGACAAATCAGAAGGCTCAAGGACTTCTTGAAATCAAAAAACTTATACATACACGGCACAAATAGGCACACTAGAGAAGCATTTAAGCAGAACAAAATCATAAAAACTCAAGTGGACTTCTTCATAAGCTCGTTTGCTCCTAATAGCATTCTCAAAATCGAAACAATTACACACGACGAAAGCAACAGGGGCAGTGATCACTATCCCATCCGAATCCAAATTGACTTGCAAGTTGCAAAGGCTAGAGAAATCAAAAAAGTCATCAACTTAAAGCAGCTAGATCTCCTATCCTAGAAGCTTCAAAAATACATTCGCAGCAGTCCAAAGAATGAAACAGAAATCAGAGATAAAATTAACAGCATTAAAGGCAAACTAGATCTCAAATAGCAAAACTCCTAACAACTAAGGCGAAACATAAACGAAAGAATCAACGCAGTTATCAGAGCGATCCATAAGCATGAAAAGGTGCTGATGATTGATTAAAACCCTGCAAAAACTAGAGCAGAACACATGAAAACACGTAGGAAAATCATACAGAGCAAAGACACCATAATCCAACATAAGGTCAGTGAAATACTCAAAGAATACTACGCTGAATCAACGAAAAAAGTCCAATCACTCTTTAAAACAAACATTAAGCGATATTATTAGAACATAAAGAGAGTATGCAACTTAGGCAGCAAGTCAAATGTTCTAAACACCTCAAGCGGACCAGTTGAAAACTCGAACAAAGAACTCTTATTTGATAGTAAAGATATCTAAAACGAAATAAGCAAATACTTCAAAGAGCACTACAAATGTGAAGCACACATCAATTACTATCACACAATTGGGCAACTTAGCAGCAGCGAAATAGACACTCTCATTCAGTCTTCAGAAACTCTCTACAGCAGCAGGAACAAGGCCTTTTCCAACGATTATATCAAAGATCAGTGCTTTTTCCCACCTAAATATAGCGAAATCTCTAACGCCATGCAAAGCATCCCATGCTCCAAAACTACCAAGAAGCAAATGATTTTGGAGAAAATGCTCTCTCAATAGTAGCATAGAGACACAAACCTCAGAACACTCCTCAAAGACATCCTCACTAACCCAGACTCCTTCAGGCAGACCTTTAATGCGAGGTAAATCTACCTCCTAAAGAGCGAAAGCAGATAAATTATCAACTGCAGACCCATCACGATTCAGTCCTCAGCTATTAAAATCCTGGAAAATGCAATGCTCCAGCATGTCCAAAAGCTCAAAGACGAAGGGAAGGTTAAAGATTTTCACATCAGCCAATGTGGCTTCCAAAAGAATCGAAGCACAATCATCAACATTTGCCGAACTATTGCTCTTATCCAAAGCACAGTAGCCAAGAAAGAAAACAGAGTTGCCATCTTCGTAGATGTCAAGAGTGCTTTCGATAGCGTCAACCACGAACAGCTGTTCTAAGCACTGCGAAATTAAGGCTTCGACGACATTTTCATCAAATCCGTCGCCTTTCTCTACTAGCACTGCCGCATCAATGGGTACCAAATCGGGAGAGGAGTCATCCAGGGAGGTAAATTGTCGCCTATCCTGTTCAATTACCTGTATGAAGAAGTCAGAGTGAAAATCCTCGCAATTTGGAAGAGCAAGAAGCTGGACCACCAAGACCTCCACTTTGAGCTCTTTGCCGACGACATGCTAATCATCCTCAAAAAGTACAAGCTCACTGCAACCCTCCTTGAAGTCCTCAAGCAAGCGTATAGTGAGATAAATCTCCAAATCAATGAATCCAAGACGAAAATTATGCTAATCGGCAAGCAGGAAACTTACATAAAGGACTCACTCAGACTAAGGCAAGCGAAGGACATAGATCTTGTCATGGAGTTCAAGTACCTTGGCTTAGTCATCACCAATGTGGGCAAAATCCACAAGGATGTAGCTAAGAAAGTAGAAAAGGCAAAGATTCTCACACAGATGCTCAAGAGGTGGCGCTACAACAAGCTAGGCATTATTCCCTGTCTCCTTCTGTGGTAACTCTTCATAAAATCGCAGCTATAATACGCTTCAGCAATCATGATCACATCAGCCTAAAGTGAAAAATGCATGAGAAGTCTTCGTAACATGTACAATTCTTCCCTCAGGGACACTCTTGGACTCAGCAGAAACGCTTCAATCTAAACCATTTGTGCCGTTCTTGGCATTGAAAATATTGAGTCTATGATACTCAACAGCTACGACAACCTCATGGCCCAAATTAATGCTGATAAACGAATCTAGATGCAGTTCAGAGTCTTCACTAAAAGCGTCAAATCAGACATTGCAAACAGATATCAACAGCTGCTTCAAGCAGCTACACTTAGGAACGGCAGAGTCAAATAAAAATTTTGGTGGTAGCTCAACAACTAATACGATGATCTTATCAAACTCAACATATATCTCTAGAACCCGTCTGGTTAATTCTGCTGGAAATGCCAAAGGTTTTACAAGGGTGACAGCTGGCTCTACTGTCAACACAAAAAAGAAGCTTGGATGGTACTCTAAAAGATACTAAACACCACCTCAAAGACAGAAATAGTCAGCGTGCTCAACTAAAGAAATACTAATTGGTAATAGCTTCCTCTAGACGTTCGAACAAGTATTCAAGAGTAGGCAAGATTACTGGTCTACTAAGACATTTCTAAAGTAAGATGAAATTGAATCAACTCATCAAATTAAACAACTCTCAAGAAAATTTACAATGGGCTATCTCAAGGCTAATATACCAATTCTCTCCTTCCTAATATTTTAATTGGATGACTACATTTTTAACACATTTAAATAAAATAAAAAAAAAAAATTTTTAAGAATTTTTTTTAAAAAAATATTATACAATGTAGAATGACATATAGTGTGGAATGACATACAACGTGGAATGACATATAGTGTGGAATGACATACAACGTGGAATGACATTGTTGTGACATGACTATAATTCTACATTATACCAATAAATTTTTAAATTATTAATTAGAGGCAATTTACAAAATAAATATGTCTATATATTTAATAATACAAAAACAAATAAAATTTATAAAACTAATATAAAATATTCTATTTAAGATGTATTCTGAGTGCATTTATATGTGCGAGTATTTCTATTCTATTCTATC
>Tt.Tlr1.3pr.integrase#DNA/Tlr	gi|10834618|gb|AF232246.1|AF232246 738-4414 Tetrahymena thermophila Tlr Int integrase-like protein gene complete cds
GCAACTTGATTTTTTAGAAAATAGTCATTTCTTTCTGATACACGAGAGAGAGAATTTACAATCGGAGCATTTTTAGATCAGTACAGGGTAAAAAAAATATTCTACATAAAATTAAAATTATAATTTTATTTACATTTGTTATTTTATAAAATAATTATTTCTTTTTACGTTTATTATTTCTTTTTACATTTATTATTTCTTTTTACATTTATGATTTCTTTTTATATTTCTTACTTCTTTTTATATTTTTATATATTTCTTATTTCTTTTTATTTTTCTCAAGTTTCTAAAGTTTCTCACGTTTCTAAAAATTTTTAAAATTTCTCATTTTATGAAAAGTTTCTCATTTTATGAAAAGTTTCTCATTTTATGAAAAGTTTCTTATTTTATGAAAAGTTTCTTATTTATCAAAATTTTCTTATTTATCAAAATTTTCTTAATTTTTTTAGTCTTATGTTTTATTTAAAAATCGATAAAACATTTAAAAATAATTTCAAAAAAATTTTTTAATTAAATTTTTCAATTAATATAAATAGAACACAAAAAATACATATCAATTTTTATCTTAGGGCATAATTTAAATTTTTTAAAAAAATGACAAAAAAACAAACAAAAACAAAAAAAATAAATTAAAAACACAAAAACACAAAATTTAAAAAACTTTTTATTATCAAATTTTAATTTTTCATTTATTTTTCATTTATCCCTTAAATCCAAATCATTTAATTATTCAGCTATCTATTCATCACTTTCTTAAGTCATAGATTTCTTTCCAGCCAATTTAGTAGAATTTAGATCTTAATTCAAATTTTTATTCTAAAATTTCAGAGTGGCTTGACTAGCATTCAATTCATCATTCTCAAATTCTCTTTCTTCAAAATCTTCATTCATTCCTGTTAGTCTTAAAATATTTTCGTTTTACTATTCCCTTCCAGCAATCTAGATTTAAATTTTTTCTCTCTTTTCTCTCTATCCAGCAGCGATATTCATCTCGTTCGCTAGTTTTGATCCTTATTTCTCCTCTCTACAATTTTCTACATGCTTATCATAGTTACTCAGCAACAATACTTTTCCACATTCTTCGCATCGTCTATGTTTATTTTAGTCAGAATAGATTTCCATAAAATTTTCAGGATGCACTCTTTTTATGTGATCTTTCATACGAACAACCGTATAATATCTTCCCATTTCACCTTCTCTCTTCTTTCTCTCGCAAATAGGACATTTAATAGGTATCTATTTTCCATCTTTGTGATTTCATTTGAGGTTTTTAAGACTTCGATATGATCTTATTATTCTTCCTGCTTCTTCTTTAGTTCGCTGCTGCGCATAAGGAGTAGTTGTTTTATTTCGTTGATTGATTTGCCCATTCTTTTTTTTAATTAATTAATTATCAAAAACTCTTTATTCTTTGTAGAATTTAAGTCAAAAAAGATTGGATTGGATCGGATCGGATTGGATTAACAGAAAAGTATTTGTTATTAATTTTGAAAAAAAGTGCGCAATTTTAGAACAAAATTTAAATTGTCTATTTCCAAAATACTTTTTTATTTTTCTGCAATCAATATAAGCAAATTTCTCGAATGTAATAAGAAATAATCAATGCATACCAAGAAAATTTCACTTCTGCGAACGACATTTACAAAAAGCTCAACAAAAAATACACCCTTAAACAAATTAAAGATGTCTTGAAGAACATAGACACAAATTAAATTATTGGAAAAAAACAAGAAAATAAAGATTTGGAAATTCCACTTTCAGCGCCATAAGGTTCATTCCAAGCTGATTTAACCTTTTATGAGTAATTTAAAAGATAAAATCATGGCTACAGTATTCTCCTTACCATTATTGAAATTAATACTCGTTTTGCTTATGTTTTTCCACTCAAAGATAAATCTGCCTAATCTATTCTAGAATGTCTAAAAGAACTATACAGAACAGAGAAAGATAATTTTAAATCGATTTCATCAGACGAAGGTTCTGAATTTGATAATAATTTGGTAAAGAACTTTCTGGACTAGAACAATATTAAATACATTTTTTTCAATAAATAAACCAATCCCAATGTTACTTCATTAATTGAGAGATTCAACAGGACTATCAGAGACAAAATATCTAAATACCAGAGCTTCCATAAACAGAAAAATTTCATAGATGAACTCTAAAAACTTGTAAAAACTTACAACAACACTATCCATTCTTAGATCAATATGACTCCGCAAAAGGCTAAAGAAAAGAATTTTTCTAACCTCAACGCTAGACAATAAAAATACAATACCCTGTAAAAAATAGATGAAACATTCCAAATAAATGATTTTGTCAGAGTCTTCAGAAAGAAGAAGCAATTTGAAAGAGGTCAGAAAAACCACACGAAGAACATCTACTAAATAGTCGCAAAAGATGGAAATAATTTCATTCTCTAAAAATTCAAAGACGGTAAGCTCCAGGATAAACAAATTGAGAAAACAGCTGCTTATCTCTAGAAGGTTAACATCTCCACTCTCTACTCAAAATAAAAAACTAAAAAAGAAATCTCTAAAAAGGAAGTTAAAAAATAAACAAATTTATCTAAAAAGTTAAAGAGAAAAGGTATTGATCTCAAGTATATCATTCCTGATAATAAATATCTACCTCCTGAATAAATCCACTAAGAAATAGAACAGCTAAAAAAAGAAAAATAAGAAGCTATTTAACTCAGAAACTAACTCTATGTCAATCTAGAGAGAGACAAAGACGAAGAAATAGAGGAAAAGGATGAAAAGTAGAAATACCTAACATTTTATCACAATATGAAGCTGCTTCTCAAAGATTTCACTGATTAACTGAATACAATTCTTAATTCAAAAATGAACACGAGAAAACAGTTTCTGGAATTCAACAATTACCTCATAGACGATATCCAATTAGATGAAAAGGAACAACCTTTAAACCTCAAGAAGAAATAAGGGAAACAATTGAAAAAAGCCATACATTAAAGAAAGGACCAAATTTAAGCTCAGACCGAATAGATCGATGAATACATAAAAAATCTTGAGAAATCCAAACTCTAAATCCAAGAAGAGAATGAAAAAATAAAGAATCTCGAAAACTTTTACGCTGAGTTGGTTGACAATTACTCATTGGATGAAGATAATATGGAGAGTCGTATTGAAAAATTCAATAGTCTATTTGAGCCCCATCAAAAAAAGCAATAGGAACCTCAAGTTGAAGAGAGAAAAGAACCTGAAAAAAAAGAAGTAGAAAAAGTTTAAGAATAATCCATCTTTGATTACAATGATTCAGAATACTTCAAAAAGCATGAATTGAAGAAATATGACAATGAAATTTAGATAAATGAAAAAATAAGCGAGTTGGAGGAAGCTATCCAAGTTAACAGAGAATTTGATGACATAGAGAATTAGATAAGAGTCTAGGAGTACCAAGAAATGATAAAACTCCTCAAAGAGAAGCTAAATTCCTCAAAAAATAAAAAACAAGAAAAACCAAAGAGGAAGAACATAATAGAAACCACATTTTTAAACAATAATGATGAAGAGGAATCTTAGAATATTTTTGAATTTTTCAACTAAATTGGCAAGAATTGATCAAATCTTCTTTATCAGAATGATTATTGCGACTATTCCGGTCAAATACAAGTATCTGTTCTTCACTAGAGAAACTATAAAATTGTAGACATC
>Tt.Tlr5pr.helicase#DNA/Tlr gi|18481458|gb|AF451861.1| Tlr_5primeEnd Tetrahymena thermophila clone pMBRC putative helicase gene partial cds
TCAAATAATAACTATAATAATCACAATCACAATTTGATTTGCAATCAAATATCTCAACARRAGGAAAAACAAATGATGAAATTGAAGAAGATACACATGTCAAAAGAGGAAGAAAATGTAAAATAGATAAAATAGATCCAAAATAATTAAAACTTAGCTTCTCAACAGACAAAAAATTATCTAAACTAAACCTTAAAAAAGGAAATGATAGAAAAACTAAATCAAAATCAAGATCAAGAAGCAACAGTAATAAAAAAGAAAAAATCTCTAAAATTACTAATGACATAAAAAATAATGAATTAAACAACATCCAAATATCATAAATAAATAATCAATGTGAACAATAATTCAACGAACAATAATAATGAATTATCAACATTAATGTCACCATAAATAAGCACAGATGACTCATTTAACAACATTTACCCTCAAAAAACAAAAAAAAAAAAACTATATATAAAATGATAAATAATAACAAATTACACTCACAAATTACCTCTGGAATATAAGAGGACTCCCAACCAAACTATATAACATGTAATAAAAAGAAATAGATAAAATAAACACTATTTCAAACGAAATAGAAAACACAATTAAATAAACAAATATTGTCAACTTCAATATTCTAGAATCCAACATTAAGGAAAAAGTAGAATACAAAAAGATCGTACATAACTAGACTCTCCCTCCCCAAATAAAAAATGTCTAGAATAATCTTTGGTATTTGAATGAAATCAGTAATCCTTAACAAAATCAAGATAGAGGATCTGGAATATTATAAATGACCAACAATAAAGAAACATACAAGTATCTCACAAAACTAAATAATGAAAAATGCTAAATAACAAAATAATATATAAGCTATCAAAGATTCATAGTTATAATAAATATCCATAATGACCAAAACGAAACAAAATTCCTAGAAAACAATATGGAAAATCCATAATGAAAATGTGCAAACCAAACAATACACTGGAATGCTTCTAAATATGGACACAAACTAGAGAATTTACAATCGGAGCATTTTTAGATCAGTACAGGTAAAAAAATAAATATATAAAAAGTCTAAAAAGTCTAAAAGTCTAAAAAGTCTGAAAACCTATAAACTCTAAATATTTATAAACCCTGATTTTCTAAAAAAGTTCAAAATTGTAAAACTCTAAAATTTGAAAAATCTCATAAAAACTCTTTTTCCTCCTTTTCCTCCTTTTCCTCCTTTTTCTCCTTTTTCTCCTTTTCCTCTTTTTCCTCCTTTTCCTCCTTAAAATTTTTTAATTTTTTTTTCCTACAAACTCCTATTTTCTGAAAACTCTTATTTTCTAAAAACTCCTATTTTCTGAAAATTCTTATTTTCTAAAAATTTAATTTTTTCCAATACTTCTTTTATTATTCATTAAAATTTTAATAATAATACTCTATTTATTTTTTAATTCAAATATTTGGATAAATAAAAATTTTTAATAAATTTTTGAAACTAAAATAAAATAATTTTTTTAATAAGACTTTTGATTAAAATTTCTAAAGTGTATCTCAATTATAAACAGTTAAATCTCTAACTAATAAAAATTTTTTAAATTGAATTTCTCACTAAAAATAGAACATAAAATCCACATATTTTCATTTTTTATTTTCTTAAGACGTAATTTAAATTTTTTAAAAAAAAATAAAAAAACTTATTAAATTATAAAATTTTAATTTAAAAAAAATATTATCAAAACCCAAAGTACGTGAACAAAACATACCTTATCATTTTCAATCCTTAATGATAAGATATGCCCAGTTCCTTTTGGTCTCACAAAGAAAAAATTCGACAACTCTCATTTTTTATTATTAAATTCAAATACAATCCTCTAGACCTCTTTGAACACAAAATCCTTATTAGATTCATCAAATCTTCTAAACAGCTATTTAATTTTACCATTTTCATCATAGTAATGAATTCTGTAGTTATCAGCATATTCACAATAATAAGCTTAATCTTTCATCTCTATTTTTTTTATTCCTGTAATTACTTAACTCTTTATCACTTTCTCTATTCCAACAGTGTTCAGCACCTTCCTCCCAGCATTTTAATATTATCTTATGATCTCTTTCTCTAATTTATTCAATTCTTCACTACTCTCAAAAGCTATCTCTCTCACAATCTCTATTTACAATTTCCTTAACTAGTAATCTGTCATTTTTCTTAATTCTAAATGAAATTCATCATCCAAAGTCTTTCTAGAATCCTTGTGTTCTTTCAGTCTAGTCTCAAGACTTCTAGTTGTCTATCCAACATAAACTTTCCCATTTGATAATTCTATTTTGTAAATTTTTCCAGTGACTTCAACTTCCAATCTGTCATCAGTTCCATAATCTACTTTAGACTTCTAGTATTTATGTTCTCTAGACTCTTTCTAATAAAATTATTTGAACTTCAAAATTAAAACATTTTTAATATCTGTTGTTCTAGTAATTGAAGTGTAGAATTCATTCATACTCATTCTATTACCCTCGTGTAATTACATTCTCTCTCTAATTGTTATTCCCTGAATTTTGTAGATTGTCCTTGCAAATCCATATTCAAAAAATTGATAAAAGAGACTCTTTCCCAAATTATTTAAATTTATCACCAATTCTCTATCATTTCCATATTAACTCAAAGTTATTCTTCCATCTTCAAATTTCGTTACTTCGAACAATTATCCATTAAATAATTAAATGTCTTTTTAATTTTCTTTGCACATGTAATACAATCCTATGCTAACATTTATCTCCTTAAAATACTCTTTGTAATGATTCTCTACTATCATTTTGTTAATTTTATCTTTTCTCTTATTAGTCAGAGTAATGTGATGTCTAACACTCAAATCAATTCCATCAGTCTCTTCAAAATTCTATTCATTAACCTTATGTTCAAAATTTCCTTCTAATAGTCTATTCACAATCTTCAAAGTCTCTCCTGAAAATCTGGAAGTTGATTTATACTTCATCTTCAATAAATTAAAATCTACCATCTCTCTGAAGATTTGATTATTCAAATAGTCATAGCAATTATCTTCAACAGGTTTACACTAATTAAAATCTCCAAACATATTCAATTTCAATCCTTATCTTTTTTTCAATTTCATTATCAAATTCATATGATGACTATTTACCATAGAAACTTCATCAACAATTAAATGAGTTATTTCTGCTGGTAATTTTCTTTCTTTCTAATGTTAATTAAAAAATGAATCTAAAGTTTAAACATTCTTAACACCTTATTTTCTAAGATTGTCACAAGCAACATTTGTAAAGCACAAAGCCAAGTACTTTCCTTCTCCTAAAAATTATGTTAGCTTTACACAGTAATAACTTTTTCCTACACCACTTCCACCATCTAATAAATAGGATTTATCAATCATCATTTTTATAGTATCCATAATCTCATCTTTTTCCTCAAACACATTAAATTCTCTAACTGGAATATCCAAAATTATCTATTCACTTTTCTCTTTCATATGACCTCTTGTTTTGAATTCTTCCTTTTTAATCCTGCCAATCTAATCCAAATCTATTCTACCATATTTCTACATGAAATCTTCTAAAAAATCTAATTTAATCTCTTACTTCTCATACAAATTTTAATTAACAGAGTACTCTTCCAAATCAATTTTTCTTGGATTGAGAATAGAGACATAATCAGTATTGTATGAAACTACTTTTGATTTCTCATTGCAAGCATCCAAAGCTAATTAGAATAATTACATCATTCCCAGCTCAATGATCTACCTGTAAATAGGTATTGAATTTTTCAACTACATACTTTTGCTTGTCGAAGTAACAAAAAACATATTTTAATGTTAGTAAATCGATGATTCATTACCTTCGCTCATAACTTTATTAAACAGAGCAGAAGCTTCCAAGTAATTATTTATCATAGTTCCTTTAACTTTCTTATTGTAACTTTTAGCTAAACATCCTATAAAATTATTAACTAAATGTTTAGCAAATCCATATTTCTTCTTCCCTTAAATGACACATGGTTCGAAAGTATCTGGGTCAAAAAAGTCAAAACTCTCTATCTCATCGCTCTCCTAAGCTACTATCGATGTTAAAACAAATCTCTCAAATATTTTACTATCTATCATTTTTTAAGGAATAATCATATGAGTTATTTCTTCCTTATTTATGAATTTATTCTTCAAAGCCCACTAAACAATTGGATACTCAAACAATCCAGGAGGCAAATACACTTTGATTCTCTCTATTACTATTCCCTTGTTCAAAAAATACGATCCTTAGACTATTTCTCTACCATCATACTATACAACCTCATCAAAGACATTGTACTAATTAAAATCATAGCCACTATTCAATATTACATTTGTGTATGATTTATTTATGTCCAGTCCCATTTTATTGCTGCATCTATCAATCTCTTTCTAATCGAATAATACAGTTGCTATGTAAGGACCTCTAGGATATTACTAATACATTTCAAACAATTTTTCATTCATATTGCTTCTTAGCTTATTCATGCTATTAAACATTTCAAACATCTAAATTCCCATCTCACAATAAGATTGATTCTGAAATTAATTGAAAATATTTGGTAATACTCTCTTTAAATGTAAGAAATCTTCTCTTCTCTGATTAAAATTTGTAACCGTTTCAATAACTAGATTTGTACATGGAATTCTAAAAGCTAATAAATGATTGTCCTTATCAAACTTAAAATCTACTATTTAATACTTTGACATGGTTTATGTCTAATAGAAAATCACGTTGATATCGTAGTTCTAATTATTCAACAAAATAACTTTTGCGTTAAAATCTTTTTATTCATCATCTTAGATTTCTTATTCGCTAATTAATTTCTTAATCATTTTTAATACTTCTAAAATTGGTTCATTGTCATAGTACAGAAAATCATCGTACACAATCGCAAATTTGTAATCAAACATTACACCTCTATTCGTTTAAACCATAGATTTTATCAAACTAGTTTCTACTATTGGTAATAGATGACAGTTTTTTATGTAAAATAGTAGAGGTTTATGGCTCTTCTCATAGGTTTTTTTGTAGATTATCTTATCGAAAACATTGAATGCATAAATACTTATCTCATTCTCATCACAAAACTTTGCTAGTTATTCAATAGAAACTCCTGTAGTTTCGTAATCATTACCAAATATTCTTTTCAGATTACTTTTTTTTAGAGCTCTTTTCATCGAATGTTTTCCGTCTCCGTATCGATTTATCAAAAAATCAATAACACATTATCCTTCGTTGGGATTTAGTAATTTTGTATCACCAAACTATTTCACTAGTTTAAAATGCTATTTCATTGGTATCCTGGTTAATTCTGCATTTGGATC
>Tt.TIE1#DNA/Tlr gi|18481460:144-1346 Tetrahymena thermophila TIE1 endonuclease 
ATCTGATCTTCAAGTTAGTAACTCTATTATCGTTTAAATTTTTGTTGATATGACTCAATTATTAGTTTTAATAACCATCAATAAACATTTATCCAACGATTCGATGAACGTAAAACCATTTGGGTTTTGAATCTTTACAAAGACAAACTCTTAAAGCTTTAGTTTATTCGTGAGCAACAAATTTCAATAATCGCTTATTTTTTATTGTTCTTATTTAGCCTTAATCAGAAACTTCATATTTTTCATAATCTGTGATCTATCTCCAATTAGCCTCCATAATTTTTTACTCTTTTTCTTTATATAATTGAAAAATTAAAAAATCTTCAATTCAACTTTTTTACCTCTATATAATTTTATTAGAACTACTTTATAAAAAATGGGTTTGACAAACAATTATTTTATCACTTTAGAAAATTCTTAAAACAGTTTAGATTCTGAATAGGATGAGATAGATGATTTAGAAGAAAAAATTAAAGAATTGGACGAGGAATTTGATTATTATGCTTAACAATTTGAAATAATTAGCAATGATATTTCTTCAAATATTGAAATTGAAAATTTAGAAAATCAATTGGTAGAGCTTGACTAAATTCTTATTGAAGAAACCGATGTTTGGAAAACAATTGAAGATTATCCTGATTATTAAATTTCAAGTTAAGGAAGAGTAAAAAAAATTAAAACTGGGAAAATTTTGAAAATAAATGTTGATTCTAATGGATATTATTTAATTAATCTTTGTAAAAACAAAGTCTTTAAAACCTATAGTATGCATAGAATTGTAGCAAAACATTTTATTTCGAATCCTTAATAACTAAAAAATGTTGACCACATAAATAATGATAAATTAGATAATAGAATAGGAAATTTGCGTTGGGTAACAAATTAACAAAATAGAATGAACTAATTAAAAACAAAAAAACCAACTTCATCAATTTACAAAGGAGTTTTTTTAATAAAAAAATATAATTTATGGAAGGCTTAAATTAAAATAAATAAAAAAAAATTTTATTTAGGATAATTCTAAACTTAAGAAGAAGCAGCATTAGCTTATAATGCCAAAGCAATAGAATTATTTGGAGAATTTGCAAAACTAAATATTATTTCTCAATGATTTTTTCTTAATAAACAAAAAAAATGATTTTTTACCACATCTTTTAATTAAGGGTGTGGGTTTTTTTATTGGTCCCAATTTTTTTTAGTAAG
>Tt.TIE2#DNA/Tlr gi|18481482:1396-2017 Tetrahymena thermophila TIE2 endonuclease (TIE2), TlrFp protein TlrRp protein endonuclease TIE and TlrRp protein genes complete cds
TTCTTATTTTCATATAAATTAAAAATATTTTTTTAAAAATGGGAAATAATTTATCTAGAGATTAATATTATTAAAAAGAAGAGTGGAAATAAATAATTGATTATCCTAATTATTTTGTAAGTAATTTAGGAAGAGTCTACAATAAAAAAAAATAATAATTTTTAAAATCAGTAAATGGGTAAACAAACGGCGGATATCTAATTTTTAATTTAAGAAAATAAGGAAAAACAAAAACATTTCAACTTCATAGAGTTCTTGCTTAACACTTTATCCCTAATCCAAATAATTATACTTGCATAGATCACATTAACTAAAATAGAAAGGATAATTCGTTATCAAATCTTAGATGGTGTGATTATAGTAAAAATTTGTACAATAGAGGTAAAACAAAAGGATTATCTTCAAAATACAAAGGAGTTTACTGGTACTAATCAAAAAATAAATGGCAAGCGTATATTAATTTTGAAAAGAAAAGATTTCATCTTGGATATTTTTAAACAGAAAAAGAAGCAGCCTAAAAATATAACGAATATGCTCTTAAATATCATAGAGAATTTGCATGTTTAAATGTTATTGAAGATTGAATTTATCAAAATTTTATTTTTTATTTTTTTTTGCCATC
>Tt.TIE3#DNA/Tlr gi|18481482:4089-4706 Tetrahymena thermophila TIE3 endonuclease (TIE3), and TlrRp protein genes complete cds
GAAAATAGTTTTTGATATATAAAAAACGTCAAAAATAAAATTTGGAAAATGATAAATTTGGAATAGGAGATTTGGGTTGATATCGCTGGATTTGAAAATTATGAAATTAGTAATTACGGAAAGATAAAAAACAAAATAAATTAAAATATTTTGAAATAAACATTAAGAAGTAATGGATATTATTAAGCGATGTTACGAAAAAATGATAAATAATATTCTAAATTTGTTCATCGTTTAATCGCTTCACATTTCATTCCAAACCCAAAAAATTTAGAATTTGTAGACCATAAAGATAATTGTACAACAAATAACAATATTTCAAATCTTCGTTGGTGTTCTAGATAATAAAATAGTATGAATTAAAAGAAACGTAAAAATTCTTCAAGTAAATTCAAAGGAGTTTGTTTTGATTAAAATTCTAATAAATGGAGAGCATACATAAAAAAAGACTGGAAATTAATTCATTTAGGATTGTTTGTCGATGAAGAAGACGCAGCGAGGGCATATGATTGCAAAGCGATTGAACATTTTGGTGAATTTGCAAAAATAAATTTCCCAAGAGAAGATTATCAAGAAGAAGAAGAAGAAGAAGAAGAAGAAGATTAAGAAGAAGAATGA
>Contig[0023].H#DNA/hAT-hobo
CAGTGATCCTTATCGAATTAATCGATAATTATCGAATAATATCTCAAAAAAATTTTTATA
ATCGATAAGTAAATAATTAAAATGTATTATAAAATTCTTGTTCGATAAAATCATGAAAAA
AATTTAAAATATCGATAATTTATCGGTAAAAATCAAGATATCGATAAAATTATCGAATTT
ATCGAATAAAAAAAATATTTTAAAATTTAAACATTTATTTTTAAAAATATATAATAAGAA
AATAAATTATTTAATCATTTCTGATAAACATTTTTCATAAACAAATTTTATAATTGTTAT
TAAGAAACAAATCCAGATTTTTAATTTAAATATAAAAACATAATATCTGAAACTAGTGTG
CTATCTattattttaaaatattttaataaattaaaaaaaaaattaaataagattaCCTAG
TTTGTTTCTTAACTTTGTAATTAGATTCCCCATTGATGAGAATACTCTTTCGCTTTCTGC
ACTACTAGCAGAAAGTGACAAATATTTTTAAGCAAACATGCTTAAGATAGGAATTTTATT
TTTATTTTACTTCCAAAAATACAACACTGGATGCtaatcttattattaataatcattttc
ttcataaaataattaattataataaGCTACTTCTTAATTAAAAATTTATATTACATCTTT
TTCATTTTAAAAAGTTTGCTTTTCATTACTTCTAAAAAAATTTATCTTTTTAGTTTTTTA
CTTTTATTCTAGTAAATGAAGATTTTAAT
>Contig[0075]#unclass/unclass
ATATTAATACATCATTTATGCGGGGAGAAAAGATTAAACTCCTAGCAATGGATTACCTCC
AGTTAGGTACTTTTGGCTATTTTAATGGCAATAGCAGCCTTTGTTTCAATTTCCCTTTGT
TTTCACCTTTCCCCT
>Contig[0130]#unclass/unclass
AAGCTACTTACAAGAAGCATATGTGCAGCCTACACCCTCTCTTCTCTTACTTAAAGGGTT
TGTGCAATTTCTTTTGTGAAAATTGCTATGAGTTTTGTGCTGAGAAGGTTGAGCAGCTCG
ATGCACATCAGCTGACTTGCAAAAAGATTTCTAGCGCTAGTAGAATTTCTAAAATTATTA
AGTAAATTAAATAATGAGCTCATTAAAAAAAAA
>Contig[0143]#DNA/TcMar
GTTCCAGCTTATCCCGCCCCATACCATTAAACAGCCTCTATCTTAGCTTTATGAGATAAA
ATGGGGTTAATCACCAAAATTCCAGCATCCTTCCTTATTTCTGTGAATTTAAAAGTAACT
TTCGTCGGTAAAAACAATATTTTAGACTTCCATATCTTTATATTTTTTTGAGCAATTAAA
TCTTTTTGTTATGTGACTCTCATTCAACTAAGGTATAGGGGTTGGAACAGAGTATTATAA
CCCCATATTTTTCATTAGAGTGAATGCTGTTTATCTTGAAACGTTGAGCTCTTATGCTAT
ATTTTCTGCACTGGAGTATTTATTTTATTTTATAGTATCAACTACGATTTCTTCCATCTT
CTCATTCAGCTTTGATGGTCTTCCAACTCGTTGATGATCAATAATATCCCCAAAACTTCT
CCACTTTGCAAGGATTTT
>Contig[0192].H#DNA/TcMar
TAGTTCGCTGTCTAAGTCATTCATTTCCTCTTTGCAGTATGCCCATACTCTCTCTATGGG
GCTAAGGTCTGCTCCTTTTGGACACCAATCCAAAGTTTCCATTTTTTAATCTGCTAAAAA
TTTTTATGTAAATTTAGAGGTATGACATGATGCCATATCTTGATAAAATATTTTATCACT
TACATAATCTTTCCCCATGTAGTTGATAAAGTTCTGAATATTTTAACAATAGGCCTTTGA
GTCTAGTTTACCATCAATAATTTAGAGATAAAGTGCCTTTTCATAAAAGATAACCCCCCA
AATGTGTAGTACTTATTTAGGATATTTCTCAAATTAGTAGCAGTCTTTCATCTTTATGTC
TTCTCTTGAGCTATACCAAACAAACTTGTTTCCAATTTTA
>Contig[0242]#unclass/unclass
TAATCTCTATGAATTGATTTTGCTTCAATATGTTAATTAAATTCCTCAGAATACCAAACT
TATAAATTGTTGTCATAAAAAGAAAATATAGATTCATCGCTAAAAACTATATCTTTTAAG
TCTTGATAAGCATATTATTTACAATAATTAACTCGATTATTTTTATTTTATTAACTTAAT
TCTTTCACTAATGATCTCCTACCATAATTCATTCTTAGTTCTTTCATTTCATTATAAATT
TATCCATATGAGAACTAATAGCCATAATCTTAGTTAAATACTTATTAGACGTCTTCAACA
CTGAATTTGATCATTAACTATTCTTAAATAGCATTCCGAATAAGTTCACTAATCTTTTCA
TTTGAAGTTGAATTTCTGCCTGAATAAGAAAAGTTATTTGATACATCACCTTACTGTTAA
TATTTTTAAATAATCTTGGTCACAGTACCTTTAGATTTTATTTAAAACTTATTGACTATT
TAATCAATATTTTGATCAAAGTATTTCCAGGAGATTATAATTCCCCACTTAATCTCTTCA
CTCAGATATYTCTCAAATTATTAATTTTCTTCCTAAATCTTTGTATTTCTCATTTTTCTA
ATTTATTCTGATATTCTAGATAAATTAATTCGCATTTAAGGAAATTTAAAATATAAATCA
AAATAGATTTTTATGGGTTTCCAAAAATTATTTTTTAATCATATCTTTTCATCAAATTAT
CAAATTTATTTGAAATTTTGGAAAAAAATATTTTCTCATAGAAAAAGTCTGA
>Contig[0293]#DNA/TcMar
AAAAAGCTTGACTCAGACCACAGTTAGTAAATAAAGGGTATGATAGAGGAGAATAAGTAC
GTATCATCTAAAGAGATAGCCGAAGCATTGTAAGTAAATAAAACCACCGTTCTCCAACAT
ATGCAAGAGATGGGATTTAGATTTTCAACCCCTACAATCATTCCATAACTAAACCAATCT
CACATTAAAAAAAGATATGAWCATTCAATATTAATGAAAGACAAGCCAATCGAGAACATC
ATCTTTTCAGATGAGTCTTATTTCCAATTATACCGAAACACCCTTGGAAATTGGCATTTT
GGCAACGATAATAATTTTGTCGGAAAACCACAAACTAAGGTCTGCCTRATGGTCTATGGG
GCAGTCAGCTGGGAAGGAAAATCTGACCTATTTATTTGCGACTAAGGATTTAAGATAAAT
TCCA
>Contig[0298].chkTE#unclass/unclass
CTAATTGAAAAAGCAGAAGTATGATTCATTATTGGACAGCTAAATAAGCGAAAGATAAGA
TGATTTATCCGAGTACAAGAGTAAGTATAAATAAAAGAAGTAAAATTTAAAAASCAAATW
AAAAGATAAGGAAAGTCAAATACAAGATTTATAAGAATAATATGAAAATACATTAAAAAT
GAAAAAAAAATAGCTCGACGATGTACTTGAAGCTATGAGGAGGCTCAAAAAGGAAAATGA
GCAAGAAAAAGAAAAAATWATGAATCAATCTAAAATGTCAGAGAGTGAATTAAAATCAAA
ATTGAAAGAGAGTCAAATAGATCTCGAATAGATGAAACTTTTAAATGAGGAAAAGGAGAA
AATGCAAAGAGAAATTTAAGATTTGAAGTCCGAATTGAGACGTATAGAAGATGGTGGAAG
GTCAGCAGTTAGTCATTTAACGATCGAACAGGACAAACTAAATGCAAAGCTCAATATGGC
TGatgaatacataaattaataaaaaaaaataaGCGATCAATACCAAAAAGATTATCAATA
ATAGATCTAATTTAAGGATTAGTAATTACAATTGTTGAGATCGGATATCGATAAAATAAA
TCAGGAAAAGAGACAATTAGAATCTCAAATGCAACAGAGCAGAATGTAACTGGAATCTCA
ATTAAATCA
>Contig[0351].chkTE#unclass/unclass
TTTGGGAATTTTATTCCCACCATTCCCAACAAAAAAAATTCCCCATTCATTTTTTTAATA
TTTTTTTTTATTAATAAAATAGTTGATTTATTAATATTTAAACCTAATTTTTATAATATT
TTAAAATAATTTCAATAAAAATATCATTTAAAACTAAAAAAAATAAATTTTAATTTTTTT
TTAATTTTAAATATTTTACATTTTAATAAATTTTTAATTAATTTTTATTAAAATTAATAA
ATTTTTTAGATATATCTTCAGAATTCATACGTAAATTGTGATGAGCCTTTTAGCTATCAT
GGTTATAATTAAATTTTTTGCAATAATGCAATCAAAAAATGTTTATTTATTCTACAATAA
ACACAGTATAAGAGAAAGGCTTATTTTTTAATTTTATTGAATATTAGCTAAATTTTTTTA
TGTTTAAAGGCCTTTAAGTTATGTTAGCGTTTACAAATATTAATATTTAYGTAAGCAAAT
AATTTTTTATTAATATTTGAACAATTAATTCGAAAAATAAATTCTTGCAAATTATATTTT
TCAAATGTTAAAAATTTACCAAKCCCAASACCAACACTATTCCCAATTTTTGGATTCTCC
ATTAAATATGGGTTTTTAtaatgataatattttatcattcataatttagtgtttaattat
taaatcaataaATTTTTGGGGCATATTTATGATAAAAAAAATGGATTTTTTTAACATATC
TAAATGTAGCTATTCTMAAATTTTTCATAGTAAATAATTTTATACAAAATRAACTTTAAT
TTAAAAAAKATCTTGCTTAAATTAAACTAAAATRGAAGYAAGCTTGMTATAAGTATGACT
GAGTTCTTCAATACAACTTTTAATGGGTGCAAGCTAAATAAATTTCTCTAATAAAAATTT
TATTTTTTAATTGAAAGTAATTTTTTTGAATTATTTTTTTAATCTTTTATTTGAGGTCAT
TTAAAATTTTACTACTAAGCAATATAATATA
>Contig[0434].chkTE#unclass/unclass
CAKGCTATATCCCTWCAGGTTATAGTTCATCTTCAGATTCTTCATCAGAATCTTATTAAT
CTTAAATTTATTTTAATCTATCAGTTAATATTTTAAATTCTTAATCTTATTTATGTTTTT
ATTCATCTAAGAATTATTCTACCTAATTTTGATTAAAGCCTTTTTTCTTGAAGAAATTAT
CTATCTCTTATTTAATACCTTCTTAACTTTTTATTTTTGCTACTCTATTTCTCAGCTCTT
AATGAGGTTTTTTAGGttcttctatttcttcttcttatwattcttatttttTKATTTATT
ATTTAGGTTATTGACTTTATAATTKATTATTAATTTTTTAGTATTCTTCTTATAAATACT
ATATTTGTTGATCAATCTATTTTATTTTTTCTTCATCTTTTTCGGATAGATACTTTTCTT
TTATTTAATGTTTCATACGAAGATTTTCATG
>Contig[0489].chkTE#unclass/unclass
AACATTTCTATAATCAGAGAACTAAATAACTTTGAATCATGTAATTCCTTCATACTAATC
AATTATTGAAACTATTTAATATAATGAAACAGATAGATTCTAATCTCTTCTCTAAATTCA
AACTTACATTAAAAAGCTCTTTGRAAATAAAATTTAAAAATCATTATAAAAATTCTGAAT
TTATTCTTAATCTAGCTTCRTTWCTTGATMCAGWGTATCGCRATTTAATGAATCAATAAC
TTTCTCAAAATTAAGAAAAATAAATGATTGAAMATTTATAAGAATTATGTGAATATACAT
AAGTTAAAGAAAAGATCCTATCATTACACACTCATTAAGATAATTCTAAAAGAAAAGTAC
CATCAACaataaataaattacttgaaaaaaataagaataaaaaataaatttttattaaca
ttcaaaatgacaattaaTAAACTTCAATCCAAAACCAACTACTTAAAGAATATGAAGCAT
AT
>Contig[0516]#unclass/unclass
GATTCAATATTCTTTCTATTCCTCGCTAAAAGATATTGTCTATATAATTTGAAATTTTAA
AAATCAGAAGAACAAGAGAAATAATATATTGAATTTATTAAATTAGTGAAATAATATTTT
GTAGAAATCAAGAGTAGAAGAAAATGGAAGTAAATAAGTATCAAAACATATCGAATATTT
TAAAATGTATTCCAAAACTGAGGTATTCARAARATAAAAWAAAAGCTTAAAAAGTTGATG
ATGATATGCTTCTTCAAAATGTCAACATTATTATGTTATTATATATATCTTATTATCCCT
TTCTAAAATAGGTACATAATAAGATCATGTTTATATCACTTGTGAAAGCTCTTTGCTTAG
ATGTTGAAATTCCTTCTGAAGATATTTCTTAAACATCTAATCTAATTCTCATATTCTTTG
AAACCAAAATTCACTAACAACAGTAGAATGAAGAGAAATAATACTAAACACCAATTCAAA
TTAATAAGCAACCCATTATTAATTAACGCATAAAAGAGCCTCACAGAAATCTGAATTTTA
AAGTATCATTCTAAGAGGAAAAAGAAGAAA
>Contig[0517]#DNA/Maverick
ATATTTAATTTTATCCTATTATAAATATTGATAATGAAGAATATTAATAAGAATTAAATA
TTTTAATTGTTAAAAATGATGAATATTAACATTTTGTTTTAATTACTAAATTAAATGCAT
TTTTACRTTWAWAARATGSTMAWAATSATTAATWTTGGTGTAGATAATGTTTATATWGMT
TYAWTARTRAAGATAAATTATWATAACATTATWAAGTYTGYAAATAATTAAAAGATTAAC
CATCTTTAGATGTATATCCAATMRAAGGATAAAATGATGTTTTAAAATTTAAAAATTTAA
GATAATTAGTATAAATTCCATTTTTCTTTGTTGCTGATTTTGAATCATAATTGATTAAAT
TACAAAATTAAAAACAAGTTACAAATGGTGAAAATATTGAAGATTTTGAAAAAACTAAAA
AAATTGAAAAACATRAAGTAWTATCCTATGGTTTATAAATTTGTAGTTATGATAAAAAAT
ATGATTAATTTATTGAATATGTTAAATAATCAAATAATGAATATGATGTTATTAAACAT
>Contig[0545]#unclass/unclass
GATCCAGAATWATAAAATGAAACTTCAAACTCGTAAATTGATACYAAATTCGGAAGTAGA
AATAATAAGCATGAAAGTCAAAAAGAAAATAAYATTAAATAGTAAATTGCATAAAATTTA
AATGATGGTGCTTAAGCAGAATAGAKTTTAAGTAATTCTATGATTAATGAGTTTATTAAT
AAGAAATAATATGATTTAGCATGGAGTAAATCAACTATATTTTAGAAATTTTAAATAAAA
ATCACACATAAA
>Contig[0589]#DNA/Tlr
AATGATTATTTGTGAATTTTGTAATAGTTACAATTTATCGTATTATGAGGAATGGTTGTG
CTGCGATGATTGTGCAACGATTTAGCCTTAATACCCGCTGTCGAATGTAATTTCTAAGTA
ARCAGTAAAAAATAATAATAGCTAATAAAAAGTTYAAAAGAAAGCGTATGTGAAGGGTGG
AACRCARCARTATTTGAAAACTGAATACTTTAATGTCGTAAAAAATTTAAAATTTGATGA
AGACTATGTGAAGGATGTGYAATAAATGATTTATGAAATTGTCAATGYCAATGAAAAAAT
TATTGAAGARTGCAAGCAAATAGCTAACAGCTTTTTCAAGGTAAAGATTTAAGAAAAAAT
GTTTAAGAGAAATTATTTTATAAATTAAAATTTTGTTTTATTTTTTGTGTTGATCCGTTT
GAAAAAATTTGATATATTGGATAAGATTATTGAAAAATTTAAGTATGGAAGTGACCTCAA
ATTGAAAAAATTATATTT
>Contig[0682]#unclass/unclass
CCTACTAGAAGGAACTGGAAAAACAACATAAATAATGGATGATGAAGAACTAAGAAGATA
CTATYAAATAGATGAYGTAAATAYAATGAATGAAAATCTTCTAATAGAACTAGTGKAAAC
AATYGCTTGGTCTCCCCAAACSAWAGAGGCACTATAGTTTGTGAAACCAACAGATAGAGA
TAAACTGRAGGAAGAGTGGRATGATAAAGGCTTACTAATTRCAAGAATYAACACTGAACT
CTTCAATAAATAAATAA
>Contig[0703]#unclass/unclass
ACTATATATTAACCATACAAATCGTAACAAGATGAATATTATAATATTAATAGTACGTAC
AATCAATATATAACGTAATAAAATTAATAATATGACAAATAAATTAAGCACTAAATAAAT
AATACGTAATAAGGATAAATTATGTATTAAATTAATAATCAAATACCTATTGAAAATACG
CATCCATAAGATAATGCTTAATAACTGGATGAAGAAATTAATAATTTGGATGACTCATAT
GAATCAAATCTCTACTTTAGTAGAGTCCCAAATTAAATAAAGCAATAATAATAAAATTAA
TAATAATAATTAACATAATCATAACCCCCTTAAACGCTACTTGACAATTTTGACAAAAAC
CTCCGTCCAGGAGTGTATATGATCAAGAAAACATAACCAACAATCCTCAACTATCTAGCA
CCAAAAACTGAAATAGACCAATTAGAAGGAACAGGTAAATTGACAAAGATAATGGAGGAT
GATGAACTAAGAGGGTACTATTAAATAGACAACATAAATGAAATGAATGAAAAACTACTG
GTATAGCTGGTCGGCATTGTAAAATGGACTGAAGATATAAAAAAAGGACTTATAGAAGTC
AATGCTTAAAATAAAGATAAAGAAAAAGAAGAATGGGATGAAACTGGACTGATGACAGTA
TACATAACCACTGAAGCATATAATAWRATGCTAACAMAAGAAAATACATCAAAAAATCCT
CAAGAAAGCCCTAYCTTTAAACTCAAATAGGCCATAATATCYGCCATACTCAGATACATG
GARCTYAACTCMAAWGCCAGAACAGAAATAWCATCRTAAAGAATGTAAATATTCTTAATA
AATAAAATATARAARAARGAATAGATATWGAAAGACACATTATGGGTGACAGGAATGGAC
AAAAGAGCCAAAGAAGTCATAGCRAAMKCAAATGAMAAACCASTGTGTGTTATAATAAAA
TTTAAATGAAAMATAAAACTATTAAATAATATAACTTGTTAMAATTYGTGTATGTAGCCT
TGAAAAAGGCAGTACCCTAGRGTACTATATATAWATA
>Contig[0725]#unclass/unclass
CTCTTTTTTTAAAAGAGCACCTCTTTAGAGGTTCTAATTTTTCATTCATTTTAGAATGAA
AAAAATCCATTCAATTTTGAATGAAAAGCCTCTTAACCACTGATATTAAAGCTTTTCATT
CAAAATTGAATGAAGAGTTTTCTATTCATTTTTGAATWGAAAAYSTATTAAYTAWTTAKW
TAGTAKATTTTTCATTCAAAAATGAATGAGCTTTAACATTTATTTTMWGATARAGCTYAT
TCATTTTTGAATGAAAAACCTACTTACTAAWAAATAAGTAGRTTTTCTATTCAAAAATGA
ATAGAAACCTTAAAAAATGAATCCCGCTGCTTTGCGCAACAGCTGGGCTTGCAAAATAGC
AGCGGGATTCAAGTATA
>Contig[0746].chkTE#DNA/Tlr
AAAATATGATTCTGGGTACGCCGACCCAAGCCAAAATTTTCTTYCAAWAWACCTTAAAAT
TTTTKAAAAAAWWAAATTATTMYAAATWATCAGaattttccaatatccaatattttttca
attttmaaatttcTTKAAWRTTKAAAAAAATAATTTAGGATTGRAAAAGATGAAATATTG
AAAAATAATATAAAATCAAAAAATTTAGAGTTATAAATAATTTAGAATTAAAAATAATCA
AAATTAAAAAAGATTTAACAGTAAAAACTATACATTAAAAAAAATTTAAAATAATATTCA
ATTAAAAAAAAAAAAAAATTACAAAATTTAAATAAAAAAATAATATAAAATAAAAAAAAA
TTTACATTTAAAAAATATTTAAAAAAAATTTAAAAATTATATTAAAAAAATAAA
>R=1017#unclass/unclass
GGTATATGGATATAGGGTTTTATACTTGAATTGAGTATAGATAATATTTAAATAATTTTG
TAAAAATTGACCGTAAGCACTGTAT
>R=1134#DNA/Maverick-Tlr
TGGACCTCCAACAGTCATCTTATACTCAGGACCAAATCCGTCAAACATTGCACCAGAATT
TTTATTTTGTGATTTGAATGTGTTTAAATATGATAATCCAAAGACTCCTGAAAATGGTAC
CTCGAGATAATCATCGCTAAATTGTAAAAAAGAATTTTAAGGATTTTCAAAATCAAGAGT
TTATGAATCGAAGCCATTATCTCTTATTAAACTTGATGTTGGTCCAAAAAAACTGATCGA
AGAATTCAAATATTAGTTATTATTGAAATAATCAGTTGTATTAAAAAATCCAAATGGTGC
TTGTTATTTGTATGGTTTTGTCTAATAAGTAGATAAATCACATTTCGATCTCGATTCTCC
TGTCACGAAAAAATTTCTTATTTCTTAGTTTAAATGTTTGTA
>R=125.chkTE#unclass/unclass
TACCGTATTACCTCTAAACTCGGTCCTCGATTTTCGGTAAAACAAACAGAATATATCAAA
ATTTTCACTCAAATATTCATAATAAAAAAAGTATCACAGAATTATGAGGTTATTATataa
aaaaaaatataatatattaaaataaaataaaatatataaaataaGTTGTTTGGTTTAAAA
TATGAAGAAATAATttattaaaattttttgtattttatttttataatatagttttttttt
tttttattattttttgttattattatatttattttatttagaattaattaatttattata
ataatGAAAGTAAAAAGAATTTATTGTAAAAT
>R=1277#unclass/unclass
TCACTTCATAATGTCAAATAAACAATTAATGAACTTTGTAAATTTTTCTTTATTTTCCTC
AATATCTTATAGCTAATAATGCTCAATA
>R=1413#unclass/unclass
CATAGAAAACTATCTACGGAGTGCTCATAACAAGAAACTAATAATTTAATGATGACGAAT
GAAACTTCTGTAGAATAAAGCAGTAAAACACCTTTAGAAAATATACCAATCTTAAATGAA
AACAA
>R=1439#unclass/unclass
AATAATTCAAATTAATAACTATTTCTTATAAATTTTAATAAAATTTATTAATATCAATTA
AGTGAAAACAAATTTTACATAACTTTCTTTGTACTATTCAATGAGCTTTGTCTGAA
>R=1475#unclass/unclass
TAAAGTGAAATTTTTAAGCTTGTTACTTTTTAGTTTTTAAGTTAGCAGTAATAACAAGCT
ATTGAAATGAAATTAAGCAACTATTTCTAATTTTTTGTATAATAATTAGATACATCATAA
TTATCTATATTATATACTATTCAGCAAATAACTAAAAATGTAGAAGAAAATACTATTTTA
ATTTCTTTAAACCATATTTTAAATGAAATTAATAGTATTAAGCAAAGT
>R=1530#unclass/unclass
TCTTTAGTATCTTATACATGCTAATTAAATAATTTTTCTATTTATGTTAATGGTTATATT
GTCTTCAAATTATCAATTTCATTTACAAAATCTTATTTATTTTCTTAAAATATATT
>R=1783#unclass/unclass
TAAAGTATAATTGATCCATTTTTAGAAATTTTTTTATATTTTTTTTTTATATATATTAGA
AATTTTTAAAATTTAATAGAATTTATTTTTTTATTTTT
>R=1840#unclass/unclass
AAATAGATCATTTTACATGTAATCAATAACTTTGAGCCTTTAGATTTAGTT
>R=1884#unclass/unclass
ATAGCACTTTTCTTTTTGTTGGAAACGAGCCATGCCATACCAAAACTGTTATGATATTTA
GGTTTTCTGATATCGATAACCCCAAAATGGAGTAATAAAAAATTAGTTTTCAGTTAGAAT
AGCCATACAAAAATATATGATAAATTTATAAAATGAATGGAAAAAAAAATTTTTTCTCAT
TGATTT
>R=2059.chkTE#unclass/unclass
TATTATCCGTTCGGGACAAAATAAGGTTGGACTTGGAGAAGTGGTGCAACTAAACCAATA
TTATTTTAACTAAGCCCAATGAGTGAATATAAAATTTAACCGAGCACATTTTGAAATTTC
GAAGCTGCTTATTTAAATTTAAAAATTTAATAGTTTTCTACATAAAAAAAAATATGAATA
AAttaattttaaattatatcaaataatttcattttcttttattttttggataattatttA
TGGATCTATTTCAGATTAAAGATCATCTCGATATAATTA
>R=2179#unclass/unclass
TTATATCCTTTCCAACTATCACTGCAAAGCATTACACAATTAGTTGACACATATTAGCTA
ATTATTTTAGATAAAGTCT
>R=2333.H#DNA/TcMar
CAGAGGGAGCTAAATCTGGAGAATACGACGGGAGTGGCAGAATATCCCACCCTAAGTCAG
AAATTGTAGTAAGGCCAATTTTGCTACATGCGGTTTTGAATTGTCATGCAATAGAATCAC
TTGTCTTTTGCCTTTGCCTGTATATGGTTTCTTTTCTTCCATTTTTTGGTTTAAAACGAT
GAGCTACTGAGAATAGCGATCAGAATTGATTGTTTGATTAGGTTCTAAAAGCTCGTAGTA
CAAGATCCCTTTCATATCCCACCATACGCAGAGCATAACTTTTTTCTAAAAAAGATTAGG
TTTAGGCACAAAATTTGGCAACTAACCAGGACTCAACCACTGTTTTTTATTATGGGGATT
ACTAAAGTAAACCCACTTCTCATTACCAGTGACAATTTTTCATAAAAAATTCTTCTTTTT
AAACCTTAAAGATAATTAAATTGAGGTATTTAGTCTTTAATAAATATTTGACTAGCTAAG
TAATTGTGGAACCCACTTCCCAACCTTCTAAATCTTAC
>R=2334.chkTE#unclass/unclass
AGCTATTAGAACTTAACTCTTAGTACATAAATATTTATTAAAGTaaaaaaaaataaaaat
ataaaaaaacaaTTTTACATTTTTAAAAATACATTTTTAAAACTTTACATAAAAAGCTAA
CATTTGATGCTTATTTGTATTTATAATTATTTTTGTAGAAAATATAAGTGTGGCTTTAAA
TTAAAATATTTTATAGTGAATATATTTTTTGTATTACTATTTATAATATGATGACGCTAA
CTAACACTTTTACTTCAAGCATATTAAAAATCAAATTACTTTTTACAAACCAAAATAGAA
TTTTATTGATTCTTCAATATTCAAAAACATAAATATTTCAAAAAT
>R=2467#unclass/unclass
AATCGAGCTCCTTCCTCAATATATTTAAAAAGGTAAAATAATTGTATTTAAATTTAAGAT
TAAATAATTTTTTTTATAGATAAAATAGATAATATTCTTGCTTCTAAAATGTTTAATTAC
AAAGTATTTAGAGTAAAAAATAATAACAAAGTTTAAATATGATACATACAATTCAGAAAA
TGAATTTCAAGGCCTAAATAAAACATATTAATTATGTTTATAATTTATTTAT
>R=2489#unclass/unclass
ATAGCAATAATAATTAATGAATGATAAGATAATTACATTAATATTTTTTTGTATTTTTAT
ATACCTTTGTATTAGGATCATGTATACTCTTGAATAAGGATCATTTTAATATAAGGAGTA
TTTTTTAAAAAATAATTATTTTTTCGATAATCCTTATATTATCGTACTCCCGGTA
>R=2562#unclass/unclass
TTTTTTGAAGTTAGATGAAAAGAGGTTTTAAAATCTGTCTTATACTCTAGTAAAAAAAGT
GCTTTACTATTTTATATAATAAAAATTAGAAGAAAAAAATGCATTAAAACTATATAATTA
AATTATTCTCGAATTTGAATTTAAAGTATTGATCAGTTTATTTAAATTGTATTCTGAAAA
AGACAACTTTA
>R=2629#unclass/unclass
AAATTAAAATGTCTTTAAAAAAATAAATGGGTTAATTAAACACAAAAATACAGTAATTTA
AAATAAATAATTAGGTTTTTTGAGAAAATTTAATCATTCAAAAATGCTCAATAACCATTG
GC
>R=2760#unclass/unclass
AGCGACATTTTCTTTTTCTGAAATTTAAGCGCTTGTAGAAGACTATTATAATGGAACGGA
TTA
>R=2782#unclass/unclass
TAATTACTCAAGATCTTAGTCCGTGCAGTTAATATTTCATTAAAACTAAACTGTAATTTA
GTACTGTACCATCTTAGAAAACTAACAAAGGCTAAACAACAGAAGAAAAGTTAATAGAGA
TAGGTAAAAATTCAATACATTTATTATACCGAAATGATAATTATATAGGGATGGCTTAAA
TTAAATAGCTTTCCTGCCCAAAAGAAATATAAACTGAAAACACAAAGGCTATCATAAACC
ACAATTAATAATAATTAAGCTCAATTGAATAGGATAATTAAATGATAACAAATGATAATA
TTAAGTCTAAAAAGAGAATGTTTTCTCAAGTCTAAATCTAAAGGCAA
>R=2856#unclass/unclass
TTTGATAAAAATGTTGAAAAATCAGGTAGAAAATTAAAAGATTGTTTCAAAATAGCTCTT
GAAAAATGTTAACCATTAAAAACTA
>R=2922#unclass/unclass
GATTGACTCAACATCCAAAAAATCATCTTCAAAATCACTATCATTATTTTT
>R=2971#unclass/unclass
CAGTAAATAAGGTTACAAAAATTAATTAGAAATTTTTTAACTCCTTTTGATACACTCTAT
TTTAACTCATTTTGATACAATCTATTCATTATTAATAAATTT
>R=3002#unclass/unclass
CCTTAAAAGTTTAAATGCGTGAATAGACTTTCGTCTATTTCACAGATAGGAGGCTAATTA
GCATTACTATTCACTCTGCAAAGAGGGTTTCT
>R=3024#unclass/unclass
ATATATATTATAAATTAATTAATCAGATTTTGACACTGAACAAGAAGAATTAATTGATAA
GGATGATCAAAAAGAGGTGTATGAAAACAAAAAAGCTGCTTAGGCCATTTTAGAGGAAAA
TAACTGGAAATTATAAAAAAGCAATGGATTTGTTTATATTTACATTCCAAAGTGGAAG
>R=3051#unclass/unclass
CGATAAAATTTTGGGGAATACCGAAGATAAAAAATTTTTCATTTGTTTTTATTAATTAAA
TTTCCCGGGGGTCATTAATTATC
>R=3068#unclass/unclass
ATCTGGATAAGATAAGAAATCCTACACAATAGGTCTAGCCATTTCTTTAACAGGTCATAA
GTTAATCTAA
>R=311#unclass/unclass
TCATCTATATATAATATATATTTTTTAAAAAAATATTTCTTAAGAGCTTATCTTAGGTTT
TTAATAATCACCAAAAAGACCTTATAAAAAATTTTTTATTTTATTATATATATAAAATTA
TTATATTTAATAATATTAATTATTAATAAAAATTAATTTTTAATTATAATATTTATATTT
AATTATTAATAATTTTTTTTAT
>R=3183#unclass/unclass
AGAAAGCTTCTATGAAGATTAATTATTGATTATGCCCATAGAGTATTTTTTCTTACTTAA
TTTGATCAAATTAATCTGATAATTAATTTATTATGCTAGTATTCTTTATTTAATT
>R=3275#unclass/unclass
AATTTTTGCTTAGCTTACATGCTATTATAATAAATCATCAATATAGTATAAGAATTCATT
CATCTTCCAATGTTATCAAAAATTTTACAACCTATTTAATATATTTTTTATTTGTTTGCA
TAAATCATCCATCACAGTTTAAATAAATATCTTTTAAAGTTACTCGCTA
>R=3381#unclass/unclass
TTTATTCCCTTTTATTAAAAATAGTAAATTCAAAACAAAAATTCAGTTCTACAGTGA
>R=3406#unclass/unclass
TAAAGATTGTAGCACTATCCCAAGTACTCTAAATGGTTGGATATGCAACTC
>R=342#unclass/unclass
ATAAAAAATATTTTACTTATCAATTTCCTCATTTCTTATGGTTACTTAAAATTTTTACTT
TAAGCTCACAATATCAAAAACCATAAATACAACTCAGATGGTTCCCTATTGAGTTAAGGT
TGTTTTAATGAATAATTAAATATAAAAAAATGAAAAATATATGTATTAATTTATTATATT
TT
>R=500#unclass/unclass
TTTTAAAATCTAGTGGCTCCAGTAACTGGAGTCATCCTAGGTTTTAAAATGGCGTATAGC
CAGAATATCACTTTAGCTAGGCTAAAGTTACTTTGTTTTATTAAGTAAATTACTTACTTA
ATTAAAATAATGCCTACTTTAACCTAGCTAAAGATTATTTTAATTAAATAAAGAAAAAAA
>R=654#unclass/unclass
TTGGTCAAATCTAATTTAATCGACACCACACACCAATCTAAATGTATCGGCACTACATAC
CTATCTTAATGTATCGACACCATCCACCAAACTAATTACATAGACACCACCCACCAAACT
AACTTTATCGACACCAAAAATAATACGAATCGAATAAATACTTCTTCCAAACTAAAATAA
AAAACACCTATTATGTTAAAATAATGTAAAAAAAAATAATTTTTATTTAATTTAAAAAAT
ATACAAAAATTATTCTGTTATTATCAAATGAGGTATGTATTATTAAAGAATTCTTATTAT
AAA
>R=690#unclass/unclass
ATGAGCACGCTCATCTGATCAGGAATTTTTGATGAGGAAAAATGTTTTTTAGAGATTTGA
CTGATCAAAATTGATATTTTTTTTTTT
>R=932.chkTE#unclass/unclass
TATTTAAAGAAATTTTTTAAACTCTAATATATATGAGTTTGAGTTCTTTATAACCTGAAG
ATATGAATTAAATTGAAGAATGGAAAATAATCAACGATTATGAAAATTATATGATTAGTA
ATTTTGGTTAAGTTAAAAAAGTAAAAAATAATTAAATATTAAAATAATAAAACAAATAAG
GTTATTTGTAAATTCTTTTATCTAAAAATGATAAAAAAAAAACTTTTTTGGTTTAAAAAT
TAGTTGCAGAACACTTTTTGTAAAAATAAAATGATTAAGATATTGTTTCTCATAAAGATG
GTGATTTAAAAAATAATAATGTAAATAATTTATTTTGGACATCGCGTTCGCAAATTAAAT
AAGTTAAAAAACAAAAAAGAAGAAATACTTCTTCTTAATATTTTGGTGTACATTTTCTTC
AAAGCAGAAAAAAATATAGATGTGTAATTGAAATAAATGGTTAGAAAAAGCATATTGGCT
ATTTTGATTAAGAGATTGATGCAGCTAAAGCAtatgataattatgttattaataatttaa
attattaaataaaattaaatTTTCCTTGAAAATTGATTCTTGAAAA
>R=997#unclass/unclass
AATTCCCAAATAATTTTCATTGTTAAAATCTGACCAAGCATCAAATGAAAAGGATATATA
TTAAGTGTAAATAAGTTTTATTTTTATCTTTTTTACTATTTTAGAATGAGTTTCTTCAAG
TCAAGTTGTTCTC
>Contig[0008].H#DNA/piggyBac
AATGAGGATTGTGATTTTGAAGAAGAAGATTAGGATGATAAAGAATTCTTCTGGTAATTT
TATTCGAGAAGAAGAAAACCAATGAATATTTTTTAAGAGTATACTGCTAAGAATGGACCA
TAAAAAGATGTAAAACAATTTATTGATCCATTATCAATCTTTATGCTATTCTTTGATGAA
AATTAATGTGAAAAGATAGCTGAATACTCAGATATTTACTATCAAAGCAAAAATAATAAA
AATAAGAGACTTTCTCATCATAAAAAATGGCAAAAACCAACTATTTCAGAAATTTACTGC
TTTTTAGGAATTTAAATTTATATGGGTATAGTATAATTCCCAAGTATATCAATGTATTGG
ACCAATAAAAAGATGTTTGTAAATGCTGATTTTAAAAAACTAATGACTTTGGAGCGCTTT
TATTAGATTAGACAATCATTTCATTTTAGTGATGTTAAGAAAGAAGTGAATAATAAATAT
AATGATCCTCTTTATAGAATAAAACCATTTATTAGAG
>Contig[0050]#unclass/unclass
TCATAAAAATCGATACTCCTTTGCATGTCTATTCTTGTTTGCCTTCCCTTTTAATTAAAT
TTTCAAAAAATCCAATTATATTTTCTGAGAGAAGTTATCTTTTTTGTTAGAGAGACTCAA
AAACATCAAAATCCCAGATCATTTCTTCCAATCCCATAGCATGCTCTATGAGTCCCAGTT
ATCAACCCCCCACC
>Contig[0119]#unclass/unclass
CCCATAATTTCGGAAATTACAAAGGTAAAAACTTTAACCCAAACTACAAAAGCCAAAGAG
GGTAGGGCAAGTAGACATATGGAAACAATGTAGATATTACTGAAGACCAAAAAAAGAGCG
GCCTTATGGGTAACACGAGCAAATACTCATAAAAGAAATCATTCAACCAGACAAACTAAA
AATCATTTACTAGATCTTTTCCAAGACTGAGCTAGTCACTCAACTCCTCAAAGACATCAT
GCAGATACTTTAAGAAAAGTGAATGCAAACATGGAAAGGAATGTAGATATAGACATACGA
AGCTACTAAAATATGTGCATGAAAAAGAAGCCACAGAAGACACTATAGAGAAATTTGAAC
TCATCAAATTTTATGTTAATGGATTTTTGTACCTAAATGGAACAGAAATCAAATAATTAA
CCCAAAAGTTTGGAAAACTCAAAATTAATGCACCTATATCAACTAAAACAAGTGAAGAAC
AAGAAAAAATAATGATAGATGCCATAATAAGTAACAATAATGGAGTTATGAAAGAAATCC
TGAAAAAATAATAAGAAGGAAAAACAGTGACTCCCATGAGGAAAAAAGTGCTTGATTAAA
GCAAATATCTAAATAATTCAAATAATTTAAATAATACGGCATATGTAAGAAAAGAATAAT
AGATGGAAGTAGAACTAGAACAATTAAAGAAATAGATAAATGAATTAAAATAGATGGCAC
ACTTGAATTTTAATTCAAATGAAATAAATTAATCAGAGataattaataatcaatctatct
actagtaataaataccaaatatcagctttgaacaatcaatgataatgaaaccataatTGA
TCGAAAATAGGAAGAAGACACTCTAAGAAGAAAGTGAAGAACTATTGGCAGAATAAGAAA
GATCAAAGAAAGAAATGGAGTTCTTTCTTAaacaataaatttcacaataaaaataacaag
aacaCCAATCTCATTCTTAATCAAAATCAATTATATCAACAAGAGGAGGAACACTAAACG
ATAGTGATGAAGAATCCGAAAATGGCATTATTGCAGAAAAAAGAAAACCAGGAAGACCTA
GAAAGACTATGGAAGAAGACACAAAATAAAGAAAATTAAATTTCTCAATCCCATAAGATA
ATAGAAAAAACAAAAAAACTGAGAATAGCAAATCTAGATCAAGAAGCAATAGCAATAATA
GAGAGGATAGAAGTAGAAATAAAAAATAAGAAAAGCTACCAATAGGTTAAGAATAACACC
ACAATGAAATATCATAATAAATAATCACAGTATAAGAATAAACCATTAATAGCCACTGTG
ATTAATAACAACACATCCAACTCTGAAATATCAATCTCAACATCGTCAATAATAACAAAC
AATGAATCAAATGGTTAAAACAATACTTAATACCCCCAAAATGAAAACCTATATATAGAC
AAATAATAATAATAAATCACACTCACAAACTATCTCTGGAATATCAGAGGACTTCCAACC
AAAATGTATaatataaaaccaaaagaaatagaaaaattagaaataataataaatgaaata
gaGAAATCTATTCCATCCTCAGATATTATTAACTTTAATATACTCGAATCCAACATTAAA
GAATCAACCATGTACAAATAACTCCTACATAACCAAACACTCCCCCATTA
>Contig[0154].chkTE#unclass/unclass
aataataataataataagaaataataCAAAGAAACTAGAAAAATGGATAGCAAAGAAGTG
CAAAACTAAGCATTATTGGATTTAAAAGAAAGAAATCTTGAGAAATATCAGATGATAGTT
GACTTTCAGAACGGTAAAAGCCGTCACCAAATAAGTAAAGATTTTAATAAAGATAGAAAG
TAGGTTTAAAGGGTCATAAATAAATTCTAAACTTATGGATCTGTAGAGATTGATCTGAGA
TCAACAAATTCTGGTAGAAAAAAGAAATTTAACAAAGAAACTGAGGACTAGGCAAGAGAA
GTGATTAGAACACTTGAGGATCGACGCTCCAAAACAATTTAAGCAGAGTTAGAAAAGAAT
TTAAACATTAGTATCTCTCTTACTTCGACAAAACGCTTATTAAGTAATATTGGAGATTAT
AAAAGAATAGAGAATAGGTTGATTCTTACGAAT
>Contig[0191]#unclass/unclass
TCTATATTAAACTCTATTGTCAATAATTTTCACTTAGAGTCTTATGTTTCGGATAAGATT
TTTACTTTGAACCTTAATCTGAAAAGGTTATTGATTAGCCTTCTTWACCTTTMTCAGCAC
CCTTTGAATTAGTAGCAAAYTCTTCATTGCTCCCTCCTACTGATTATGATTCTAATAGAG
ATTGTACTTCTGTCAGAATCTTATGTTATTAACAATTATCTTCCTTAAAAACATCCTAAA
CTTAGGTTACCAGTCAAGAGAAGAACCCAACTTTTATACCTAGATTTATTTTGAGGTAAG
ACTTTTATGAAGTTGATAAGATTAAACTATGGAAAAGGTTTAATCTACTTTTATAAAATT
TTCAATTCAACTAGAATCTCATTTAACTTTAGGTTTACTTCTCAAAAGCATTATTGGGTG
TTCCTTATGAGCAATTATTGAAATAAATAGTATCCTTAATTTCCAACAAGTACATTACCT
TATYTATTTAATGTATTATGGACAGGTAACCTTGGTTAAATTGATGAATACTATTTTAAA
GAGTTCTTTACCTGAAAGGAATAATTTACAATTCAAATATATAGCAAAAATACTATATWA
ATTTATTATAATTTGAAGATAAGTTAGAAGTTAGATTAGACATATTTGCCGAATGACATA
AAAACATTGACAGACAGTATAAGCATT
>Contig[0267].H#DNA/TcMar
TACAGTAGTAACAACTAATTTTTACAAAAAATAAATTATTAAAGTCAAACATATTATACC
ATAAACTATCTTATCATCAATAATCTATAGTCTCTCCCTAGCTATCAATTACTTATTGCA
TTCTCTTATTCATTGAGTTTACACAATTTGATAATACAATTAGTGGAATTTAATCCCATA
TTTTTTATAATTCTTTTTCTAATTTATCTAAATTATTTATATTTTCCTATTTAAGTTTAG
ATTTTACATAACTCCAGACATTTTCTATTGGATTAATATCTGGAGATGAGGATGACCAGT
CCTCTATCCTCTTAATTTTCATTTCATTTAATGTCTATAAGACCATCTTACTTTTATATT
TAGGGTCATTATCATGAGCAATTAGCCATTTTTTCTTTAAAAATAATTTTTATGCATCAG
GTAAAATCTCTTCAACTAAAATATTCTTTAGAAGCTCTCCTGTTAAGTTATCAGTGAATA
GAAAGAGACGAGTCTTCCCAAATTTAGAAATTCCAGCAATTCCATGAATCTTTTATGGGT
ATTTAGGTACAGGAAAGATAGGAGCTTTGTTATTATTACACCATACTCTATTTGGATGCT
AATGTGTTTGAAAAGTTACTTCATCTACAAATAAAGTTAAATCCCAGTTAAAATCTAAGT
ATTTCTTAGCAAAATTATATCTATCTTCTTTCTATTATGTTGTAATTAGTGGGGCTTTCT
AAACTTTTTAAAATGAAAAATTAATTCTTCTTAATAGTAATCTTATACTTGTCAGTTAAA
TAGGAAGTTGTAGATCAGTTTTTATTTTCTAAGCATTAACTATAAAAT
>Contig[0278]#unclass/unclass
TAAAACAATTAAAATAAAATTCTAAAATGCCTAGATAAAACTAAAGCTAGAGTAAAAAAT
AAAATAATACTAGAAGCACTAAATAAGATGCTCCTAAGATAAAATAGCTAAAGATTAAAA
AGCCTATTTCTAAGAACAGAAATGACTAATTGCCAGGTAATTTCTTTAAATAATTTACTT
TTTAATATTCTTTTTTATAAACAATAGGATAATAACAGAGCTAGAAAATGAAGACCAGAA
GTAAAATAGCTGACAAGAGTAAATCTAAGTCAAGTAGTATTTCTGATGAAGAGGCTAAAT
CWCTGAAATTTCTGTTTGGATAATCTTATGACT
>Contig[0609]#unclass/unclass
ACTGGGCCAATCCATTCTTTATGTTTTCTGATCTTTTAAGAGCTTAAGCGTATCTTTCGC
TTATATGTTTTGAATCTTTATCACTTTAAAATTAAATCTTTCGTTTTACAAAATTTTCTT
TTGTAAAAGAGCGCAATTTTTTATGGATTATTTTTCTGTATGTGTTTCCATCCATATTTT
AMTTAAAAAAGWAAAGATTTGATTTTCCCGTGACTATAATTTCACCCCAAACAWTAAWTT
TAARARAGAATTTTGGTTTTTGGCTCTTTTCTTTGAGCTATTAGTTAATCTCCATGATCT
TTTTAGGAAAGAATTATTAGAAATTTTCATCTCATCATCAAATATGGAGATTCAAATATT
ATTATTCCTATTTTTTTARCAATATTCAACTCTTTACTCTTTCTGCCTCAAGGTAAGCTA
AGATTTTACTTATAGTGTATCCCAGA
>Contig[0623]#unclass/unclass
TATCTATCTTGATTTGGATATAGAATTTAATCTTATTATTAATTYAAATATTTTTATAAA
TCATATTTGAAATCATAGAATARTTAGTTCCTTTAGATTTGAAGATAATAATTTATCAAA
AAGTATTGTGAGTCCTRTAATGCAATTTCTGATAAATTAATTATKTTATTTTWAATTTCA
ATTTMAAAAAATTTAAAAAAAATAGTTTTAAAATATTTATTTATGAAAAATTTTGAATGA
AAAATTTTTTTCAATTAAGGACTAAAAAAAAAATTAATTAAGGACTAAATTTTCAACAAC
ATAAAAAAAGATTATATTAAGGACTAAATTTTTACAAAAATTTTGATTTGAATTTGTCCT
TAATTAATGAGAAACTA
>Contig[0726]#DNA/TcMar
ATAGGACTATCGCGAATGTTGGAAACCAAAAATGASAGAAAAAWWCTAWTATGATATTCT
TCWTCTACCYTATCAATAACCTTATTWMACTTGAAAAAAATTTWAAYTTTGYTTAACTCT
TRATAATAAAAAATTTTCAAACTTTTTGATTTTTTTTGAATTTMTCATTAATTTTTAAAT
TATTTTTTAAATATAATTAAAAAAAATGAATTTTTATTTTTATATTTTAAATATAAAATA
TTTTTTATTTATTTTTAATTAATTTTTAAAATCATAATAAATAATAATTAATTATATTAT
ATATTAAATAATTATATATAA
>Contig[0738].chkTE#DNA/Tlr
tttttttttttttttttttttttwtttttttttttCTGTCTTWAATTTTTWGAGTTCTTT
TTTGTGAATTTCTTTTARATTTAAAAGTTCAAGTCTTTATTTTTCTTTTAAAAGAGATAA
TTCTTAATGTTRTTATTATTTTARTTRWTCCATTGAAAATTTTMKATRAAAAAAATKTTW
TTTKTTTTTATATTGTCAAAAATAAAATAAAAATCTAAAAAWCTAMWAAAAAAATTGGAC
AATAAAAAAA
>R=1041#unclass/unclass
TTTTATAATATTTCAATATATACAAAATATTCATCTTAAAACATAGTCATAGGTAAAATA
TTTTTTGTTTCAATATTTCTGATTCTACCATAATTTGAAATTTCAAAATTGTTGTTTTCT
TTAAGTTGTT
>R=1076#DNA/Merlin
TAATTTGTATTTTTTTTAAAAGGTTTAACTATTTTTCTATTCTTATGGTTTATTATTTTT
TGATCTAGTTTATTTCTTTTTTTTTTATTCTAAGTTAGCTGATGGTGCAACAAAATTTTT
TTTATGATTAACAGTATGATGTTGATATTTTAAATTTTTTAGATTACTATAACCCTTCCA
TTCATCAGTACAAATCATTGTACAGTTAGGAGAAACAAAGGTTTAAATAAGCGTACTTAG
AGTTTGTTAATCACGATTTAGAATAGGAATCAATAATAATCTTTAAAACCCACCATTTCT
TTCCAAAATTCCTAAAATCCACTGGCTTTTTACTATCTATCTACCTTTATGATTTTTACG
CTTGAAGTGAGCCTCATCAATTTCTATAACTTGACTATCTTCACCAAGCAACATTTTTTT
ATATTGTTTTTCATAGTAAAATTTAATCACGCTCTGCCAATGTTTTCTTAGTTTCGATAA
CTATACATGATTTATATTAATCTGTTAAATAATAGTTGCGTTATCTGTTTAAGAAGGAAG
CAACTAAATAAATAGCTTTATTAAATATGATAAATCGAGTTTGGTATTATTAAAAATGGG
GTGTCCAGAGAAAAGAGACAATTTTTTTCTCTAACAGCTCTAAGTATAACACCTCCAACC
TCTTTGTTCTTAAAACTCAGATATTTTGGCTTATTTCATTTTTTTCTTACATTTAGGACA
ATTTATATTTAATAATAATCCTAATTTATAGCAAAACTAATATGCAAATTTTTTTTATGA
TTCACTTCCTTATTCAAAACTTTAAATTTATTATATAACATTTTTTAATTATTAAGATGT
AACATTATCTGATTCTAATGAATTAATCAGCTCATCTAATTATTATTCTTCAATAGATAA
TGGTACTTAACCTTTTTGGTTTTTTTCTTAAACA
>R=1078#unclass/unclass
TTATAAATAATAATTTCTTTAATATTATTTAATAAATCTTAATTTTATCTCAATATTTTT
AGACTCTTTTTTCCTCT
>R=1095.chkTE#unclass/unclass
TTtattatattatattattataataaaataataaaaataaatcatttatattcaaatata
AGCTATATAGAGCCATTTATTTTGAAGAA
>R=1104#unclass/unclass
TTACTAGAGATAATTATGAACTTTCAATTACTTTTAATAATACTTATAATTAAAGTGTAA
CTATTTTTGTTTATACATTTTACTATTAAGTTTGCTCTTTAGATTAAAAGAAGATTACTT
TACAAATTTAACCTTGATTTAAAA
>R=1162#unclass/unclass
GATATATATTTTTAAAAAAAGTAATTGTTTATAAAAATGAATGGAAAATTTTATTAAAAA
TGAATGAAAATCGACTTTTATTATTGTAATTTATTAAAAACATCAATGACTAAGGATAGT
ATCATAGGCATATTTAGTAGTATCTTTGA
>R=1193#unclass/unclass
TTTTTGACAAATTCTATTAAGAAATTAAAAATAACTAAACATTCTAAAAATTTGGT
>R=1221#unclass/unclass
AACTCACATTTAGTTAAGTAAAATATATATTTATCATTGATTTTCAAGTCTATTTATGAT
ATTTTTTTTATTATAAATTTTATTTATAGGATTATATAGATTGTCAAAAACAGTATAAAA
TTATAAATTTTTTTCTTTTCAAGCTTACATATAACTAAAAAGTGAACCAATCTTAATTAA
GAAAAATAAAAAAAAAATTAAAAA
>R=1363.chkTE#unclass/unclass
aaagtgcaaaatgcaaaatcaaaaaaagtgcaaaaatataaaatttcaaaaAAAAGAGGA
TTATAAATATATAAATATTAAATGATTTTTATTTATAAGTGTATTCACCAATATTCAAAA
ATTTATTATTGCAATTAATATTGGATATATTAATATTTAATATCTATATTTTGATATCCT
AATTTTATTGTTTATTAATTTTAAGAATTTAATAAATTTATTGTTTTTAATTAGATTAAA
AAAGTGAATAATAACCTAAAAATGGAATAGGAAATACAAAAAGAATACTAACTTATATTT
AGTATATGTAAAAATATACCTAATATAAATATAGAAATAGCTGATATTATTAGTTCTTA
>R=1409#unclass/unclass
GATTGTAGATTGAAATGAGGTAAAAATGGAAAATTGAAAAAACTTACCTCATTGAGGTAA
ATCTGGTTTTTACCTCATTTTTCCAAAATTTAAAAAAAATAAATGCAAAAAAATTACCTC
ATGAGGAAAAAATTCTTACCTCAATGAGGAAACTAATTTTATTAATAATTCAATT
>R=1427#unclass/unclass
AATATTAGAATGAAATCGTAAATTATTAATTCTTTAAGCCTAATATAACTCAATTAATCT
AACTTATAGATCTTAGTGTCATGTAAAAATTTAAACTAAAAATTAAGCAAAATTAAGAGG
ATTAGTACTCTGAAAATCTTAGCAAAACTCCTTCTGACTATCAAGAAAAAGTATATAATC
ACATTTATTAGCTTTTGGATTTAAATAAAAGAGATAAAAATTATTAATCCAATGTTTAAA
CCCTTCTTATGTATTATAAGAAGAAT
>R=152#unclass/unclass
ATAATTTTATTTTTAATAATTAAATTAATTTTAAATATTTAATAAAAATATTTTACTTAT
CAATTTCTCATTTTCTTATGGTTACTTTAAATTTTTAATTTG
>R=1614#unclass/unclass
TTTGACAGAATCTCTCTTCTATTTATAATTTCATAGAAACATAGAAGAAGAAACTGTTAA
GATATTCGCCAATTATCTTTAAAACAAAGAAGAAAATTGAAATAACTTAACTTAATATAT
TTTAATATAACATTGTACTATCAATTAATATTGAATATATTGTAATATTTCAAATAAATT
AATTTACCTAGTTAAGAAAAATTTACCAAAA
>R=1672#unclass/unclass
TGTAGATGAAATAAATTTATTTGCTATATTCGAAGAATGGTTGTGAACCATCTTAGCTCA
>R=1711#unclass/unclass
TCTCAATCTGAACCAACAAATGAAATCCATATCTAATGTGGTCTGGAACAAAAAGAAGGC
AAATTAAATAAATATTATATTTTATTATGTGAATAAAGCAGGATTTATAGTTTAAATTCA
TTTTAAACTATACTTGCT
>R=1926#unclass/unclass
ACCTGTCCTCTTTGGGCACCTCTCTAACGCGGGCACCTGTTTATATTGGGCAAAATTCTT
AAGTCCCAAATAAATAATGTTTTTTACATATA
>R=2036.chkTE#unclass/unclass
AACTAATTATTTGAAAGttcatttatttttttatttaagttttaaatatattcatctctt
taATCAAATTAGGCTAAATATTATTTTATTCCTGATAAATAATTCTAAAAATTTTATTAG
CTAGTAAGAGCATCAC
>R=2116#unclass/unclass
CCCAATCTATTTTATTTGCTTTATAAAAATTTTTTGAGATATTAGCCTTATGCTTAGGAT
CCTAATCTTAGTACAATTT
>R=2497#DNA/TcMar
TTATATTTGGCAAATTCTCCCTATTTCTTAGGCGCCCTCTATAGAAATTAATAATTTTTA
TGCTAAATTTTATGTTACTTTTTGTTGATTTCTATGTAATTTGAATCAAAATTTTTTTAT
AATTTTTACATGAGATTTCTGCTTTAAGGGCGCCATGAAAATTTTTTAGAATCTATTTTT
ATTGTAATGGCGCCCTCAATGGATT
>R=2574#unclass/unclass
TTTTTTGCTATTAATATAATACCTGCTCTTGTTTAAGGTTAAACTCCTATCTTTATAGAT
GAATCA
>R=259#unclass/unclass
CAGTGTTGGAATTTGGCGTCGTTTTATCGGTGAAATCGTTATTTTATTCTTAAAAACGAT
GATTTTAAAATCTTGATCGTTATAAAAAAAATATAATTTTAAAATAATATTTGTGTTTGT
TTCTCTAATTTTTCTCATTAAAGCTAAAAAGTCATTACATTTAATGAAAATTCACTTTTT
TTAAACAAAATTTATAAATCTAATTCATAAAAACTCAGAAAAAGCATTCAGTAACTACAA
TAAAGAGTCTTTTACCACAATTTTAGATCCATATTGTATAAGTATTCACATACAATCCAA
GGATAGTCTTTTTACCAATTTAAATTTAATTATTTAAAATTTAAAGATTTTTCAGGAATC
ATATTCTTTTTTATGATTTTTTGTCTTTTTATTAATTTTGATATTTCTTTAATTGTTTGT
GTTGATGTTATAAACAAATTATTAAATCCATCATATCTATCAATCTATGATTTGATTGGA
TAATAAAATAGAATTAGATTTTAACAAGAAATTTACTTGAATTTTGATTGTTTTGTAGAT
AAATTTGATTATTTTATTTAATAAAATTTATAATTCTTGGAATAATTAAAGATATTGACA
TTTAATAAATCATAGTTATTTTTGAAAAACCTATCGGTATTTCCGATTTTTTTTTTTATA
ATACCACCACTGTTTATTATAA
>R=2637#unclass/unclass
GTAGATATTCTAAAAGAAAACTTAGAATATTTGGAAAATGAGTTTTTCATTGATATACTG
AAT
>R=2691#unclass/unclass
TAAAAAAAGTCATTTTTATACAATAAATTATTAAAATTTGTAAAATGCTAGAAAAGGTTT
AGCTGAAAGATA
>R=2725#unclass/unclass
TTTAATTGAATTCAAATTTAAGTTTTTTTTAATTTCAAAACTTTGAAATTTTTAGAAAGA
TTTTTTTCAGATTTGATTTGATTTAATTATCAGAAAAAATAATGAAATTAATTTGTAAAA
TTTGGCTTCTTTTTTTCTTTTCTCATAGTATGTATATCTTCTTATTCACAGAGGTTGAGC
TAGTTAGTA
>R=2743.H#DNA/TcMar
AAATTTTTCAGTAGGATGGAACCTCTTACCATACATCAAACCTCACTATGGAATACCTAG
AAAATCAGCCTTTTGAGACCCTAAACTGGACTCCCTAGAGTCCAGATCTCAATATA
>R=2794#unclass/unclass
AAAATGGTAAGTAGAAAATTGACACCTTAAGTGAAGAAAGAATATGATGACATTCAAGCT
GAAA
>R=2871#unclass/unclass
TATACTCGGCGAGATAATTTGAACTTTTATTCAAATAAAAAGAACACCCAAACCTTAGTA
>R=3199#unclass/unclass
ATATTAAAGAATGAATAAAGTAAATAGAGATATTTAGCAATTTAAATCATTTGATAATTA
CAATTTAATTTCACATTCGCTTGAACAAACTA
>R=3209#unclass/unclass
AAAATGATAGAAATTAGAATGTTTTCAATTGAAAATAAAAGTGTTAGTTAAAACATGGTG
ATATTTTTAAAATGCTTTTGAAATAAATATTTTTTGGTTGAAAGAGCTAAGA
>R=3256#unclass/unclass
GAATTATTTTATTTAATATTTGCTTCTTCCTAGTCCTAAGTAGTAATGAATAATTAGATT
TAAGAAAAAGAGACATCTATTTAGA
>R=3375#unclass/unclass
AGAAAGTCCAAAGGACGAATCAGAGAAAGCAAAGGGGTATTTATCAGTTAGGGA
>R=3418#unclass/unclass
GAAATGAGATTTGATTAAAATCCATTTGGACAAATACCTACACACATCTTATT
>R=393.chkTE#unclass/unclass
AAAATTATTCGATATTCGAATATTCGGAATAGAATATTCTAAAATTTATTATTCGAACAA
AATTTTCAAAATTTTTTGAATATTCGAATTATTAGTTTATATAAATAATAATTTATTTAC
attcaaaatttttaattttaaatttttaaattaattaatataatttaaaaaataaaaaat
aaaaaataaaa
>R=533.chkTE#unclass/unclass
ATCAGTGATTTAATTCTATTTTCATAAAATTTCGGCAAAACCGATTGAATTTCAAAATAT
CCGAATTTGCCGATTTTAATTAAAAAATCCCCCTTTTCAATTGAATTTTATTGAAaacta
ttaatttatataaatgatattaattataattataataattataatccaaaagatatcaaa
tattattaattatttattattttgtatttaataatAGTGTGACACCAGAAAGAAACCAGA
ATTTATTTTCCCATTAGAGAGCATAGTTAAATAATAAATAAAAAACTAAATCAAAATTGA
AACTATTAAAAAAAATTTAAATTGTTCTAGTATAAATTAATTTAATTTAAATGAACCTCA
AAGTAATTTTAAATAATAATTAATATTGATATATAATTGATATATTTTTTATTTTATTCT
ATAATTTGATAATTTTTTATTTCCGACTATTTTTAAATTCTATCGGAAATCAATAAATCA
ATCGGATTTTTAGCCGATCAATTCAAAAATCGGTCGGTTTTTGCCGTTTTAGCCGAAACC
CCCCCCCC
>R=758#unclass/unclass
TTTTCATAAGTTTTTCTTTGTTCACAATAATATTTTATTTCTCATTAATTAACATTCATA
TTCAAAA
>R=843.chkTE#unclass/unclass
TATTTCAGTTAATTTGCTTAAGAAATCATCTAACTTTGGttacttattctattattatta
ttat
>R=86#unclass/unclass
GATAAGGGGAATTATTGCCGGTCAACCAATATTAAAAACCATAAAACCAAAATTTTAAGG
TAATAATATGAAGATTAAAAATTTTCAAAAATAACAACTATAATAAATAACTTAAATTAT
AA
>R=869.chkTE#unclass/unclass
actttacactttggacttttacactttgcactttggactttTCGACTACTACTACTATTG
ATACTATTTAAATTTTTTTAAAATTTTTTAAAAAACATA
>Contig[0040].fam10.2TIR.C.DDE#DNA/TcMar-pogo
TACTGTCAATTCCAGGGAGATCTCCCCAGTGATATCCCCAAGGTGGGGAGATCTCATTTT
GAATGAATATTTTGTAAAAAAAAATAATAATAAAAAATATTTTGAAATTTATAAAGATCA
ATCACAATATGTATTATTTTTATAGAAATGGAATAGCTAAGTTAAAAGATGTCTAAACGA
CTTATGGTTTAATTTATTTAATTGAATATAAAATGTCTTGAACTACATTATCTCTATTTT
TTTCAATTCCTTAATTTGTGCTCCATCTTTTTCTCATTTCATTTTTAAATGAGCGATTGA
CTGTAATATCAAGTGGTTGTAGTTTAGGTGTACAACCAGGTGGAATAAGATGAAATAAAT
GATTATTTTATAAATATGTGTTTGTCTCAAAATAATCTTTAATGTCTTTGTGTAAGCCAT
ATGAGTCACATAAAGTTAAGGTAAATTCATGTTTTTAAATTATATTTTTAATATAAAATT
CTTGGAATTCTTATATTACTGGCCTATCACACCAAGCATTTTATTACACTGTACAGTAGA
TATGTTCATTTTAATATTCTCGAATAAGTTTTTTATGTATGTACCCATATCTTTTTGCTT
TAAAAATCACAAAAGGTGTGTATATATCTCCATTTGCAGAAATTATTAGAATGAGAGTTA
CTCTATGAGATATCTTATCTGAAACTTCAATATATGGATTTTTTGTACCTTTTGGAGCTA
AAATTTTACTAGGAGTTGATTCCCAATAGATTGATGTTTAATCAAAATTTAAGATTTGTT
GTCGGGAAAAGCCAAATTTTAGTTTCTCTAGTATTTCAACATAAAAATTATCTATTAGCT
CTTCTTCATTATCTTCACTTTTGATTAGCCTATTCGAAGGTGTTAATAAGGAAATATTAT
ATATCTGTCTAAATTTAAAATTTAGTTTTATTAGATAAGAATATGTTTTCTCTTTTAATG
AATGATCTTGTTTAACAAAGAAGGCTATCATATCACTACTTTAGACAGTTATATCTTGTT
CCCATTAATCAACAAACCAATTATATGCACCTCTTAAAAGACTCTGATATTTATATTCTT
TTTTCACTGAAACGCATCTTACATTTGGTCTGGCACGCTTATTTATCTCTAAATATTTTT
ATTCATTTTTACTCCAATAAATAATACTTTTGTGATCTACACCTTAGTCTCTTCCTACAC
ATCTAGCAGATTTTCCTTATTTTAATTCTTCTAAACACTATAACCTAAATGAAATTGTAT
AATTTTTTCTCTTTTTAGGTTATTTTTCGTCAATCATTTCATTCTTCTCTGACTCTTCAT
CAGAACTCTCAGTGTATTCAATATCCTCAGACATTGAACTATCAGAGCATTCATCATAAT
CTGATGATTCTTCATCAGAATCAGATTAAGATTGATTTTGGCTTTAATGAATAGCTAGAG
TGTTCAGAATCCATTAAGCTTTGATTTTAATATAAATTCTGATTGTGCCAATAGTTTAAT
TATAATCAAAACCTTTTTGAAATTTTATGGGTTTCTTCATTAATTATGATTAAAAAATTT
TTTTTAGGTGGGGAGATCTAATTTTGAATGGATTTTTTTTGGGGAGATCTAAAAATGAAT
GGATCATACTGGGGAGATCTCCCAGGAATAGACAGTA
>Contig[0051]#unclass/unclass
GGGACCCTTAGTAGGTATCAAAAATCCTATACGGGACCCATATGACAGAGTAAAAATCCC
ATCCGGGACCTCATTCAAATTTGAATGAAAATTGAAAATAAATTAATCAATAAGAGAATT
GAAGCTATTAATTAAACCAATAAAAATTTTTGAATAAATAATATATAAATACAAAAATTG
ATAATATTAATATATCAAATTTTAAAATTCAAAACTTTTGCACTTAATTATCATCCTAAT
CCTAATGATCATGTATAGTATCGGAGTCTAAGATGTATTCGATACCTTCTGTTTGATTGA
GCAAATTAGGTAATAGAATTACTCTTTCGTGGTTCGTATGTCATCTCCATACTACTTCAT
CAATAGCCCTTTGCACATCCTCAAAATTCTAGAAAGACCATCCCGAATCAAATTTGCCAA
GCTTATTTAGGACTGACCACATCTACTCAATGCGATTTGTTGTCTAGATACCACTTCCAA
AGCCTCTAGTATGACTGAATACGAAAAGGCAGCACATAATAGCTAATATTGCAACAAACA
CTAATATTCCTACAAGGGTCAATATGGATAAGGTTAGATTCTATAATTTCCTCTCAGATG
ACGGATATCTTCATTATGAACTCAAC
>Contig[0077]#DNA/TcMar
CTATAGTCAAATTCAGAAAGTTGGAAACTAACCTTTAAAGTATTTATTTTTTCAAAATAT
CTTTTTTATTCTTGTAGACCACATTTTTTARATCAAAATCATGTGTCTTAAATTTTATGA
ATTAATTGTTCAAGATACTTTATATTTGAAAACATGAAGAAATATAAATATATTTACATT
AAAAATTGAATTATTTGTAAATTAAATAATATTAGGAATATAAAATTAATATAAAAAGAA
TTAAAAAGAAAGTAAATAGAATTATTACAAATGGAGGAAGAAAAACCTGAAAATAGACTT
CTATCTGAGCAAATGA
>Contig[0107].H#DNA/TcMar
ACAGAAATTATAATAAAAATATTATATTTAATAAAATAATTATGAATGATCTTAAAATTA
ATATTTCAATAAAAGCAACCATTTAAATWATAAACTTCCACTATCCTCTTTTGGAAGTGT
TTAATGCAAGACTAAATTTATTATTATTAAATATTGGTCCATTCTAATGTTATTGCCTCC
CTTAAATCAGTGACATTCTTTGGTTATTATTTTTCRACTCTTCTTTTAAGAATAGCCCAR
ACTAATTCAATAGGATTTAAGTCTGGGCTATTCGGTGGATGAGGAATCAAATTAATTTGA
TGCTTTTCTAAAAATTATTTTGTTTGTGTGCTTCTGTGGCTAGGGGCATTATCTTAGATA
AGACTCCAGCTCTTAACATTTGAGGATCT
>Contig[0118]#unclass/unclass
AAGGCGAAGAAAATTCGCGAAGGGGCGAAGCGAAGGTTATGCTAAAAATTCGCTTCGCCA
AAAATTTTTCAGAGTATTTATTCTTCGCCTTCGCGAAGCTGAGAAAATTTTTTTCATAAA
AACTTCGCCTCTACTTAACGAAGGGACGAAGGAAGGCGAA
>Contig[0226]#unclass/unclass
GATCCCACTTTTAAAGTGCGCTAACTGCGCGCTGCGCTATATGCGGAAAGGTCATTAATC
AAATTTTTGCGCTAGTGCGCAAAGTATGATTAATCACGAAATGCGCTATTGAAGCGCAGT
GCGCAAAAATTAACACTTTTTTATAATTTAAATATTTTATTATATTTGTTAAAAAATACT
TAAAATTGATAATTTAAATAATAGATAATTTATAAAATCAATAAAAAATTAATCAAAAGA
TATTTTTCAAAAATTTAATAAACTATTAAAAATTAACATAGTAATTAAATAACAAATATC
CAAC
>Contig[0420]#unclass/unclass
CTCGTTTAATAGATGGTATGATAAATGTTATTAATGGAACTCATGCATTTACTGAATATC
AATATGTTGGCAAAAGCATTGATAATTAAAATGTAGAATTATTAAAATATGAGTTAGGTG
CTATTAGAATGGAGAAATAGTTATTATCACAATATACAAGAAATAATACAGATGGAAGCA
ARAATATTAAGAATGATCAATAGAAAAAACTTTATGATGATTTTAGRAGGATGAATACAT
TCTTAGCCTCGATGTTTCTGTACTTATATCATTGTTTTTATTATGATTCATTTCCAAATG
TTGCATTGGMAGATAATGCARCAGGTTTAACAGARTATGCTAATTATGGTACCAATGGTA
TTCCTCCTGCATAAATAATAGATGARATTAAATCAGTTTATCCTTATCTAAATAATTTAA
TGATGAAATTACTTCAAATCAAGTATAATACTAGCTTAGACATTGCCATTATGAAGACAT
AAGACGTAGAAGAATAATTAAAAGATGCTTAATTAACAGGTATCGCAGAAGTTAAGACTA
AGAAGCTTCCTCAAATTAAATTAAAAACAAAGAAGAAATGATTTTTATTTTTCAAA
>Contig[0457]#DNA/TcMar
TAGATAGATGAAGGATATCAGACCTAAATGTAGAAAATTGTATGAGTAATATAAAGATTT
TGATTTTTTAATGGATGATGAGAGTTACTTTACTTTGTCTAACTCCTCTCTTTCTGGAAA
TAATATATATTACGCRRCTAAGAAAGTAGAAGTWAATAATCATGTAAGATATAAGACAGT
GAAGAAATTTGAGCCAAAAATTCTAGTTTCTGCTTGTATATGCCCTAAAGGAATTAGTCC
ACTTTACATTCATTCTAGCAAGTAAGCAATAGACTCAAGGACCTATATTTCTATTCTAAA
GTAAACTCTGATCCCTCTAGTTTCTAAGTATTATAGGGGTAGTGCTAAATATGTCTTTTG
GCCCGACAAAGCATCAGCACATTATGCTAAAGATGTCTAAACATTTCTGAAAAAAGGAAA
AATAAAATTTATAGAAAAGAACAAAAATCCTACTTCCCTACCAGAAGCCAGACCAATAGA
AAATTTTTGGGGGGATTTGAAGCGCCTTGTCTATGCTAATAATTGGTAAGCAAATAGTTT
AGAAGAGCTTGAGAAACGAATTAAAAAATGTTATAATGAaatgaataattactaatatct
aaaataaataacaaatCTTCCTTAAAAATTATATAGGATAGCAAAGTATGGGATTTGAAA
ATCCAACTATAGTAATTTATATATATCTTTAGGTGTTAAGGATAATTAATATAATTGTTA
TAAATTTTAAAAAGATTGATTGCTTATTTAATTGATTTTACTTTGTCTCAAATTTTTGTC
ATCACTTGTTA
>Contig[0465]#nonTE/REP-MAC
CATATGAGTCAATTTTCCTCTCATAACACTAGGATCACTAGCAGAGAGCTTTCCAGAAGG
GTAAGGTAAAGATGAATCATCTCTGTTACAGCCTGATAATTTAATCAATCCAGCAGGACA
TCTTACTTCTTTCATAATAGTGTCYCTATTTCCGTTGYTAGTTCTCCATTTTGAATCAAA
AGAGTATTCACATAGTTAGGTTAAGTTATTGTTAGGTAACTTAGCACAATCRCTTTTTTT
AGTGATRCCACCAGAGTAAGCATTTTAACATCTAGAATTATCTGAAGTAGGATCACTGCA
CCAATTACCAGCAGCACTTTAAGAGTA
>Contig[0482]#DNA/TcMar
AGATGTTGAAAGAATAGCCATCAAGAATCCCTAGGAAGGTGAAAGACAGTGTTGCAAGCT
TCACACTGGAAGAATAAAATACCATGCTCAGAGAAGCAGTTCATTYAGATTTTGCCTGCT
TAAATTTAAAAGAAAAAAGTGAAAGATACAACMTCCTTTTTGGTAAGAGTATTCGCTATA
AGACATATAGGACTTTCTTCTTAGAACAAGGGTTTACATAAAGGAGTCTCACTTATAGAC
CTCTTACCACTGAAAAAGATAGAAATAAGTGGTAAGTTTTCAAATCAT
>Contig[0547]#Viral/Baculovirus
AAAAAAAAATAATAATAACTCTTTAAAATATGGATTTAATTGGTATCGATTTCAGCTACA
ATTCACTCATTGAGTAACTTTCAACACCGATGATTTTATCTCTACTGCAACTYGGATATG
ACATGACTGTAGATAATTATAACTTTACCCAAGCCAGATACGATGCTTTACTCATGTTTG
GCTCACTCTTTGCTTCWAAAATATTGTCCAATGCATTTATCGCGAAGATGGTTGGAAAAT
TGAGAAATTCTTACGGAACTAGCATAACTGGCAAGCTGACTGAACCYATATTGAATTATT
TCATMTATGGATATTTGTATGAAAATTAWTTTAAGAAGTCACAAATAGGATTCAAAGAAA
AATCCAGCTAGGAATTRATGCTGACTCCTRTAGTGCAAGCTCTACTTTCAACTGCAATCG
ATGGCTTTRTCATATCGTGGATAAGCGGTAAAAATCCTGATTAYGTTTTRTGAAAAAAAT
TTGAAGTTTTATTTTTTTATCTAATAATATAAAACAACAACAAAAACAAATAATTTTCAT
GAGTCAATCTGCCGTTCAAGAAATCTTCTCAAATMAAGACAAYTAATTTTTACTTGGCTA
GGACAATCTCTTCAACTAYAAGTATTCCAAGCAAAGAGCTGGARACATGACATTAAATAT
GAGAGACAGTTTGTACACGAATGTAAGGCTYGATTACATTACCTTTYAGMAAACAGATGA
CAAGAAATCAGTGCTCAATGGAGGTAAGCTGATTACATTCAACATCAARAATTARCCGTA
TGGTGCAATTGAATCTATAAAGTATCACTTCAGCATCACCAACTTCAATGCAGCTGCTTA
CACCTTCAGYACCGTTTACAATCTCATCAATTACATTGAAATYTTCAACAATAACAAATC
AGTGGAGAAAATCGATGCAAATACRTTATTCCTGATGAATTTAATTACAGTAAAACAAGA
TTCTTATCAATTGTAAAATATACAAAGAGGATTAAATTCGACAACACTAGCTCAAAATGG
TACAGCAGAATTTATGATTGAAATACCTTGCTTTTTAACAAAAAATTGTATCAATTTCAA
TTCGCTAGGAGATTTATCTATTAATATAAAATTCGATGCAGACATTACTACTCCAAATAT
TGATAATGTTTAATTTAGTATTTCAGAAATTTTTGTGTACTACTATGAGCTTACTCCATC
TTAAGATAAATACATGAGAAGTTTATCCTCAATTGATAATAGATATTTGTAAGTCGATCA
TGCAACGTATTACTTCGATAATGTGCTTGCGAATAACCCATTTAAATTCAAGATTACTCA
AGATGCAGTTACACCCTTGATACTTTTTCGTGTGTAAACAAAAACAGAAAATGATAGCTT
CAACAATTAATTTAAAAATTTTATTCCTGTTGTAAACTATGAATTATTAGGTAAAAATAA
TTAGTCTACGATGAATAATGTGCAAATGACTCCATT
>Contig[0608]#unclass/unclass
AAGTAGAATAAAAGTAATGGTAATTGCTTACATAATAAATTTAACAATTAACTCTAGAAT
AGAAGAATTATACTGAATTAACTAATAAATTTGAAAAGTTACCATTAGATTCTTTAGAAT
AAAGAAAGAAATATCACGATGAAATAATAAAAGATAAAAAGTTAATCAAAGACATAGAAG
AAATGATATTTTAAGCATAWTATRGKAATAAGCTYAAGGAAGATGAAGATGATAGTGA
>Contig[0680]#unclass/unclass
CTTTTATCCATTCCTGTCATCCATATTGTTTCTAATGCTRCTTACTCTTTATTTTTAATT
TTATTTAAAATRAATATTTATRYTCTGTGGGATGAGACTTCAAGCCTTAAGCTTGATTGT
AYTTCCATATATCTGAGTAAGGCTGATATTATGGCTTATTTAACTTTGAATATTGGGTTT
TCTTTAGGGTCTTTTGATTATTATTGAGCATTTATCATTTAGTTAAAGATTTTTGTATTA
ATCTTCATTATTATGAATCCTTATTMATCCCAATCTTCTTCAGGTTTATCTTTATTTGCG
CAGACCACGAACTTGAGAGCCTCTACAATTTGTGGGGTCCATTCACTGCATTCTATGTAT
TATATTAGTAAATTCGGGTTTTACACCTTTACTTAATCTATCTAATAATAATTTTTTAGT
TCATCATCATCCATGATTTGTGTTGTTT
>R=1118#unclass/unclass
TTCTTATGATTATTCATTTTCTTATGATTATTCAGTTTCTTCTGATTATTCATTTTCTTC
TGACTATTCAGTTTCTTGACTATCTTCATTTGACGATTACTCACTGACCATCGAGTTATT
CTGTGATTTAAGTTATTTTATAAGTCTTGTTACAGATGATTGAGATATAGCATATTTCTC
ACATAATTATTTCTATTAGAGAACTTCCTTGTCTCTT
>R=1283.chkTE#unclass/unclass
CTCTTGAATAAGGATGAACAAAAATATTTTATTTAAAAAATTTTTCCTCCTTATTCAAAA
ATCATCCTTTTTCAAAAGTACATCCTTATTAAAAAGTATCAAAATAATATTTTTTTTTTG
AATAAAATATTTTTTTTAAATTCAACAAATACAGAatataaaattgcattgtattataat
aaattttattaattTCAACTTTTCATATAATTATCATCATCTTCTTTATTGTCTTCT
>R=1293#unclass/unclass
ATTATAGTCCGTTACCTTTAAGTTTTTCTATACAACGGAGAGCAGAGGGATATAATCTGC
CTACATATTGTTGTTAATGA
>R=1419#unclass/unclass
AACATAATTAGGAATGCGATGTAGAGCATTTAGGTACAGCTCTAAGATAATCAAATTCAA
AATTTTATTGATAGAGTAGAGAATGAGTTTGGAATGAGAATTTTGGAATTAAGCTAATAA
GAAATTTTGAATTTAATTGAGTAGTACACACAACATTTGTATTAAAACTAATAATAATAT
TAAATGCCTTAATAATTACCT
>R=142#DNA/Maverick-Tlr
AAAAAAAAAAAATTAATTAAAAATTTCCTCTGAAAAGTAAATCGGAAAATCCTAAAACTC
CCCACTGCAAGTAGCCCTCAAGGTGTACAGCAGAAAACAAAAAATAATCACAGCAGCATG
CTGCAGTGAACTCTATAAAGGAAAAATGACCCACATCCCAGAGCGTCGCTCAAGATTGAA
GTCATTAAAAAATGAAAAGAGTAAAAAATAAGCGGAGTTTGAGGAGAAAGAAGCTAAAGA
ATGTCGAGCTAAAGGCCAGATGCAGCGGATTTAAAATGCATCAGCTCCATTCACAAGGTT
AAAAGCCTTTAAAAAGGTTTTCAACCCCTTTTTTCCCCTTGCATAAACTGTAATCAAAAC
TGCGTAAAGAATGACGCGTTAATTAATTATTGCGTGTAGCAAAATTAATTAAGAACAAAA
GATGATGCACTAACAATTTTTAATTAATTGTATTTTTTAATAAAAGTGCGTCAATATATA
TACAAGTGCCGGTGACTAATGCCTAAAAGATGAGAATCTTAAGACTCGCGTGAATTGACA
AGCACAAGCGACAGGAATAATGTTGAGTAATCCATCAACCTAGAATGGCAAAGCAGGTTT
CTGGCTTGAGAAGATGAAAGACTCTAGAAAGGTTATCCGGAGTAACAGGTTTGCGTGGTC
TTATTAGGTCGGAGCTTCAGGCCAAAACGTGGAAGCATAGCATGGCCCCAACCTGCCGTT
AATGGCTTGCTAAATAACCTTTTTAGAAAACACTCGGATTCTATGAAGCTGCAATCACCG
TAAGAAGTTGTCAAACTAGGAGATTGCAATGGAGAAACCACTTGAAGGCATCATGAACTG
AAAAATCTATAATATTATTGTTAATTAATATATAAAGTTGTAATATTATATGGCACAAGC
CCCTAAGACGCGCAGCACGCTAGCGTGCTATATATATATATATAAAA
>R=1446#unclass/unclass
GAATCAGAATATGAATCAGAAGAATCCAAATAAAATAGTGAAGAAGAAGAA
>R=1514#unclass/unclass
AAGGACTGAGAGAATATAGCCGTCTTAGTTCATAAATTTTAATAGCCGAAAATATGTCGT
CCAAAAATTAGGAGACTAAAAATATTAAAAGACGAGGA
>R=1565#unclass/unclass
GTCTACTCTTTATAAAAGATTATATTTTATAAAAATAAATGGCTGCTGTACAAATTACGT
ACATACACGCTAGGTAGTTTTTAATTTATTTGTACACATGTATGCATGCTATACTGATAA
TTCTAATATTAGTAATATTACTTTTATTCTTTGATTATACCTAAATAAAATTAATCTATA
TACAACTTTGATAGATAATAATTGATTTGAAATTAGTGAATATGAAGAAGAAAATGATGA
AGAATTTCTTCCTTCTAAAGCTAATTAAAGTTATTTTCTAAACTAAATTGAAAAAAAAAT
TAAATATTTTATGTAAATAACATTTATTTT
>R=1608#unclass/unclass
TATCAATAAATTTAAAATACATAAGAAAAATCCAAAAAAAAAGTAATAATTGAATAAAAT
AAATCATAAACTAATATAAATATATTTTTTAAACCTGTAATTTGATTATTTTATAATTAT
TGTATGAACT
>R=1789#unclass/unclass
ATATAATGGATAGTGGGAACACGAGCCCAAATCAGAGTACTATCAAAATATTATATTTTA
CTGATAAATTTGTTTATTTCTAAATAATAATATTTTCAAAAAATCCATGAATTATTAGAA
TCAAAGTTTAATAAACTAGCTTCTTTTCATGACTCA
>R=2054#unclass/unclass
TCTTATCGTATAAACACTTACCCTAAAATTGATAAATATTTCATTCTTTCCAAACATATT
TTATGCACACTACCCCAAAATTATTTAATATTTTCAATATCTCAAACTCTTTTTTTGGTA
GTGTACAATAAACATGTTTAGA
>R=2098#unclass/unclass
TTCCAAAAATTTTCTAAAATAACCTCAATATAAGGTTGTTTCAATTAATGAGGAATTACG
GTATATCAAATTTATAATTAACTAATTTTTTAAAAGTTAACCTCAGTAAGTATAATGAA
>R=216#unclass/unclass
TAAAATTTTTTCATTTTTTTATTCTAACTTTTTCATTTTTTGTTTATTTATCTTAGAATG
TTTCAATAGGGAATTCATCATTAATTAATGAATCAATTTCATCTTTTAATGGTTTTGTTT
TCATTAATGCTATTTCAAATGATTCTTAATATTTTCTTTCTTTATCTTTTATTAAATTTT
AATCTTATATATCTATATTAAAATCATATAATATAATATTAACTTATATTATATTTCCTT
TAATAACATATTATATATTTATCATAAAATTTAATATTATTTTTATATAAAAATCATATA
ATTTTT
>R=2241#unclass/unclass
TACACTCCTGGCGGAGATAATTTTCGCTTGTTTTTTTCAAATTGCTATTAAACCTGAGCC
GACTAAT
>R=2296#unclass/unclass
AATTTTCTTGAACCCATAAAATTTACAGTAATTAAAAAATTATAATTAATTTTAAGAAAA
CCCATATAGAATGAAAACA
>R=2313#unclass/unclass
CGCAAATACCATGCCTACTACTTAAGGAGGAGTATCAGAGTATTCTTCTACTTCCATTCT
TTTTGAGTGAAATTGTGTTAATTCTTTTATATTTTAATTGATTCTGATTCAAAAACTCAG
TATGGGATTTAATTTAATAAAGAAAACTAAAAATATATTTACTGTCACACTTAATATTTT
GGGTACTGTA
>R=2339#unclass/unclass
CCGATGAAAACCAAGTCTATGAAAATCAAGGAAATACAGTATATTTTAGATTA
>R=2421#unclass/unclass
TCTACTTCATTAGCATCTGAATTCTAAAAGTTATTTTAAACTTCATATTTACTCAATATC
TTCAAAATAGTTCCTTTAGACTTTAAAATTAAAAGTCTCCATTAGTTAATCATAAGTTTA
CTCATAAAAATGATATCCTATTATGATTCCCCA
>R=2447#unclass/unclass
ACTTCAGAGAAATCACTAAAATTAAGCGTTTTTTTGCAAAAATATCCGTTTCGCGTGAAA
AGGACACCAAAATCGTCC
>R=2502#unclass/unclass
TTAATCACACATTAGGTAGTTTCGGTAAAAAGACTAATTAAAATACTAAAGCAACT
>R=2623#DNA/TcMar
CATATTATTTAGGTAGTGAAGAAGAAGAAATTTAATAAAAAAGAGGAAGAAAGGGACTTT
TTAGCAATATGAGACCATTTAAT
>R=2788#unclass/unclass
TTGTCCATCAGGTTATTATAAAAATTCAATAGATATGACTTGTACTGCTTGT
>R=2833.fam9.noTIR.P#DNA/TcMar
TATTTTTTDATTAATTCCATAAATTTTCTTTATTATGTATTTTATCTTWTCTATTMTTCA
AWTAATCTYTCAATTCAGMCCAAACTAGTTCTATTGGGTTGATATCAGYCCCTTTTGTGG
GCCAGTCAATAAGGCTTATGTGGTTATCTTCTAAAAAGTTAATTGTCGATTTGCAAGTAT
GGATACTAGCGTTATCTTACATAAAAGAATGATCTTCTACATGAAAATTATCATTATCAA
CTAATGCRTTTTTTAGAATTTGCTGATAAGCGRCACCATTCAATKAGGAATCATACCATT
CTAAGTATTCAGCTCCATTTATTGAGATTGCTCCAAATACTGAAATTTCGAGACCTTAGT
TCCATCTATCTTCCTCTTTTAAGAATTTTTTTTGGTTTTTGTTTTCTTCTTTTCTTATCC
ATACATTATCTTTACCTCTTCKCTTTAAGCATAGTTTGCTTTCATCAGAAAAYCATACAG
ACCTCCAGAATCTTTGTGTTCTGTGTACTCTCTTAAYTGCATACTWAKAGCGTCCTTTAA
TATGATTATCATTCATAGCAAAAGTTCTTTTTTTAGGTTAGTTAGTAAATCCTTCATTRT
GCAATAAATTTGAAATKGTGGTGTGATGTAAATTTTGAGGGTTTAATTCCTTATCTTAAG
CAATARTCCTTAAAGAGAGTTCTGGGTTCTGTTCAACAGCTTCTACTATCATATCWTTTT
GTTCATCATTATAAGAAAGTGGTTTATCTCTAGTATGAACAATTGGTTCATATCTTTAAG
TTTCATCCTTCATTAAAGAAKTATAGGTACTGATTGTATAAAKGCTAWAGGTGAAATCAG
TATTCTTCATCTGCTATTSTATATATCTTAATGAATGACCATTTTTATACAAAATATAGA
TCATTCCCTATTTAAAAATTGATTCTGCTTGTGATTCTGTTATGCTCATTCTTTYTTTTA
ATCTTATTAYGTTGTTTATCAATAAAATTTTTTAATTTCTTTGTTACATTGTTTTTATAC
AAAAATTGACTAATTTTTTCAAAGGAATTAATATTTTCTTTATCTAAAGAACAAYACTYA
AASAAAAAAATCTAGTTACTTTCACTAATTAAGGAGTGGTCTATTTGATTATATCAACRG
ATTTTWAAAAAGCYTTGATCTACTATTAATTATATGGTGTTAGGTCTTATTTTCAACACA
CTTTA
>R=2890#unclass/unclass
TTTGTTTCTTTATTATATTTATTTTTAGAAAATATGATTCCTCTCTCATCGAATATTGCT
TAGAGACTAGCCTTGGCTTACTCGACAGGAAATGGGTCTATTTTCAGATTGTAGGCTAGT
CTGTGCTAGAATCTGTGTCTTGTCTTATCGATT
>R=2995#unclass/unclass
TATAGATATAACTTTGTTTTTTATAACATAATATTGTAGAACTTCTAGAATATGATTAGC
AATAACTTC
>R=3167#unclass/unclass
TAAATTTTAATTAAATTCAAAAAAGACAAATTAAAATCTAATCTTAATGCATACATCATT
TGCCTAGACAATTA
>R=3260#unclass/unclass
GAAAGTTTTGAAGAAGAAAGAAAAATTTTTGATAAATACAGAGAGGAAAAT
>R=33#nonTE/Low_complexity
ATAATTTAAATACCGTAAATCCTCATAAATTCTCACCAGCATAAATTTTCACCATATTTT
CTGAATATTTATAAATAAATTAAATATCACCAATACCAATCAAAATGGATTTGGTGAGAA
TTAATGAGGAAAATGTAGaaaaataataaaaataataatttcaaataaatataaaatata
cattcatactttattaaatgattaaatataaactatTTCACTCATTGTTGAAATATAAAA
AAATATAAGACAGAAGAAACAAAAAACAGTAATTTTTCTTTCAATTATCTTTATTTATCA
TATTTGCTGTTATTTTAGACCGAAAATTTTTTGACATTAATTATCACCAAAATATTGAGA
TTTTTTAAAAAATGTTGATGATCACCATATAGTACTCTTGGAGTTTgggggggggggggg
gggTGATGATTAATGATGATTAATGATATTTATTTATATTTTATTATAAATATTAT
>R=3347.check-RbBARI1#DNA/TcMar
AGCCCAGATTTGAATATAATAGAAAACATCTGGAGTGTCATGAAAAAGAAGATATTTGAA
AGAGCAGATGAAGTTGACTCAATTGGACA
>R=3365#unclass/unclass
TAGAAGATGCTTTACATTTGAAAATCTTTAGATTAAATATTAATCAGTAATGGTGTAA
>R=3457#unclass/unclass
CTCCTAAGAATTAACACCTAAATATAAAAATACCTTACCTATCTATAACTAAATCATATA
ATTAGGTTACATGCAA
>R=348#unclass/unclass
ATTAAAAATTATAATTAAAGGCACCTTAATTTATAATATTTACAAAAATCAAATTTTAAG
GGGCTTAGGATTATTTATTATAAAAAC
>R=3493#unclass/unclass
GATGGATGAAATTATCTAGTAGTTTTAGATTTAGTATCCCACTTTTCCAG
>R=670.small.chkTE#unclass/unclass
AAAAAAAAAAAATTTTTCTTATTTGAAGAAAATCCTCaaagaaaaaagtaaaaaagggaa
aagggataataaaaaGCTTTAAGAATTTTTGTGAAAAACATTATGATCCTCTTCaaaaaa
aaaaaaaaaaaaaaaaaaaaaaaaataaaaaaaaaatttttcaaaaaaaaacaaaaaCAT
TTTAATTTAAAATTAACAAAAACACCCAAGTATAAGGG
>R=713.check-RbDada-tY_PMar#unclass/unclass
AAAATTTCAACGAACCGAACTTAGCTCAGTTGGAAGAGCATCGGACTGTAAAGTTTGTAG
TCATCCGGTGGTCCCCGGTTCGAACCCGGGAGTTCGGATTTTTTTTTTTTT
>R=973#unclass/unclass
TTTTCCTTGATCCTTCGAATTATTTTATCTATTATATACCAAATTAAAGAGGGAGAAAAG
CTCTATTAAGTACACAACAGAAAATTATTGTAGAA
>Contig[0038].H#DNA/TcMar
CAGAAATTTATAAAGAAATCCTTTTTGATGTGATCATACCTTTTGCTAAGCAACATTATC
ATTATGGCTTGAGAAATGAAAAAATTTGGTGGTTTTAGTAAGATAATGCAGCTGCTCATA
CTGCAAAATCTACTAAAAAGTGGTTTGAAGATCATAATTTTAGGATTTTCCCCCATCCTC
CTACATCTCCAGACCTTAATCCGATTGAATCGGTCTGGTCTTACATTAAAATACTCTTAA
AAAATGATAATAAAAGATATGAAAGAGATGAACTCATATCAAGAATTTAATAGATATGGA
ATGAAATAGACATTGAAATGATCATCAAAACAATAGATCACACCAAAAAAGAGTACTTGA
GAGTAATTGCAAACAATGGTGCCTATTCAAGGCAAATAAAAAATAATGAAAATGATTGAT
TTTATTAATTTTCTTTAAAATATATGAAAAGTATATAAAATTATCTATATTTTATGTTCT
TCACACACTTTAAATTTCTCAAATAATAAATTCAAAAAATACATTCTTATTATAAAAAAT
AAGCTCTATTCAAATACAT
>Contig[0045]#unclass/unclass
TATACATGGGAATCGTAATATAAATATCGTAATTTTACGATATTTTTTACGATACGAGAT
TTCAGGAGTCGTATCGTTGAGAAATTTGATATAACAATAAAAATCGTATCGTTAGAAAAA
GTCAAATAGATAACGATATCTTAC
>Contig[0065].H#DNA/TcMar-pogo
GTAAGAATAGCGAAAGAGATACTGCTCTTAAGTTTTAAGTTAGTAAAGGCACAATAAGTA
ACATTAAAAAAAATAGAGAATCAATTATAGAGTTAAGCAAATAAGCACCAGAGACAAGAA
TTAGAAAGGTAATCAAAACTGAAAATGAAGACATTAATAATTTGGTATGGATATGGTTTG
AGAAAGCATAAAATCTTCATATACCTATCACTGGACCAATAATTTAGGAAGTTGCTTTGA
AATTTGCAAAGCAATTAGAAAAAGAAAATTTTAAAGCATCAAATGGTTGGTTGGATAGTT
TTAAAAATAGATACACAATTGTTTAAAAAGTCTTAAATGGTGAATCAGCATCAGCTGATA
TCAATAGTACAGAAGAATTTAAAAGTAATTTTTAGTAAATAAGTGAAGGGTATGATATTT
AAAATATATTTAATGCAGATGAAACAGCCTTGTTATATAAAGCATTACCAAAAAGGTCTT
TAGTTCAAAAAAATCATGAGACGAACGCATATAAAACATCAAAAGAAAGATTAAMARKAW
TAWTCYGCTCTAGTGCCTTAGGGGAAAAATTAATACCGCTTGTGATCGGAAAGCATAATT
CACCTAGATGCTTTAAAAATGTCAAAAGAAATGAATTACCTGTTATCTATAAATCTTCTA
AAAAAGCTTGGATGACATGGTTTTTTTTTGAGGATTGCTAAAATAAATTAATTAAAACTT
TAATCTTGAAAAAAGAAAAATTCTATTGATAGTTGATAATGC
>Contig[0100]#unclass/unclass
CGAAAAGTGTCGTTGTCCAATCATCGTTTAGGTGTTCTCTTGCAAAAGTCATTCTCTTTT
CTTCATGCGTATTCTTAATCATTGGCTACTTCTAAATTTTTAAAAAACCAATATTAAGTT
CATTTAATACTCTCCATGTTTATGCTCTACTAGCCTGAATATTGAGATCAATGAGCATCT
AATCAATAGAAGTAATAAGTGAGTGCTTATTGTTCATTTAGTGAAAGTAGTTTACTATCC
TTTTCCTAGTTCTTTCATCGAATATTTAATTCTCCCTCTCATAATGTTTTCTTTTGATGA
TTCCGCTTTCTTTTAACTAATTTATCTTGTTGTAAACAGTACGCAGAGAGACATCGCAAT
ATGGTTTAATTTTATTGTGAATAGTTTATGCTTTCTTGGTCCCAGA
>Contig[0126]#unclass/unclass
TCTCCAATCCCTTGTATTTATGCACTGTAGAGAACTCTATGATTATTGTGTTAGCTTCTT
ATTTAACAATTTTCTTAGCCTGCAAGTGCCTCATCAGCTTCAGCCTGTTTGTTCCCATTG
ACCTCAGCTGTCCGTCTGACTTGAAGACGATCTCCTTGGATAGGTTGTCTTTTATTATAA
TTCTTAAATTTGGGTGCTATTTATTTAGCTCATCGAGATCTAGATACTTATTCAGCTCGA
A
>Contig[0232]#unclass/unclass
CTTGAGGGCTTTTCTAAAACATTATGCCCCTATTCGGGGAGCATTCATTCTAAAATGTTG
CTTTATGCCCTCGAGGATTTCAGGTGCAGTTTTGCCAAGAAATCTTTCTGCCCTCATCTG
GATTTGCAGCCATTATAAATGCTGCTCATTTAATGCTGGCTTGCGCCCTTGTTAGAAAGG
TTGAATGCAGCCATGCAAGTCAATTCGCTGCTTGAGGGCAGCAAGCTAGCTCTTAGAAAG
TCCAGTTTGGGCTTAAATGAACTTGTACTGAAGTTTCTTTTCCAGCAGGTTGGCTGCAAG
GGCATAACGCTAATGCTATTAATAGGCTTCAAGCTGTTTCTTCCTATGTGCCCTGGGGGC
ACAGCTGGATATGTGGATATTTTACTCATCCCAGATCTCCACAATCATCTAATTGCACTC
TTCAACAGTGCCCTCAGTAATTGGAATATTGAAGCCAATTGACCACCTGAAAGAAAATAC
TCTTTTTCTCTAGAGAGCCAGCTCCTCAGCTAAGCATTCC
>Contig[0305].fam7.noTIR.C.DDE#DNA/TcMar
TATTTTAAAAATCAGCTGATGAAGCTGAATTTAGAAATAGCAAAGTGCTATATTTTTTAT
TTGAAAACTTATTTCATAAAATAATTATTAAAAAATTTTAAGAACAGTCTAATTAAACTG
GTTTATATTTTGCTTGTTTTTTCTTTGCCCTTAAAAAAGCATAATTAATTATAAAAAAAA
GGCAAAGAAAAAGCAAGCAAAAATAAATTCTACTTATATGTCAGACTTATTTTAAGAAGG
ATTTTTTAATCTCCCTATTGAGGCCCAAAAGTTGTAAAATCTGAGAGAGGCTGAGCGCAT
CCTAAACATACTGAGGCCCCACCTGCCCTCGCTTTTTAAAAATATCTATATAGAGAAAAT
CGCTAGTTCGAAGACACATTTCCGAATTTGCTGGAGAAAAACTGAAGGGCGCTAAAGGCG
CTATATTACTCTATTCATAAGTCTTTCCGCCCTTATTTTAATGTTTTCGCCCTGCTTTCA
GCGAAAAAAAAGCTATTGACTATAGCAAGGGCTTGCTGGTAGCTAAAATCCCCATACTAG
AGAAATCAGACTTGGAGGGCCTTCTTCAGATACTTAACAGAGTAAATAACTTCAGGTAAA
TTAAATTTAATCACCATGTATAATATTTAATATTATATTTTAAAATAGGTGAAATTATTA
CATGAGGGGGTAGGACGCCTCAATATTTTTATAAATTTTAATAATAATTTTTCATTGTGC
CCTTGTTTTTATACAGTTAAATTTTAAGCATGTAGCCCTTGATTTCTTTCAAAACTTTTT
AAATAAGCGTTTAATTTTTAAAATAAAAGATGGGCATATTTTTATTCCAACAAAACAAAT
TAATGCAATTCTAAGGGCATCATAATGGCTGCCCAGCTTATGTTGCCCCTAAATTTGCAA
AAACAAATATTCTAATTATAAAAATGCTATATATTTAGATTAAATAAAAATAGCTTTCTA
ATTCACATAAATTGTTGCTAAATACACAAATGGATATAAAAGAAAATATTTTAGTTGATT
TTTTCATTAATATGCTTTTATTCATTCTTGATAGTCTAATTCGTCTTTAAGGGCGGAAGA
CGCTTTCTTGGCTTTTTCGATTTCAAGCTCAAGCATTAACGCCCTTCTTTCTTTGTTCGC
AATTCTCTTTTGAAGTTTAGCTACTCTCTCGCTCTCTCTTTGCTCAGCCGTCTTCTTGAA
CAGAGTAGCTGCAGCGCTAAATGCATTCACCCTGACATTAACATCTTTAAAGAGGCTTTT
TATGAAAATAAGGGCATAATGTAAAATAAAAGCTTGCTTGGGGCAGCAATCAAAATGAGG
GCGGAATCAAAATCAAGAAAAAAATTAAAATCATTTACTCTAGAGGGAAGGAAATAAGGG
CAGCATTATCTTAATCTTGAGGGCGGAATGAGAAAAGGGCATCATTAGGGCGCAAAAGCT
TGATGATATCCAGCATGAACTGCTTGTCGGGAAGACGCCCAATGTCAAAGCCCCACTCCT
TATCCTTATCGATGGTTATGATAATTTCATACAACTCGATTTTAGAGACATTCTTGTGGG
TTTGAACGCCGATTTGAAGGTCTTTTCTCTACACCCTAAAGACCTTGCCAGTTGTTACCT
TTGCAAGATACTTCACAGTGATGCACTGGGAACTAAGGGCGGGAAGGTACCAGCCAAGCT
GCCAAACGGCCCAGTAAAAATTATCTCTTGAGCCAAATGTGCTATTTATTTACTCCACAG
AAACCTTTTGTTCTTCGCCTTCCATTTTAATTAACTCCTTTGAGCGCCCTTACTTTTTGT
CTCGATAATTTTATCTCTTTTTCCTAAATTTTAATTTCAAAATTTAAAGTCGCAGTCCAG
ATTTTGAAAACTGAGAGTATGTCTAGAAACTTCTTTGAGCCCTTGTATTTTACAAGGAAA
AATTCACGATGAATTTTTTAATCAAAATTTAAAAATTTGCCCCCAAATTCAGTATTTTGA
TTTATGTTAAAAGGCTAAATTAAGGGCAGTATCGAGTTGCTAGCTAAGACACAAAAGTTT
AATTAAGCGAAGTCTAAAAATAGGGGCACAATAGAAAATTTTTTCATAGTGCCCTTAAAT
TTACACGCACTTTTTCGAGTGGAAACTAATAACAAAATTAAGGGCATCTTTCACAGTCTA
ATTTACATGCGTCCCTTATTAAAATATTAAAAGCGCCCTTAAATTTAGCATCTTTAATAG
AAAAAAATCTAGTCACAAGTAAAACGCAATGAGCAGTAATTTGGAAGAAGAAATTGAGCT
ATTTAAGGGCAAAACAGAAACAAGGTGGTGCAGCAGGAGAAAGATAAGCGCCCTTATATT
GCCTGAAGATAACTATATGCTCCACGAACTCGAGCTTGAGGAAGGGCGAAAATTCTCATT
CCGCCCTCCTAAAAGATATAATATACAAATGAAAAAATAATCTGTTGCAGCTTGCTAAGA
GCTTCTTTCATCGATTTGGGCTGACAACTAAATTTCGATTAATGACTAAAAAGTGAGGGC
CGAAACGAAAAAATAGCGATTAGAATCAATCTAAGAGGCGAAGAGAAATCTTGCTGAACA
GCTACTAGCTCAAAACTATAAAGTAAAGCTAATTCAAGGGCAGACAGGGCTTACTCAGCA
GCAAATTTATGCCCTCAAATATAGGCTCCAGTATCGTGGATCTTCCTTGAAATACCGCCC
TGGAAAGTGCAGTTTGATCAAAGAAAAGCACTTAGATTGGTTAAGGGCATAAATGCTTTC
AGGTAATTTGACTGGTTATTCCGCCCCTGAAATCCTTGAAAAATTGAAGGGCCATTTTCG
CCGTTAAGCGCCCTTAACAAAGACAAAATCATTCTACTACACCTTGAGAAGGAAATTGAA
CTGGGGATACTCAATGCCAATAGCCTAAAAAGAAAAAATGAATGACCCTGAAACCATCGG
CAAGAGACTCGAATATAGCTGCCGGGCAGTGCCCTTAATACATCAAGGGCGTAATCTTGT
ATATATTGACGAAACAGCCTTTCAAGTTCGAGATAGGGCGAGAAAGACATGGCAGCCCCG
AGGGCGTAAGCTGATTGTATCAGAGTAAAACAAAACGAAAAGCTATACTTTGATTGGCGC
CCTTGATTCAACAGGATTTCTTGGATACATAATCGCAGAGAAGGGCGCTTAGCAAGAATA
ATTTATGGGATTTATCTCAGAACTTATCAAGTACTTAGATTAGAAAGGTGAGCTGAGAAA
TTGTGTTTTTATCATGGATAATGCTACTATCCATAGTAGTGCCCTTATTGAGAAAACTAT
CCTCAAGCATATACCTCATCTCTTTCTAGCTCCTTACAGCCCTTAAATGAATCCATAGAA
AAGCTGTGGTTTATTATTAATCGAGACTAAGCAAGAAGAGAATCAGAGATTTGAACAGCC
TTCTGAGAGCAATATTCATCACAGCTCAATCTATTGATGCTGAAACCTGCAGCAAAATTG
TGAGATTTTCATATCTGTGGTTTTCTCCAGCTCTCACCGAGTCGCCCTTTTTAGAAAAAC
CTTATCCAGATAACTATATGTTTTCTTTTAGGCCCTGAAATTTGCAAGCAAATATTTCAT
TAGGCCCTTAAAATTAATCTTTTAAAAATAAAACTTGTTTTAAATTACATTACAAAATCA
TTAAAAATATATTTTATTTTTTAAATTGCCCTCCTTTTTTAAATCTTAAAATATTTCCTC
ATTTTACAAATTAAATTTGATTCATAAATACATATAAAAAAATAAAAAAATATATTTTAT
ATTTACTTTTAAAACCTA
>Contig[0377]#DNA/TcMar
TAATTTTTATGTTTCAGAGAGTTGATCAAAAATTTTGTGTGGCGCACTTTGTGTAAAAAG
AATATCTTTCTTGAATTTTTGAATGCAAAATTTTTGCTTCCTACTCAAAATTTAAATTTG
TATTCCGCCCTCTATGAAAAGTTAAGTTTTTTTTTTTCTTCCTATAAAAATCTGAATTTA
ATCTTATTTCATTAAGGATGGTGGGGAAATTAAAGTACAGCAGAATTTATCAAAAATTGA
GCAGCATAAAAATCATAAAATTTATGTTAATTTTTCAAAATTTACAAGCAATTTCTATCG
TGGATTTTTACATGTAWATTACAAGGGGGTTGAGAAATTTCT
>Contig[0610]#unclass/unclass
TACGGTCTGGAGCTACAGTATCCGCAGTTGAAAYAGTTTCTAGYTCATCACTGTGGTCAG
AAAGCACCTTCTCTTTAGGGGAAGCATTCTGCYTRTGTCTCAGCTGYCTAGTGCCTGACC
AGATTGCTATCTCYTTTTCAGTCTTCTTCTTTTCAAAAATTAAATCAGCATGGTATAGAA
TCTTTCCTGTATTGGCATTTGTTACTATGGTGCTGGGTGTTTTAAAGCTCGTTGTCTTCT
TTTTTCCTGTGCATGGGTACTCCTTTATGATTTTCTAGATGCGTGGTTAGTAGTATAGCT
TACCTCTCGCTATTGTCTTTTTAAGGTCTTGAGATTTGATGGTCATCTTGTTTCTTTACT
>R=1029#unclass/unclass
TAATTATATAAAGAGTTTGAGTAGTATTGCTAGCGGAATATTAAAATTTTGAAATATCTC
ACTCTTAAATAAAAT
>R=1043#unclass/unclass
ATTTATTTATCTTATTCATAATGAAAATAGAAAACAATAAGCATAAAAAACAAAACATAT
TTTAATAAATCAAGATTCAATATACTCTTTTAGCACTTATAAAGCTTTTTGAGGTCTTTG
TCTAATATCATATGATAAGTAGAACAATGACTCAAAAATTGCAGTCATACCAGAATAAGT
TTTCCCATGGCACCTTTTTAGTCTTTCTTTCAAA
>R=1094#unclass/unclass
ATTATGATTTTTTGAGGTCAGCGATCATTGATAACAAAATAAAAAAATCAAATTTTAAAG
CGATCAAAATTTTTTCATCGCAATCGCAGTGAGCGCATCCCCCAAGAAATACC
>R=1191#DNA/TcMar
TATAGGATAGCAAAAAATAACTTTCACTATATACTATATATAGTCTCACTTTCTGTGTTT
AATTTGTTTATATGGTATTTGATAGCCAAA
>R=1223#unclass/unclass
GGGTAGGGGAATATCTGACATAAATTTACCAAAAAAAAAGTTTTGACATAAAAAAATGAA
CATAAAATGACATAACCTAACATAAACTGACATAAAAATACCAAAAAATACATAAATTGA
CATAAATTTATGTCAAAATCGTAATGATCAAAAAACATAAAAAAAACATAAACAACATAA
A
>R=1306#DNA/TcMar
ATAAAAAATGTCAATCAGTAATTAAATATTGAATTTACAGTAAAGATTTAAATATGAGTA
TTAAATCTAATCGCATTATAGTGAACCAATAACAAACATATAAACATTAACGCTATCACA
ATAAATAATTTCCATCTGAATCTTTAATCTTTATAAGATCGTTTTTGAAATTTTCATACT
CATTTGATAATGATTTTTCGTTTATCTCCTCAAAATAATCTGATATGAAGTTGAAAACAT
GAGTTTTATCTTCAAATGTTATATCTCTTCTTTTAGCTTCCATATTGCGAAAAATATATC
TAT
>R=1348#DNA/TcMar
TATTGTTGATCGCCTTATTTTTTTTTGGTGATCATACATTGATGGGGTAGGGTATTTTAC
CTTTGCCTATCCACCAGAAAAGATAAAACTATCAGCTGTAAGTTTAATTTTAACTCTAAT
GAAATCCATTAGAATTCATGGGTTGAATATTTTTTTAAACTAAAAATTTTAATTTTTTAA
AAATTCTTTTTAAAAAATGTTTTCATTTAAATAAAAAATTAAACATAAAAGACTTTTATA
TAAAAAGATTTTCATTACAATTTTAAATTTTTAATTGAATTAAAGTATCCACTAAATGGC
AAATTTTGTAAAGCAAGCTTGAAGTATCTGATA
>R=1362#unclass/unclass
ACTCTTTAAACCTAATATTAAATTTTATTGAGAAATAAATCATTCGGTATCTCCTAGACA
TGTCCAACTTTTTTTGACAACCCAATATATTAG
>R=1488.chkTE#DNA/Maverick
ATCTGTAGGATCATTCATCGAATTGAAAGGATTATTAGAAAATAAAAAATGTTGTAAAAA
TATCAAAAATACAAATAATTTTTGttcaatttattcttttcttttattctattATGAAAA
AGTTATGGAAAAAAATTTTAAACACTATGACAGACCATAAAATTATAATTTCAAAATCGA
AGGTGAGTATCTCAATATtaaatcaataaataaagaaaaagtagataaaaaaataaaGAT
AGGTAATGTTAAATTTCCTTGCAATTTAGAAGA
>R=1551#DNA/Maverick
TTAGTAATTTAAAATAATTTTTTAAGATATTATTAATAGAATTTCTCACTAACTTTAATT
TAATTTCTTTAGAATTTGAATTTCTTATAATCTAGAATTATATTTTTCTATTGCTTGTTA
AATATTTTAATATTCACCTAGAAATTCATATTAT
>R=1670#unclass/unclass
TCAGTTCTTAAATTAAGTACAAATCTTAAGTTGCAAAAAAAAATTTTTTAATTATTTTGA
ATGAAACTTAATTATCTTTACAAAATTTTATAATATTT
>R=1721.chkTE#unclass/unclass
ATGTCGAACATTtaaataatcacttacaaaaaataaatatttacattaaattaaatataa
tcaataGTTTATTTTTTCACCTCTTTTAAATATTATGAGATCACATCTTCTCTTCCAAGA
ATAAATGTAGCTCTGACACATCTCTGGAGTGAGTTAGGACCACCATTTTCTTATA
>R=1807#unclass/unclass
AACAACAACAACAATAATATTTTAAATTATATTCAAACTACATAAATCAATCTTTTTAAT
TCAATCTACATAAACCAATCTATCTCACATCCGATCACGCC
>R=1872#unclass/unclass
TATTTAAAATAAAGTAAAAATACCCTTTAAAGGTGCAACTTTGGGGAGTCATATCTCAAT
CAGGACCTTTAAAATTAGTTTAAATTGAGGGAAATCTGAACTCTAAGGGATATCTTGATA
TTC
>R=1897.chkTE#unclass/unclass
TATCTTGGACTAGATTAACTAAATCTAGTAGTCACCTGATTCTCCAGATCTCAAAGATGA
ACAACCACCTAAATCCATAATTTACCAGCCTAATTATTCTATTGAAGAATAATACTAATA
ACTAAAAGCAATATAAAGTTaaacctcaaatttagaaagctacctaaattctcaaatctc
caatcttaaaGACCACCTTGACTAGATTTAAA
>R=2042#unclass/unclass
ATATATGGTCGTTCCCTATTATAATATTCACCAAATTTTTTTTGAGTTTAAGTGAATAGG
AATCAC
>R=2239#unclass/unclass
TGTAAGTTTGATTAAGACTTGCATTATATGTCAAGATTTTTATGTGATATTTATTTTAAT
ATTAAAATAAAAAGCAAATAAAAACAA
>R=2284#unclass/unclass
CCCAATCGGCTAAACTTTTAGTTTAGCCGATAGTTTTAAAAATCATCGGCTTTAAAATTT
AACAAAGCCGATTAAAATGTAAAA
>R=2495#unclass/unclass
ATCTCAGCAAATTTAGGTCTATAACTAAAATTTTTTTTCTTTTAGTGAATTTTGAATGGA
GTTTCTAAGGAAGTAAGATACATATTCTTATAATTTTTGAAAGTTTTTTCATCTTTCTCA
TACATGATTGCTATCATACAATTATTTTGTACTT
>R=250.chkTE#unclass/unclass
AGAGATTATGAATTCCAGGGTCTTTTTGTGTACACCTCTGGGGGGGAAAAATTAAAAAAA
ATTAAATTATGAAATATTTTTATAAAAATTAATTTACGCGGCCTTCGAGCCGTTAAGGCG
AAGAACACGCAGGGGGGACAAAGGGGGGCCCTTATCCCTCTGAGATATTAATCTATTATA
AAAATATTTATACATATTAAATTAAAAAAACAACTCAATATTCATACCAGATGTGTCTAA
ATATATCAATCTATTACACATTAATCTTTCGAATGAATACGAGTTTACGAGTATTCATGA
GTTAGTATTATTTATAAATTGATCTAATAGACACACAATTAAAAATATATatcaatctta
attatatcaatcttaatcacatcaatcttaatcagatcaatctaatcaaataaa
>R=2510#unclass/unclass
TTAACTCTTTAACTTGGGGGAAAGAACTTTTGAGGGTTATTTTGAATAAGGCTATTTGCT
TGTGATATTATGATTCTTTGGGTCAAAATTAATATATTAATCTGTATATTTTTATGACTA
CACATCTGTTGATATGTT
>R=2576#unclass/unclass
ATTTTATGATCCAATCTTACTTAACAAATTAGAAGGCTATTTAATAATATGTAAAAGATT
TTAATCAAGACAAGAAAACATAATTAATTATAAATAATTTATTAT
>R=2598#unclass/unclass
TTTTTTTGTCTTGTTTGTGTTTATATTAATTATTTTTGAAATTCTTTAGTAGAAAACTTC
TGAATTTTTTTTACTGTTTTTGTTTTTATATAATTTGTAAAAATAAAAAAAATAAAAAAT
CATTTTTTAAATTGATTTATTTCAATAAATTATTCAAGCTTTTTAATAATGTATCTAGTA
TCTCTCTTTGA
>R=2635#unclass/unclass
TATTCACAATCTAATTTCTCTCTAAATTTATTTATCTACCTATTTTATATAATTTTAACC
TTCTTCTTTTCAAAAAAATAGGATCCAAGAAGA
>R=2727#unclass/unclass
TTGCCCATTTTTATAGATCAGTGAGTTCCCTTTTGGCATATTCGACATCCA
>R=2778#unclass/unclass
TTCAATCAAATCAATGATAGCATTAATAACAGACCAGTTATCGAAAAATTAGATTTAATT
ATTTTATTAAATCTTTGAATCCTTTGATCCAAGAGTTAAGCTATCCTTTTAGCTAGATGT
GAAATAAAAAGCTTAGGTTGTTAAAGAGTTATAGAGATTATACTTATTTTATT
>R=2950#unclass/unclass
AACAATTTTTAGGTTTTTGAAAATTAAGAAAAAAAGTTTAAAATATAGAGCTGTAAGTAA
TAAAAATATTTACGTTTTTAGCAAAAAAGCAGTTTTTTTAGATTAAATATAGAAAGGCTT
CTTGAAACAGTATATAAATTAAAATGATTTTATAAATTATTAGCCAATTAGTTACTTAGC
AAAAATATTAAAATTTTTTAGACTTTTAAAAATTGATAGTGCTTAAGAAGGAAAATTCGA
>R=306.chkTE#unclass/unclass
ATATATATATTTTTATTTTATTTAAGTTTTAGCACCATATGTTGATGACTCTAGCTACTC
CCATCTAGCTCTTGTGTTTATTGTCACTTATGTGTGATAGCGTTTTACGCTTTTCATGAT
GCGCGTGGCGGTACTCTGCCTTCAAGAAGCTTCCAAGTATTATTCCGCTGCTTTCTAGTA
TGGAATGTCCCTAATGGGCCTCTGATTCTCAGTGATAGTGAGATTGTTACCAATTCTTCA
GCGCGTCATGGTACCCTGCCTTCAAGAAGCTTCCGGATATTGATTCCACTGCTACTTACT
TTCATTATCACTTCCTCAGGTTATTTTTCGAGCTGAATGTTCTTCACTTTGAGATTGGAC
TTTGCACTAACACGCTTTATTTTATTAATTTAATTAAAAAGAAATATTACGTCACAATTA
ATTAATTTTCGCGCTCTTGTTAGTGGTTTTTATTTTATTACGCACTTTAATAACGTCTAT
TACTGTACGCTGACGTGCTAATAAATTATGATTTATCAGGATTGAAGAAAAATAAAATTT
AAAAGAAACAATCTCTGAAAGGCTTTTTCTTCTGCCTATCTTTTTTATCGCAATGCCAGC
GCATTTCAAATTTGCTGCACCAGGCTTTGGCTTTGCAATTGTTTATACCCCTCACTCATG
GGttttatttactctttttatttttaatttttagtttttactattgtttAAACTATACCA
TACTTAAGCGACGCTTATGTTGATATTGTTTTTTATTTTTTAGAGACTCCTGCAGCATGC
TGCAGGAATATTATTTTTCTCCTTCTACTGGTTGCCCTGTAGTTTTGAGTGGGGGGAATC
TTCGTTTTACTTTTGAAGAttttttttaattaattttttttttttttt
>R=3070#unclass/unclass
TATTGTTGACATTATAAGGTAGTGCATATATAACATTTGATGCAATTTTGACATCATAGA
TAGATAAGTCGC
>R=3092.H#DNA/TcMar
ATGCTCCCCCTCATAAAGCCAAAAATACTATTGATTTTTTAATTGAAAATAATATAGATT
ATTTAAACTTTCCTCCATATAGCCCTGATCTCTCTATAATTGAAAATATTTTTTCTATAA
TTAAGGGAGAGTTAATTA
>R=3179#unclass/unclass
TTTTTATAGGTAAATAACACTGTCTTCATCATCTAATTTTCTTTCAAGCACCTAATTTAG
AT
>R=3254#unclass/unclass
AAATAAGCTGTTCATAAAAAGGATTTCAGACTACTATTTAGGTTTATATAACATAAACAA
TATGAACTAAATTACTTAGATTAAAAGTCCATGTGTGGGTTATA
>R=3302#unclass/unclass
AGGATGATATGCGTAGACATGACACATCAGAGGTTTAGGACTGTTATTATATTTTAATTC
TGATTCACACTGATCCA
>R=3377#unclass/unclass
AACAAAAATATTCACTAAAATATGATTAAATCATTAGTTAGAGCTGCTGTTTTATTTTTT
GATGTAAC
>R=3423#unclass/unclass
GTTATATAGATTACACCATAGAATAAAGAATTAAGAGTAGCTTGGGCTAAGCG
>R=3449#unclass/unclass
AAAAACCTCAAATTCAGAATTTTCAAAGAAAGAATATTCAAAGAAATAAATT
>R=3485#unclass/unclass
GGTGGGGGGTTGATATACGGGATCCTCTGGTATGGAGGGAGTCGATATCTGGGACCCATC
ACTATGGAAGGGGTCGTTATCTGGGATGCATATAGAAAAATAAAGAAATGTTGACTTTAT
TGCAGAAATTGCACACGATATGTA
>R=590#unclass/unclass
GGTTGATAGATGGATATTGGAATAGTTGAAATTTATTTTTTAATTTTATTATTTGGAATT
GAGGAAATACCTTCTTTCTATATTTTCCTTGCAATCACACATGCACTACACAACTTTTAA
TAGAATGATAGTGTGTGAATTGTTTTTGTATGAAAGAAAAATCGAGTTGCTTCATTTAAC
ACATTTATTTCAGATAAAAAATTCAGTGCTCAATTTTTTTTAAATTCTTATGAAAAAGAG
TTGATGAGGTTGGAATGGTTGGATAGGGATATTTGGATTTTATT
>R=600#unclass/unclass
TGCATATTTTTTTTTGTAAATTTTTAAATTTAGATTTTTTTATAAAATGCCTGATTTTTT
ATTTAACAATATTATTAAATTTTGATGATTAACATGATGAGCGAATTTATGAGCGAGTTA
TGTTGAAATATCAGATTTTTATGATGTTGTTAAGGTTGAAAATTGGAATTTTTGAAAAAT
TGAATTTTCGGAGTTAGATAAAATCATACGTAAAACAGGTCAAGGAATTTTTTTATTCCA
CTGACTCCGCGTTGCCAATATCTATTATAT
>R=837#unclass/unclass
TTAAAGAATTTAGTAATCTTCTTGCATCTAATTAATAAATTCATTCTATAAAAAAAATAA
AAAATAACATTTTAGAAATACAAAAAATTGTAGAATATTTAATAAAAGATTTAATTAATT
AA
>R=965#unclass/unclass
TTTGCTGATTTAAACAATTCAACATATCAAAATCAAAACTTCACTATTATAAAATAACCA
CAAAAAGCTTCTCAATCTTTAATCTACCCTTTACCTCAAAAAGAAACTAAAATCAACCCA
CTACTGTCATCCATCAATGATAATTAAAAAAATCAAAACATGGAAGTAGAAGAAACTGCA
AACCTAATCAAGTCTAATATTTT
>Contig[0013]#DNA/Merlin
TTTCAAGATGTCAATGCAACAAACTCAGCAAAGCAAACAAAAGATCAACTTGGAGCATAG
ATCTTCTAAAATCAAGAGTCAAATGAAGCAAAAGAGATTACAGCTTTTAGATGGTATTTT
TCATGAGAATTTTTAATTTTAAGAGTAAAAGAATGAAGAATAGCAATCCAATAAGGAACA
AGTAAAAAACTCAGAAACCGTATTGAAGGATATAGTTTAACTCGATAAAGAATATATAAC
CTCATAGCATATCCAGTAATTTATAAATATCTTACCTTCTGTCTAGCCAACAAAAGAAAA
GAATTATGCAATTTAGTTTTGCTTAAAATACAATTTGCTCATTCCTCCTAATTGTGAAAA
ATGCGGAGATAAGATGAAGTTAGGGTTCTCAAAAAGAATGATAGGATCTCATGGTTGGAG
ATGTTATTATGAGTAATGTGATAAAAACTTAGTCTCATTGTATAATTAACATCCTTTGTT
CTCAAGATTTAGGATCGAATTAGACAGACTACTTAAAATCTATTTACAATTGGTACCAAC
ATTAATGTCAACTCTCTCAATCAATTAATAATTTAAACTGAATGATCACTAATTGGCAAC
TTGCAGAAAGAGATGGTAATAATAAATCATCATAGAATATTATTACAATTATTATCAAAA
TMTATAATTTGGTTAAAATGGTGAGGTCATCGAAATYGATGAATCTCACTTTAAAAGGAA
ACWCAATAAAGGC
>Contig[0079]#unclass/unclass
AACATTGTCTTTCACCATAGTAGCAAGCTCATCCTATTCCTACTAATTATAAATCTGATC
TGAACCATTAAATATCCTTTTATCCACATAAGTAAATTCATCTTTAAACCTATTGAATAT
CTTTAAGCATGTTTTATGAGAAACATTTAGCTCATTAATAAGACTCTCATCGATCATTTT
ATCCTCATTATTATATTTTTAAATAAGATTAGTGATTCTCTTAACTGTCTCTCTTGCGGA
TAATCCCATATCCATATATGAGACAATCAATCCTTTGACGAAATCGCTAGTGTTCATAAT
TACTTTTTACCTATTTAATTTTAACTATTTGAAAAAAAATTATGATTTTTTTCAAAATAA
ATAAATAATCAAATTGAAAAAATTTTTGGTTTTTCAATGATATGAATTTATAGATCGAAC
TAAGAAGTTTCACTAAACCATCTGTAGCAAATATAAAAGAGGGAGTATAACTTAAATAAA
TATATATAAAAGATATTAGTTCCCAGCTGAACTTTGAGATAAAGTGATCCTGGAACTGAA
TCACAAAA
>Contig[0127].H#DNA/TcMar
ATATTAATTCTATTTATTTGAAAAGTAAATCATCTTTAATTTCTGAGTCAATACCATTCA
TTTCGTCTTTCAAGTAAGCCCAAATTCTATCTATTGGGCTGATGTCTGCCCCTTTGGGTG
GCCATTAAATTTTAGTGATTCCATTATCATCAAGAAATTTGGATGTTATTTTTGATTGAT
GGCAAGGTGCCATATCTTATTAAAAGAGTCTGTCTTGAAAGAAGCCATCATCCATTTCAT
TGATAAAATTTTGTAAGATTTTACAATAATTATTAGAATCTAAAGTACCCT
>Contig[0183]#DNA/TcMar
GGTTAGATCAAAATAATATAAAATATAAACAATCTGCTCTAAAATGTGAACTTAAATTAT
TGGCTCTCAGACATTGGACTCCTCCACTATCTATTGTAGAATAAATGGCTAAGGATTATG
GAAATAGATAATTTGGAAGCCCCCATCAAGTAGTGTTCTTACCTCCTTACCATCCAGAAT
ATAATGGTATTGAACTTGCATGGGGGTAAGTCAAACATTTTATAGGGATGAACCCTAAAT
ACAAGATAAATGAATTGATTTAAACTGTATTACCAAAGGCTTTGAATAACTTTACACCAA
ACAAATCAAAAAGTATATTTCATCATATATTCAATAGAGTTAAAGAAGACTTCGAAAACC
TTGAAAATGAAGAAGAGGCAGGGGATATTGAAGAGAGACTACAACAATTTGAAGATTAAT
AATGAATAAATATTAAAATATTAAAATATAGCACTCATATCTATTGTTTATATATTTTAT
ATTTCTTATAAACTATTATTCTTTAAAAATAAAATTTTCAAAGTGATTTTCTCTTTATTT
TCATAAAATAAGACATTAGATTTCATTTTCATTTGAACAATCCCCGGTGAGGTATAGCTT
ATTTCACTTGAATAATATGAAAATATAAATAGAATTTCTTGAATAATTCTCATAAGTATA
TAAAAACTTAAAAGTAACGGATAAT
>Contig[0218]#DNA/hAT-Ac
TTCAAATATTTTTTTAAAATGTCTTTTTTTTGATTATAATAAGATATTATTTAAGATTTT
AAGGTTTATCTACAAGGCAAAGAGTATTCAGGATGAAGATAAGATATTAATTCTTTAAAC
GAATTTCTTTCAACAATATTTAGGGGCTACATTGTATCAACGATCCACTTTATTAAGAGA
TCTTATGCTTTCTTTGTTTCAAAAAAGCTTTTTTATTTTTATTGATCTAAAGTAGTTTGA
ACATATTATTTTGATTTATTCTTTTAATGCTTTAACTCTATATGCCTTCTTAATGTTGAA
GTTGAGCTTCTGATTGAGAAAACTTATTTACAAATCTTGCAAAAAATTCTATCTTTTTAT
TTCTCAAAATCATTCCATATGTCTGATATTTTTTCTAATTATTTTTTGCTTAGTTTATAA
GGATTGTTTTAATCCTATTCAGTTAAATTTATTTTTTGGTTAATATCATCTTCTTCATCA
ATATAAAAttcttcgtctttatcctaaaattcttattctttatcaaattcttcttcttct
tccattatttttctatttttttatcttatttttgatttatttaattaattatttaattaa
ttttttcctcttttaattaaattttataccttgttaaatttaattattaattatttttat
gaattttttcctcttttagttaAATTATGTCCTTTGTTAATATAGCATAATTTTAAATTT
CAAACAAGGGCATTTATCCATATACTAAGTTTTATTTTTTATAAATAAAATAATTAAATA
CATTATGTATTCATTAAATGGTCTTTTTCAAAACCGTCCAGAAACCGTTTTTTTTTTTAC
AAAAATAGACCATCCAGTCTTTTTAAATAATAAAAAAGACTGAACTGGACCGGACGGA
>Contig[0287]#DNA/hAT-Ac
TAGATAATGGTTAGAATACTTTttattgaattacataatcaattaattcatttttaaatt
taactattaattaatttgcttgaattttattagatttttaaaaaattaTGAATAGATAAA
AAAGATATCTTTGCTTCATTAATTGTAATTATAATTTTAGATTATAATATTGTTTGTTTA
GAGTTAATTTATTTTTTCTAAAATATCTTATATTTATTTCTTCTATATCTAACCAGTCTT
ATTCATTTAATTCGTTTTTGAGTAATTCTATATTATTTTTGGTTGTTAATGATTTAATTG
GTATTTTAGCATTCAGAAATGACGAAAACATCCTTAACCATGAATTCCAAGAAAGACCAT
ATTCTCTTTATAAAGTAATATACTCTATGCCATTATCTTCAAAAGCTTTCTTAAGCTAAT
CTGTATTTATCGATGATTATTTAAAATAACTTGTTATTTTAGTAACTTTTGAAATTAAAT
GCTATAAAAATTCTGACTTCATAACTTCTGAAATTACATTTTAAATAGTATGGCAACAGC
AACCTATTAAATGCTCTTCAAAAAAATGATTTGATTTTCGAATAGCAGCTCCATTACAAT
AAGCATTATCTGCTACAATATATTTTTTATACAATTGATTAATATCTTCCACTTAGTCAA
TATCTTTATCAATTAAACCATACTCCAAAATTRCTTMARTTATATCATTGTTTATTTAAT
TATGTTCATGTGATTCTACAGGAAAAGTGCAGA
>Contig[0325]#unclass/unclass
GGGGCGGTTTTTTTAATTTTTAAATATGAAGGAGGTGGAATTAWAAAAAAATAGTATGAT
ATTTAGAAAATTCAGGCTCGGGAAATCAGGAATAAGTGTATTTAAATAAAAAATATATCA
CTTATATAAATAATCAAATCACAAACATTTTTTTATTAAGCCTGTGAAAATCATAACAMA
CYWTWAATACAAATATTAATATTATGCTTTTTGTATACAAAACTGGATTTTCTTTTTAAT
TAAATTATTAGATGTGTTTCTAAGGTTAATTTTAAGCGAAAAAAATGAATATCAGATTGG
TATTTGCTGAATATTAATACATCTCAATAGTA
>Contig[0330].TSD.DDE#DNA/TcMar
TTTTTTTTTCATGTATTTTTATATATCATATCTGTTATGTAAAATATTTATATCCGTTAA
AATAGTAATAAATTTATATGTTATTATCAAAGTTACATGTTCTAAATTAATAAAATACAA
AAATACAAAGAGTTAAAATAGTACTTTTTAATTTTATTTTAGTTAAGTTGCTATTTTATT
ATTTTTTATGTTTCTTTTACAACTTAGTCTTTTTACAATTAGGTGTTTTATCTTAGTTTT
ACTTTGATTATACCTAATACTTCTTCAATAGGATTCATTGAAGTGCTATAAGGTGCTGTA
AAAACAAATTTAAATGGTGAGTCTACCATAAATTGTGTGATCTATTTAAATTTaattaaa
aaattcattataacaataaaaaatgttaaaaacttagtaattttttttgaaaattagtaa
aatttagaatgaaaaTAACTAATTTTACTGCTTCCATTTTATGAATCCTACTATTGTCCA
TAACTACACACACAGGTTAATTAGATTGCAGATTGGCTTCATAGTAATTTAATGCTTTTT
TGATAAAATTGAAAAAGTAACCACTGTTGAGAGATTAATACTTGATTTGATAGGCTATAA
CTCCATACCTCATGYTAATTGCCATTACAAGTGAATGATTTTGAAGCCTCACATCTCTAG
CAAGCTTTTTTTCAATACCTCTTGGTGCCCATACGAACTTAGAAAAGCATTTTTCATTTA
ATCCACTCTCATCAATAGCTATAAWATCACTGCAATTTTCAAAATTTTCTATWAAATGGA
ATGAAGATTAGAACACTTACCACTTGTTTCGATTTTATTCAGTAGCAAGAGGTTTATATG
TTAGGCTTCTGTAACTAAAACCTTCATAAACAAAGAAATTTCTATAGGTTTTATAGCGAA
TATTTTTCTAAAATAGCTGGTTGTATCTCTAACATTTCTCTCTCAAATTTAAATTTGAGA
AATTTTTACTCACTGCTTCTTTAAGCATCGTACTTTTTTCTTCTGTTGTAAAGCTCTGAG
GACAGTCTATAGGCTGCTTTGGATTTCTAATAGGTTCACCTTTCTACATCTTACTAGAAA
TCTTCTTAATAGTTGAGATTTTKACTCCACTTTTTAAAGAAATTTTTTCAAAATTTTAAA
AATGGTTTGCTTAAATAAGATCTTAAACCTTTTAAATTTAAGCAAAAGTGTAATGGTTAT
ATAATCTAT
>Contig[0337]#nonTE/REP-MAC
TGGTTTAAAAACCCATGTCATTCTCTTAAAATCTTTGAGAAATCTCTTCGTTTTTATTAT
TCATTATCGTTTGTATAATTCTTTTTTAATATAATAAATTATCAAATTTATTTRGGTCTA
GACCCTAATAAATTAGCATCCATCACTTTATCAGGGTCAATCCAGACCCAGATAACAACT
ACCTACC
>Contig[0448]#DNA/TcMar
TACTATACATACATTGAAATTTGTCGTTTTTGCTTTTCAAATATAATAATCTAAARATTT
AATAGTTTTATTACAATTCACATGTATAAAAAGACATAAATTYAATAATTAATTTTATCA
CCTTATTTTTAGATGACTTATTCAAGTCTATTGTTCATAGATTAGGTTAATTATTAACAT
AGTTTTAGATCCATTTTATTCCAAAATCTCTT
>Contig[0462]#unclass/unclass
TTAATGTGAAGAAGGCTTAATAATTTTTCTGCATAACCTTTTCTAGMTTTAGAAATATCA
TCAAATTTAATTGTATAATAATAAGACTTCATTAATTCRTATTTTTTCATTTTTGAAAAA
AGAAGTTCTTGCATAATGTAACTAACCTTTTTAAGGAAAGATTACA
>Contig[0484].H.Polinton#DNA/Maverick
aattaaaaattaaaaattaaaaaaaaaaaatattttaaaaataaaatcaattatatattC
TGAAATTTCCGTATGCTAGTGTGTTAATACCATCTTCCAGAATGTATCTCTTGTCATTTA
TTGCAGTTAGAGCAATTTTTTCTTGAGAAATTGTAAACATTTCATGATTGAAAGACCTCA
AACTGTTTTATTCAACATATTTAATTTTACCAGCAGTGACACAATCCTTGTAATCAGTGT
GGGTAATACTTTGCTTGACTACATATTGTTTTATACCCTTCARCTTTTTCTTATTTTCAT
TGTTTGATGTAATGAAGTCGTAKCATTTTGCTTTGATGCTGATTGCTTCTGTGATGTTGC
TGTTTGGTACTTCATTTTTCATCAAGCCTACCTTCGCTTTGTTTTTKTTGATGAAAGTTT
TTACATCTTTGTTTGTTTCTTCGCAGTRCTAYTTTATTTTTTCRTACAAATCACCTTCTT
CAACATTACTGAAATCGTAAAATTGATAATTTTTAATCATTGAATCGTACATATCATACT
TCTCAGAGCAATGCACTTACACAAAGAGAGAATCTGTGTCAGTCATAATTAAATCTACTT
TCGGAAATTCTTTCAACAAGTGGTTGTAGTAGTAATTGTACATTACAATCTTACTTAAAT
CGAGGATTTGCATTCCAATGTAAGCAGGTTTATCGAGTTTTACTGTCTTTTTGTATTTTT
CTACTAGTGCCAAATTATCTGTAATCTGGATAAAGTTTTTGAAGTATCTCGATTTTATTA
TTTTTTCCATTCTGTATTTGCTGAATACCAATTCGTAGCAAGCTCTGTTTCTGACATTTT
CCATAGTTTTAYCRAATACTGAGTTATTCATTAATTTRTAAAAATCTTTTTCGAATTCRT
TTGTTGCTTRCTGTCTCATTTRTGTGTTTAAATTAATGTACTCTTCCATGAAATTTGATT
RTTCGTATTTGATAATTCTATGTATTTTTACTAATTTTAATCCTTACTCGAGATAAAATT
TTAAATTTCTGATATTGCAAACGTATCTCTCTTTATCATTAAAATTTGGAGTTAATTTCT
TTTACTTTCCACTTATATATTTGATGTCGTTACTTCCCTTTAATTTTTGAATCATGTCTT
GATTGTACTTGGATAATTAATCATATTGAATGGTGATTTGTTCTGGTGCAAGGGGATATG
CATTGTGTTAATCATGCAATTCAAATGGGTATTCCAAATCTACTTCGTACACATAACCGA
ATTTTCTATTATTGTATTTCATAATGAAATCTTCTTTGAATTCGTTAAACTTTTCTTCTT
TTATGAAAGTGAAATTTCTATAGGGTAATTTTTGTGACATTGCTTGTCCGTATAGATTAT
TTGCATC
>Contig[0549]#unclass/unclass
CTATCGAGGGTTTCTATAGGGCCTCTTTTCTTTTTTAAAAGCTCTTATATTGGTCTTTCT
TTTTAGTATCTTGCTGATATAGCTCTAGGAGCAGTTAAACTATTTAGCTATATTTCTTTA
AGAGCACCCAGATTTATTTTCAAAACATTTTGAAATTTTTTGTATATTCTTCTTAGTRYC
AATCTTTGGAGCTCTRCCACTACCCTATTTTCTTTTCAAAGATTCAGTCTTCAGTTACTT
TAATTTTCTATAAGAGGTTGCTCTGGATAGACCAAAACCTATGAATGCACTAACTAACTA
TGTATCTTTTTTATTAATATTATTTTAATAATAATTTTCTAGTATTTAATCTATGTTTAA
AATTTTCTTCATTTATTAATATTAAAAGCCCTTTTCTATTTTATTTTTTGTTTAATCAAT
TATATAAAATAAATTATGTATTTGTTGGATATATGAAGCAAATTAAAAAATTCATAGGAA
TATAAACATATAAATTAATCAACATTTTGTCTCAAATTTTTGTCATCACCTGTTA
>Contig[0606]#unclass/unclass
ATTAAGTATTTTATTTTCTAAAAAATTTTTTGTGATTTTTGCGCTAGGGAATTTTTTATA
AATAATTTTTTATTTTGATGAGTGTGAAAAAGGGGTATTTTGGAGATATTTATATGGATT
TAGATAGATTAGAAGAGAAAAAAATTATTATWAAATTATATATTAGAAAGTTTTATTTTT
TTTGTATTATATATAGAGAATATTTTTTGGATTAATTTTTTAAAAAAATTTTTGTAAATT
TTTATTAAGGTTTTGTAATATATATAGAGAATATTTTGTAAAAATAATTTTTAAAAATTT
TTATTTTTAATCTGTATTATATAGAGTTAAAATGATAAATTAAWTWWAAAAAAAAAAATA
TTTTTAAAAATAATCACAAGTGCGCTAGACCCCTCATTTATCTATATAT
>Contig[0691]#unclass/unclass
ATTATAGGTAAAAAATAGGGTTGTTCTTAACTAGTTATTAWAYAATACCAAAAATACATG
AAMAATATTTTAAAATTATAGCTGTTCCTGCATTTGAAATATCACCAACYGTGATATCAT
AWTTTTAGATATTTMAAATAATYATTATAWTAATTATGAACATTTTTTTGTTCTAAATCW
TAGTTATTTTCTWTATATTTGAWTTTAGAATGCTTACGAAAATTAATAAAAATACAGAAA
ACTTTTTTCATATTTTGAGAGTAAAAAAATTCTTTTTACAGTAAATAAATTTTTTTTAAC
TTTTTCAAAAACAAACAAAAATTCTTAGCTAAAATAGAAGGTTTTGCTGTTCATGTATAT
TTGAATGAAATATGAACTTAA
>R=1039#unclass/unclass
TTTCTTAAAATGCATGACTCTTCTGAATGAAAGTTTTTAAATGAGGGTGACAGATATTTT
GAAATTCATGATATA
>R=1057.H#DNA/TcMar
ATACTGGAAATATGGTACAGAAATTCTTTGAAGAAAATAGTATCCAAATTCTACCTTGGG
CAAGTTAAAGCCCTAATATTAACCCAATTGAAGGTATCTGGAGTTCTTTAAAGTGGAAAA
TCGAAAGAGAAGTTTAAAATTTTGATAATTTTGAAGAGTTCATTGAATATGCTTAAACAG
TATTCCTTAATGATAAAGAGATTGAAAAATAAATTAAGAATTTGATTGATAATATCCCTA
ATAGATTAAACTAA
>R=1062#DNA/TcMar
CTTTCATACAAATCTATAAGTTATCCAAAACCAGATATGGAAACAGAATAAACAAAATAA
TAGAGGTATTTTTTTGCTATTAATATAATACCTGCTCTTGTTTAAGGTTA
>R=1130#unclass/unclass
GAAAAGCTCTATTAAGTACACAACAGAAAATTATTGTAGAATGTCGGGTATTGAATTTTA
TAGGGTGGTGACAAATATTTTGAAA
>R=1189.H.Polinton#DNA/Maverick
ATGAATAAACATATATTTAATATGTTGATGCAAATAATTTATATGGATATGCTATGTGTC
AAAAATTACCAATTAAAAACTTTAAAATAATTGAAAAAGAAAAGATAAATGAAAATTTTA
TTTTAAATTATAAACATTAATCAATATATGGTTATATTATAAAATGTGATTTAATATATC
CAAATGAAATACATGATTAAACAAATGATTTTCCTCTT
>R=1259#unclass/unclass
TACTTTAGATCAATATGAAGATCATAATAAGATTAAAACGAAGAGCTTAAAAAC
>R=126#unclass/unclass
TTTAAAATATATATAATTATTATTTAAAAAATATTATAATTTTAAATAAAATATTATATT
TTTTATTTATAAAAAAAAAATTAATTAAAAATTATATATTTAAATAATTTTTAATTATTA
AAATTTATATTTTGAAAACAAAATATTATTTTTTATAAAAAAATATCATATTTTGTTTTC
AATTATGATATTTTTTTAATAGAAATGATCCAAAATTTAAAA
>R=1297#DNA/TcMar
TGAGATAATTCAAAACCCTGCGTGGTCCCCAGATCTTAATCCCATAGAATTGATCTGGGG
AATTATGAAAAAAAAATGGTTCAAAGAAAAAGTGAAAAAGACAATTGAAAAAAGAATAGA
CATCATAGAATCAGTTAAAGATATTTGGGACAACATCCCTTAATATTAAATTATTAATTC
AATATAACACATTAAATAGGTAATGAAGGTAGTAATTGATAAGAAGGGTGAATATTATGA
ATGAACAAATCACAGATTTATTAAGATTAAAAAATATAATTCCATCTATTTA
>R=1417#nonLTR/nonLTR
TGACTTTACTCTTTTGGGTTTTCACTACCCATAGTTATTTTCTTTTTACACTTTTTGCAG
ATTGCAAGTTTTTTAGAAACTGTATCAATTTCAAAATATATAAAAATAGGATTTTGTTTC
ATTTTGTATTTTTATTTAATTGATTTGTT
>R=1448#unclass/unclass
GAGAAATAGATTCTTGAAAAACAAAGTAAAATTGATAATAACATATTTAAAAAGATACCA
AGAGAGGAATTAATGCTGAGAATATTAAAGGATGAAGATAAAAATTTAGCAAAATTATTT
GATAATGAAATTATGAAGGATTTCATTTAAGAATTAGATAAGTCATTTGCTAATATGGAC
ATCTTAGATTATGAGTGGTCTGTTCTATTAGACTATTTAAAAAAGTATTCAAATTATAAA
AATTTATAATAGTTATACGATGAGAAAAATTAAAAAATTCTGTCAAAGGATACTATTCTC
GACCTTGATCAAGTTGATT
>R=1534#unclass/unclass
GATTTTGGAAACAATGGAAGTTTGAGTATTTTTAAAAAAATGTAGAAATAGTTCTTTTAA
AATAAAAATGTATTTTTGAGTATTTAAAAACAAAATGTCATTTTAAGGATTGTTGACC
>R=1559.chkTE#unclass/unclass
ACAATGTGCGCACTGAAACAAAATGCATATTTATTTTTTTTAAAATACTGTGATCATTAT
TATCTATAAATTTTTAACAAAAGAGTATCATTTAAGTATTTTCTCTTAAATTATAAACTA
CCCAGAGTAttatttagtttttttaagtatcttaaaattattttttttttttttattttt
tttttCAAtaaaatttaaaaaatagaaattaaaattcttaatatttattatttGATAGAT
TAATTTGGTAATTCA
>R=1620#unclass/unclass
AACATTTCCTTATTGTTAGTATTTTTAAATAATCTTGCTTATTGTACCTAATGATTTTTG
TTCAAAAGTATTCATTAATAGATCATAACTTTGATCATAATATTTCCACCCAATAACAAT
T
>R=1743#unclass/unclass
AAAATTATTTTTTCTAGAATTTTAAACAAATTTTTTTCAGAAATCTAGAATTC
>R=175#unclass/unclass
TATGAAACCTTTTTTAGCGATAAAAACAGGTGGGAATAGCGCATTCGACATAAATTTTTT
ATAAATAAAAAATTTATTAATATTAATATTATAAATATAAAAAATAAAAAAAATAAAATA
AAAAAAAAAAAAATAATTAAAAAAAAAATTTATTTAAAAAATTAATTAATAATAATAAAT
AAAAATTAAAAAAAGAAAAATTAAATTGTAAATTTTATATTTAAAAATTAAAAAATAAAA
AATTAAAAAAAAATAAAAAAAATTAAAAAAATTACAAAAATAAATAAAAAAATAAAATAA
TAAAATAATTAAAAAA
>R=1829.chkTE#unclass/unclass
ATAATCTCGCTTCTtaattattaattttgaaataattaataataacttaataattaatTT
AACTATAAAGTCATGTTTCC
>R=1844#unclass/unclass
CATGGGAAGAGAGGCTTAAACAGATTGCAAAGTCATAAGGAGAGAAAATAGATTATTGAA
AACAAATTTACTGTATTATATATGTTTTATATACATGGCGAAAAATATCTCC
>R=1901#unclass/unclass
AGGTTCCAACCATATTAGAAGGTATCATAAAACGTAAAGGTTATCCCTAATGAAATAATT
ATACTATTCTTATATTCAGTATATGTAACCCCTTGTATTTATTTGAATGGAAAAAATCAG
TAAAACTTTTTGGATGTACCG
>R=1938#unclass/unclass
TAATCTTCCTCTTAACTATCAACATCTGTTAATTTGCTATCATCATCTGTCACTAGGATA
TTTTAATTTTTGAAGAAATTGAGGGGATTTTAAAAAAAGTTTCAAATTAACTTTGCACAA
AAAAATTTTTTAATTGATTTTGAGAGAAATTTATTAATTTTTTTTCCTCGAGGAACGATA
TATATTTGAAATTTTTCCCCAGATTTAGGGTTTCCTCGTCAGTGTTGCTCGTCATAAAAA
TTGAGGTATTACGGTAT
>R=1989#unclass/unclass
AAAAATTATATAATTACTATGATAAGTCAGTAATTTAAGAACTTTTAATTTATAGAGAAT
TTAAATTAGATATATTTGATAAATTTATTTAAAAATTTTAAGATTGAGGATTATAACCAT
TATCATTTAAATATTATTGTAAATTTATAACTTGTGAAATATCAACAGGAAT
>R=2131#unclass/unclass
ATAGAATTAGAATTAATCACTGATCCTTAAATTTATTAAATGTTTGAATAAATGTTAAGA
GGTGGTATTTCTAC
>R=218#unclass/unclass
TTTTTTGAAAATTATTTTTTTAAAATTATTTTATTAAAATTATTTTTTTAAAAAATTCGG
GATTGAGCTAAAAGTGTGAAAGTAAGATGAAAGTGTTTGAGATGAAAATGTTTTATGTAA
ATTGTTTTAAAATGGTTTTATAAAATGATTTTTGAATGAAAAATTAATAAGAAAAATTAT
TATAAATGTGTTAAAAAAAGCTAGTCTAAAAAATCTTTTCCCAGACCACACTTTTCCCTT
TATATAATA
>R=221#unclass/unclass
AGAGAACTTAACATCCGGGATATTTTGTCACAGATATAGATATGGGAAATCGTACTAATT
TTACAATTTAAAAATTAAATATTTTTTATCTCAATTATCCATATAATT
>R=2272#unclass/unclass
ATATTTGCTTATTTTTATTGAATCAAATCAAAAACAGCTTTAGAAACATTTCTTGCTGAA
TCTGTTACTAAAAATACCTATTTTTATGATTATTAAGTGCTTATATAAAATTTTTCAAGC
TACTTTTAAACTAATTCAAACGTTTTTTAGGCTGTATG
>R=2337#unclass/unclass
GATGATTTTTTATAGCATGATAATATTTCATTTTAAAGCCCTTTTCTTCAGTTTTTTTTT
GAAGTATGATTGA
>R=2449#unclass/unclass
AAAAATCCATTATTTGGATTATTCATTTTTCTTTCCTTTTAATAAATCCTTTTTTTAATA
TTTTGATTAAAAGCTGAACTATAAATAATAGTTCAG
>R=2540#unclass/unclass
AAAAATGACAAGATTTCAAATAAGAATTCATTTATGGGGCCTGATTTCGTACAAAAAACC
TTTAAAATTAACCTTAATCGAGAGTATTCTTAACTCAGAGAAGTATATTTA
>R=2566#unclass/unclass
GATTTCGGATATTCGGATTTCCTAAATCCGAAATGTGAAATTTAAATATT
>R=2607#unclass/unclass
GGGAGAATGGGGGCTATGAAACCTTTTTTAGCGATAAAAACAGGTGGGAATAGCGCATTC
GACATAAATTTTTTATAAAAAAAAAATAATCTGATATACTTATAAAAATTATATTTAATA
AAA
>R=2645.H#DNA/Merlin
ATTGTTTCTTTAATTTTTTCTCCTTTTTGTTTTCTTCTTTTAGCTAGCTTTATTAGTTTG
CTTTGGTACCACGAAATTGGAAGAATGATTAATTCTTTCATGTCTGTAACCTTCCTTTTT
GAGAGGAAGATATGCTTTCCACATGTCTGAGCATATAAAGGTTGTGTTAGTAGAAACATA
CTTTTTTATCAGTGGAATTAAGGTTGAAGATGTTCTATCTTTGACAGG
>R=2786#unclass/unclass
TAAAAGAATAGCAAATAACAGAAAACAAATAAAGATATTACTTTATACTTTATTATTTAG
ATCATAATATAGCGTATTTTATTTGATGATTCATTTTGATGATCATTTAGATGATAATAT
AGTTAGTGTATTCTATTTGTTCATTAATCTT
>R=2823#unclass/unclass
CTCTTCTTTCTGAATATAACATTTGTTTTATGAATTGAATTCAATAACATTAATATATTA
TCTGTTCGAGAATCATTTACACATACTATAT
>R=283#unclass/unclass
TCAGAATTCTCCATACTACATATATTGTTTTTTAATTAATTAAACATAAATTCTTTCACT
CTCAAACAGTTCAAAAAGCTTTATTTTTTCATTTTTAAAAGACTATTTATTTATTATAGC
ACTTCCAGCAATTAAAATTCCCTTAAAGCCATATCATGGAATTTTAATTGCTGGAAGTGC
TATAATAAATAAATAGTATTTTAAAAATGAAAAAATAAAGCTATTTAAACTGTTTGAGAG
TGAAAGAATTTATGTTTAATTAATTAAAAAACAATATATGTA
>R=2837.chkTE#unclass/unclass
ATTTATCATCCATCTACATTTGTTAAAAGTCACATTTTTATTTTaaattagaaataacaa
acaaaaataaaatgtacaaaataGCATATGGTAAGAACAATAAATATACACCCTTCCCTC
CTCCATGTTTTAC
>R=2881#unclass/unclass
GTTATTCCAATTTTTGTGATTGGGATTAATCAACAAATAAAATAATTCATTTTTAA
>R=2900#unclass/unclass
TTTTCACAATTTGTACATTTAACTTCTTTAGGATCAGATTCATCGAAAAAC
>R=2926#unclass/unclass
ATCAAAAAGGAGCCAAATCTAAAAATTTGAAAACAGAATTATTTTCGAAAAATCCTCTCT
GATCTTATTCAACTTCTCAATGATACAGGAACAGAATTCTCTTACAGTAAATATAAATAT
TTCTCAAAAGAAGCTTTCATAAATAAAATAAAATAACATATT
>R=3055#unclass/unclass
AATCTTATTTGTTGGATTTATTGAAAAAATTTCATGCTCTACTATGAAACAATAAACTGG
AGTT
>R=3143#unclass/unclass
AATTTTAAATGAATTTACATTCATTTTTTTAAAAAATTGTTGATGGAAAAAGGTCATTAA
AACTTCACCGTAGACCCCCAAATGACCAGCGAACTTTTTGTTGCAAATTTCACGTAGATT
TCGAATCTGTTATCTGTTTGTGAAAAAAAC
>R=3169#unclass/unclass
TATTTTTAGAGGAGTATTTTAAAATATAATTTAGTTCATTTTTTTGTTTGGCTTAGGTTA
TATCGAATATACTTCTATCTCTATTTCTTATCGATACTTAGGGTATAT
>R=3217#unclass/unclass
AACTTGAGTTTTTGAGTTATTTTTGATTTTTAAAATATCTTGTATTCATATACTGAGTTA
AAAATTTGTTGATATAACTCTAAACT
>R=3248#unclass/unclass
TTTTAAGGCTCATCTACTTTTAGTAACTCAAAAGCTGAATTAAGTAGTCTCATTCTTCTT
TCTCTCATGTTAT
>R=3385#unclass/unclass
TCCATTACGGAAGGTGATCTTTAGTATTATTTCCTCTTGATTGATTCACCATTTTCAAGT
TTATCAACCTTAC
>R=3391.fam11.C#DNA/TcMar-pogo
GGGGGGGGGTAGATATCCGGGACTGAATGAGAGGTCGGAAGTAGATATCTGGGACTGAAT
GTAatttatgtatttattatttaataatgttttctaaataataattaattaattaattat
aatttaAAGAGCGATTAACACGTGTTTGTATTTGTGTAATATTTTTATAGAGTCAACAGT
TTTTAAAAATTTTACAAAACAACTAAACAAAAACAATTATTTGGTTTATTAACATCATTT
TTCATAATCAACTATTTTAGAAAAATGATATATAAAATTCCATACTAAAACCTCACTAAA
CAGGTCTTGTAAATTAGCATTTCTGTTTTATACCCTCCAGCAAGCTTCATCAAGCGCTTA
TTAAACTTAATTAATAGTCTAAAAACTTGCACCATTACTAAACTTCCTTTACCTTTTGAG
GATACTCCATAATGATTCGATTCTGTTAGTATTATATTCACCCTCTGCAAAACCTTTGGA
ATGATTTACTACAACATGATTGTAGTTAAGCTCGCTTAGTCGACTATAGAATGGGGCAGC
ATCAGTCATTATTACTGTAGGTTTATCAATGCTAGTCAATACAGACTATTAGATAAGGGG
AAAGATAGTTTGTTGGTTTCTAGAGTTTCCAATAGCAAAACACCTAAATTGTTAAGTTTT
TCTTTCTACAATACCAAATACCCAGCACTGAGATTAGTGAGTATCTTAGACATTGCGGAA
GTGGGTGAACAACGATTCATCCACTTCCACTATAGGATTTTCTTCAGGCAGGTAATTATT
AAGAGAGCATAATGGAATTTTTTAGATATACTACTAATAGTATCTTGAGATCATTTTTTT
GCTATATCTGTACAAAGATTTTATGGTATACTCTGTCATTTAGCAATCGGTTGAGGCCTC
ATTAACTGGTGAATTCTTAACGAAGTGAATAAATAAACATCGGTAAATACTAACGAGAGG
GGTTCTAGTACCTTCAAAAATGGAGGCTTCCCTTAAACATCTCTTTTTTTTGCATATACT
ACACCTCATTATTACGCCATCGAGACGAGATGCATCTTTGATTTCTTTCATCTCTAAAAG
TCCGCAATTCTAGTTTAAGCATTTGTAATAAGAGACAGGTTAAAGCAACTGCATTTCTCT
TAAAACTTAAATGCAAGCACTTAAATTATGAGAAGCAATAATCCTCTTATCATTTTAGAA
ATATGCTTGCTCTTATTAAATTGATCTCTACATTATTATTGTTGCTAACTTTATTAAATA
GTAATTAATTAATTAATTAATTATTTATTTATTAATATTACTTCAAATAAGAAGAGTTTT
ATATTAAAATAAGTCTTTATATTTTATATTTTTTGTTTAAAAAATATAATCTAAATAATA
AAAATATATTCAATTATAAAGTATCCTTAATTAATAAATAACTAAGTAAATAAATAAATA
AAATATAAATTAATTTAAAATTATTTGCTAATAAACTTTAGTTTTGCATATCTTTATATT
TAAATGATATTAAATTTGCTTGTAATTATCAGTCCCAGATAACTATCACCACTAGCTTCA
GTATATACCCGAAAATCCCAGATATCTACCCCCCCCCGA
>R=3395.chkTE#unclass/unclass
CTTAATTAAATTGTGTATTTTCAATACATTATACATATTCTTTGATTAAATATCAAATTA
TCTTTTATATTTGTAAGAATTTCGCTTGTTATCTTGAATTATTTATCAAAACCTATTTCT
TATTGCTTCTTTCAACCCTGAaattacaaattaataaacaaataattaataattagtgag
aataagatatatttaatTCATTTAAGTGTACAAGAAATAAAATGAACTTCTAATAGTTTT
ATTTATCTAATCTTCCAACCGCTCTTAGAAATTAGATAACATACATCGAGCTG
>R=3402#DNA/TcMar-pogo
TAAAAATAAAAAAAGATAGGGCAAAAAGTTATCTTCTATATTTTTGGAGAAAGAACTAAT
TGAAATTGTCACTTAACACAGAG
>R=346#unclass/unclass
TATTAAAAATTTATATAAATTAAAATATACTAATAAATGAAAATATATATATGGATAATT
GGAGGTAGGTATAATAAAAATAATTTTAAAAATATATTTATAAAAATGAGTCTAATATGC
TGATTTTT
>R=3473#unclass/unclass
TCTTTAATTTATATATTTAAAATTATCTTGTTTTATAATAAACTCAATCTTTGATTTTAT
TAGGGGG
>R=360#unclass/unclass
AATATACCAATTATAACCCCCCTCCTTAGTTTTGAAAAAAAATAATATAATAAAAATAAA
CTTATTAAAACCCCCCCACTCAAAAAAAACCAATTTTTGAACTTTTTT
>R=504#DNA/Tlr
ACAGATTTAACAAATTACTACAATAAACAATAAGTAGATTAGAAAATATCACAAATCAAA
ATAGATCCAATAGATTTAAGTATTTATCTAAAAACTAATGATTTCAACACTCAAATTTTA
AATTATTACAATAAATAATAAGTAGATTAGAAAATATCACAAATTAAAATAGATCCAATA
GATTTAAGTAGTTATCTAAAAACTAATGATTTCAACACTCAAATTTTAAATTATTACAAT
AAACAATAAGTAGATTAGAAAATATCTGACATCAAAATACCTCCTTCTACAGATTTGACA
AACTATTACACTAAACAACAAGTAGATTAGCAAATTTAAAATAACAAACAAATAGTAGAT
CTCAGCGATTACATAGACAAAAAGACTCTCGACAACAAATTATCTCTTTACTTACCATTT
GCTCCTTAGAAATAAACAAAATTGGATTTAAACTACTCAATATTTACAGCTTAAATAGTA
GATTTTTAATTACAACTGGAAATCTATTTAGTAACAAATAATTATGTCAAACAAAGTAAT
ATAAATGCTTTCATCAAAGATTATGTGTAATTTAAAGATTTGTCCAATTACACCCTGACA
AGCGATTTGTAATCAAATTACTACAACAAAACATAAATTGATTAAAAATTTTAAAATTCT
TCAGGAGGAACTGGAACTCCTATAGACTTATCAAATTACATGATAAACAACCCAACTAGC
ATAACCCAGACAAATACAAATTATCGATTTTAAGTAGTTTAAATAACTGACATCGATGCT
TACTTAAAAAGCTAGCAATTCATAAAAAATAATCAATATCAACAAGATTTAAAAAATTGC
TTAAAATCAAACATAGTGTAATTAACAGCATTAAATCCTTACTACACTATCACCACAGGC
GCAATTACAGATTTAGATTCTTACATGGTGAACTACGTGTCAAAAGCTGACATCCTAAAT
CTAAAAAATTACATGAAAGACAATATCAGCACTATTACTCCCATCAACAATTTTTACACG
ATAAGCTACAAACAGATTTCCGATTTGAGTCAATTCAACAATACGTACGTTACAAAAGAT
TTTCTAAACCAATCTCTCCAATTATACTATTCTTCATCTCCCACAACGAAAACAGCAATC
GATTAGCGATATTCCATTTTACTCTCACAAGTTTCCGATTTTGACACACAAATAAAAAAG
TACATTCCTTCAGGTGGTGGTGGTAGTGATAATCAAGATTTGTCAAAATACATGCTGCTG
AATCCTACAATTAATGGTCTAATAGAATTAGATTCACATTACATAATAACTGATAGAAAT
ATTAA
>R=598.chkTE#DNA/Maverick-Tlr
TATatacaaataaactaaaaaataaaaatagttaaacaaatagagaataaTATCTATTAC
CTCAATTTTTAGTGACTGGAAGCTAATATACAGACACTCTATCATTACCACTTTGTTTTA
TTGTTAATGTTTTTCTTTATAATTAATTATCACTCTACGCTTATTATGTATCAATGTGCT
ACTATATGTTCTATGAAAGCTATAACATATTTGAAACCTTTACGGCTGTATTATCATCTA
TCTTTTTCTCATTAGATACAACTTCTTTTATCTTATC
>R=62.chkTE#unclass/unclass
taaataaattaaaaaataaaataattataatattttttataaataaaaaaaaaaaaaaaa
aaaaaaaataaattaataattatataatttcatttcatttcgtttcgtttcgatttTTTT
CTCTTTAtaaactcaaagggaaaatttaaatttaattaaaattaataaaaaaaaaaaaaa
aaaaaaactaaagaaatgagcaatattccaaaactaaacaaaaaaagaaaGTAATTGCAA
GTTTTCAATAAACACAGTAACTAAATTACTAAATTACTACAAAATGAGAAAGAAAAAATT
CAAGAATCCATCAACAAAAACAATAACATTGTTCAATTCAAAAATCTAAAATTGATTTAA
CACAATCAGCAGAGAAAATGCTAATATTGCGAATTCATAGGCATAGCTAACTAAGTCTAC
TTGCACATGAAACACAATCACAGAAAAGAATTCTTAGATCAAGTGAAGGACAAAACTAAG
TACTAGCAGTGTGAGACATGTCAAAAAATTTTCAAAACTCAAAATATCCAACAACATCAA
GTTTTATGCGGTATAAAAAAGAATGCTAAGGAAGGTGCTAAATCAAAGAATCTACTCCGC
AAAATGATCAATAATGAACAACTCTATGGTAAGAAAGTTGAAACTGATGAGTTCTATGAT
ATGATGATATCTGAAATTAAACCTAACAAAAATGAAGACTAAAAAAATGATTTTCTTTCA
CCTGAAAATAGTCTTTTTTAAGAAGAAGAACTTCTTCCATAATAAAAGTATGTTTCAGAC
TCAGTTTTTTTCAAAGCAACAaagaagtcaaagaagaagccacagcaaaacaaagtcgaa
gaagtaaaagagaagaaaaagaagagaaTGATAAACCAGAATTATAAAATCTTCTTGATC
TAAATGACTTTGAATAAAAAAAAAACACAGTTTCTATGATCAGAAATGATGTTAGTAATC
TAGACTTAAGCATGAAAGAACAACAAGAGAAATAACCAGATTTGCTTGaaaaagaataat
aatgataatttaaaattaataataT
>R=625#unclass/unclass
ATTTTGAATTTTATGTTTGATTTTATTGTAAGATTACCTATTGAGTATTTGAATGAAAGG
TCTGTAGAATTCCAAACAAAAATA
>R=644.chkTE#unclass/unclass
AAAAAAAAGATTTCTTATTGaagaaaaagaccaaaaaaaaaaaataaaaaaaaaTTTGGG
GGAGCAAATAAATCAAAGTGAAATTTGATTTAC
>R=650#unclass/unclass
TAAGAATAATTGAAATACTATTAATTAATAGAAGATTAAATGCATAATTCTTTTTAATAA
GAAAAAGAAATAATTCTTAAAATCAAAGAGAAATAAATTGAAATTGACTAATTATAAAGG
GATCTTTATAAAATTTAATAAAATTAGGAATCCCTCAAAAAGAATGCAATTGAGCTCTTA
ATAGTAAAAACTAGAGAAGAGAAATAGATTTTAACAGATATTATTACTATCAAAGTATTT
TTAATACTCTAAAATACATATATTCATATCTAAATATAATTTATTTATTGAAATTTTTAT
ATTTAAATTATCAAATATTATTTCATTTTAATTAAGGTGCA
>R=719#DNA/Tlr
AAGTTAGAGAAGCAGAAAAGTTGAATGAGAAAACTTTTTAAACAAAGGACAGATTCTGGT
AGAGGAAAAAGTGCCTGACAATACCAATAGCGGGATTTTAGTTACAATTCATTTGCATTG
AAGATTTTGATTAAAAACTATTTTGCGAAATTGGAGTTGTGTTTTAGAAATACAATA
>R=72#DNA/TcMar
TATATACCGTAAAACCTCGTTAACTCGCAACCCGCAAATTCAAAAAATTTTCGATTTATC
GAGGTTTTCATTCATTTTTTATTTTGAGAATAAAATTTTTTTTGCGAAAAAACGAGGTAA
CGAGTTACCGAGGTTTTATAAAATGTGTTCAAAATTTTTAAAATATGGAAAATTTATAAA
AATACTTTTTATGTTGAAACAACTTAAATAAAGCAGCTATAACAATTTTAGACTATGATT
TTTAAAGCTTAAAATGTGGAGAATAATAATATCTTCATAAAATTTATAAACTAATCATAA
TCATTAAACAAATTTAAAGTTATATTGAAAATTAAATTTAAAGTATAAAAATATAATAAG
AATCATTAATTAATTAAAAAATTTATTATTATTAATTATTTTTTTTTATTTTTTTTATTT
ATTAATAATTATTAAAATTTAATTAATTTATTTAAATAAATAAAAATTATTTATTTATAT
TTATTTATTTATTATATTTAATTTATAAAAAATATTAAAAAAAAAATTAAATTTATAATT
ATTATTAATAAATATTTTAATTTAATAAAAATTATTTTTGTAAATACATAAAATTAAAAA
TTAAATATTTTTAATATAATTTTTAGATTTATATTTATAATT
>R=742#unclass/unclass
AAAATTTTTTTTTTCACCCTCGATACTTTAATGGAATTCGGTTTATGCGACCTCAAGGTT
AGGTGTATTTTTGTTATATTTCATGATTTTAAGTTACTCTCGTAATTCGGCTCGGTGCTC
TTATTGAGGTTTTACGGTATTTA
>R=896#unclass/unclass
GAGATGATGACTTCCGGGATATTTTGTCACAATATAGATATGGGAAATCGTACTAATTTT
ACTATTTAAAAAAAAATATTTTTTATCTCGATTATCCCAGATCAATCTTATCAAAATACC
CCCAATATACACTCAACAAAATAAAAAAAATATTTAAAAATTTATCTAAATATTTTATAA
CAACATCGATATCATACTCATTTTTATTATATTTTTTAAATTATTTTTATTTTAAATACC
TTTAAATATCCATATAC
>R=98#unclass/unclass
TTAAAATTAATAATAAATTAAATTAAAATTATTATAAATATTTTAATTATATAAAAAAAT
TATTAAAAAATAAAAATCTTTATAAAAAATAGTGATGCCACTTCACTAGATTTTAGAAA
>Contig[0003]#DNA/TcMar
TATTATCCGTCTCAAAAAGTTGGAAACCCTTTTTTATTTTGACGAATTAGTCCAAGTTAA
TTAAAATAAGTGCTATAATCGTATAGAGCGTAAAAAATTATATTGGATTTAGTATATATT
AATGGTGAATTCAAAAGAATAGGCAAATAATTAATTGAAATACAGTCTGAAATTTAGT
>Contig[0004].C#DNA/ISXO2TnP
GGCGGGGTAGTCTGGAACCGGACAATGAATGAAAAATTCAATTCTTATTTGATTTAGATA
TATAATTAATAATTTCTTAATTAAATTAGATTAGATAATATTTTAGGTGATAAGAGCTTA
AGAGATGCAAGTCTATATAAGTGAGCGAGAGAAAAAAGAATAAAAATACTAAGAGATCGA
CCAACGAATAATGATATCTGATAACACATAGGAGACAATTAGAGAGTTATAAAGAATTAA
GATATTAATTACTAGGAAAGATATCAATTGCTGCAGTGAATTTTCTATGTAGGTTATCGA
TGATGTTACTGCGCTTGATACATATTATATTAGATGCAATCAATGTATGAAGAAGTATAA
CGCAAGAATACAATCAGTATTTTTTAAATCAAGAATTCCTATGGTATCTTTATTTAGAGC
AGTTTATATAGCATTTCTCAAAAATAACAACACGTAGAGGCAGAGAAATTCACAGATCTG
AGTGCAAGTTCAATTCATAGAATATTTAAATATTGTAAATAGTAAGTATCAATATTTATG
GAGAATTAATATGAATAATAGCTCTGTACAACCTAAAACTATAGACGTACTGATTAAATA
AAATGTGAAATTGACGAAACATTAATTACTCATTTACAAAATATATATGATGTCTATGAA
GCCTAATGTTGGTTACTTGGATTCTTAGAGAGAAAGACAGGCAGAGCGATAGTTAGTGTA
GTTGGCACAGAGAGGACAGAATAGAAAATGAGATAATTAATTACTTAATATATTTTTACC
TAGCCATAAAGAAAAATGCATATTTATACAGATGGTGCTACATTTTATTACTGGCTGCAA
AATTCAGACTATTAACACCATAGAGTTAATCACTCTAACGGATTTGGAGAGGGTGATGAA
ACAACAAACGGAATAGAGGGCTTATGTTCCAATCTAAAAAGAATTTGAAAGTTTAAATCT
GGATGGAACTTTCAAAGATTGAATGAGGTTCAAGCAGCAGCAAACGAAGTGCTATGGAGA
TGGCTATATAGAAATGATAATTTACATGATTTATTTGCTTCAATTATCAAACGTAATTAC
AATTAACTAGGTGAAAATTTGAATATGTATTGATAATTTATATATATTTTGTATTAATTC
ATTATAATCAAATAAGAATTGAATTTTTCATTCATTGTCCGGTTCCAGACTACCCCGCC
>Contig[0025].H#DNA/TcMar
GGAAAATTAGATACATTCTTATTTTGTATAATAAGTAAAAATTCAACTCATTTTATTAGA
ATTGTTAGCCTGTTTATAGTCACCATGATTAGAAATCACATTTTAGTACTCTTATTTTGT
ATGATCTATAATTTTAATAATCAATTCTTGGTCTAGACCGTCCCAAAGCTCCTAAATTCT
GGTAATTAATTCTTCTCTGGTGAATCTTTTATTTTCATTTCTTAATTAAATTTTCATGTA
AGACCAAACAGATTCTATCGGATTTAAATCCGGGGAGCAGGGTGGATGGGAAAAAAGCTA
AAATTACTTCTCTTCAAACCATTATTTAGTTGATTTCGCAGTGTGAGCAGCTGCGTTATC
CTATTAAAACCACCACTTTTTTTCATTTTCAAAACTGTAGAGATAGTGCTTTTTAGCAAA
AGGAATGATGATTTCTGAAAGAATGTCTTAGTAAATGTCAGCAGTAATTTAGGCTTATTT
GGGTTTCACCCATATGTTTGTAATACCTTGCTTAGATATCCCTCCAAAGATCATAACACT
CCCGAACTTATCAGAAGACTTGGACTCAATTTGATCTCTCTCTC
>Contig[0082].chkTE#DNA/TcMar
TTTATTTTTCTTTTTTATTACTATTTTTTGGTAAAaaattcaaatgtaaattttactttt
tttaaatttTTCAAATAACAATAAAGAGAAGTGAGTCATTATCAGCATATTTGTAGATGG
CTTATTAAACAATATGTATATATAATAAATATTCAAATCAACACATACTTAATCACTT
>Contig[0113]#DNA/TcMar
AGATGAAGCAGGATATTAGTCCATCCAATCAATATCATATTCTTCATAAATTTTTTTTGC
AACTTTTGAGGTATGCTTCGGATCTTAGTCCTATAAGAGTCTCCATTACCTATCACCAAA
TATGCATTCTGCTTCATCAATAAGGAAATCTTCAATAATGCTGCTGTACTTCTCTACTGT
TAAGTTATCCTCAAAAATGTAAAGATCAGTAATACCATTTATAGTAATGCCAGCAAAAAC
ATGAATTTTTTAAACATT
>Contig[0292].H#DNA/TcMar
AGATCTAAATTAACTAAGAAGTTTTTAGAAGATAACAGAGTTTAATGCATTGAGTGGCCT
CCTCAATCCCCTGATTTAAACTTAATAGAAAATGYCTGGCCTTTTATTAAGCATTATTTG
CACTAAAAAGTAAAGTACTTAAAAACAAAGGATGACRTTTTCAGATTCGCTCAAAAAGCA
TTTTATAGCGAAGATTGTCGCTCATTAGTATAGAAAATGTATTAATAATATAGAGACAGA
CTTGTTGAAGTTATGAAAGAAGAAGGAAAATAAATAAATTATTGATAAAAAATAGAGGAA
GTTATTATAAGTTATGTTTTTATATAATTATATAAATTGTATAGTTAATATCAATAATTT
TCTTTGAAGTTTCATACTAATATATAAATTAGACCTTTTTTTATTTCATTATATAATACT
TGTTTTAATTATCATAAGCCT
>Contig[0374].chkTE#unclass/unclass
TCTCATTGACTatttaaatctaattcagattttagaattctcattctattttttcgaatt
tagwttttaatttttttctatttTTGCTAATAAAACTGATAGTTTAGAAAGTTAGACAGA
CTCTCACAAATACTAT
>Contig[0393]#unclass/unclass
TGCTCATACATTTAGATAATTTTTATTTTTTTAAGTTAAATTTTTGAAAGATTTTTTAAA
AAGTTTTAAATTAATGTTGTTAATTTTAAGTGTTAACAGTTTAAAAATAATAATGGTAAA
AATTGTTCTTTTAAATAAGAATTTTAACTTTATTATCAAATAAAACAATTATTATATTTT
GAAATTTWGGATAATTARGAAAAATACAATATATTTATTTTTAATTTTTTTTAAAATAAA
AATTTGGAGAGAAAAAATTTTATATATGTTCTTTCATAAGATCCCCC
>Contig[0495].chkTE#unclass/unclass
TTGGTCTAATTCTTTATGCAGTTCTTCCAATTATTACTTTTGTGCTTTGCTTTTTTGTTT
CTTTTGTTCGATCTGCTCCATTAACTACTAAACAGTCTATTATTTTGAGAGACAGAAATC
TAAAAGCTTATTTTTGAATTTTCTCATTCCAGCATAATTCTTGTTCTGTTTGAATTTGTT
GTATTGTCTAAGCAATTCCTCATATTACGCTTTATCCTCTCCTTAAAATAATTAAATGTT
CTATTCTGTTAAGAAAGTTATTTTGTCTAAAAAGTTATTATTGAGGTCTTAAGCCTTCTT
AATTTTCTCCTTTTTGATTTAYTCGAGGTTTATCTCCTACTCCTAATTTTGTTRAAAGTC
TTCCTTTTTCTCTTCAATCTCTTCCTCGCTAGAAGATTCATTGTTTTGCTGATTCTRYGG
ATTCTGTCTGCCTCTAATTTGTTAGATTGCCTTCAGAGTCTTATTGTAGTCAAACATTTA
GGATAAAAAACAACTATATTGTTTaaagaaaaaacaaaaaaaaaawaaTTAAWTMATGGT
TTAGTTTTCTTTTTAGTAGAAACAACTAATCCAGAYTTTTTGACGATTTTATCCTGGAAA
GTYTCTATTGGGAAYAGCTCCTCRACTTCTTCCTACACCATCRTTTTAATAGCTTGACAT
TTTCTCAAAGCTTTCTCATAACATGCTTGTAAATCATCKCCTGATAAATCTACGTTTGCG
TTTGATAGAGATTTTAAAAATTTTTCTTCATCAACTCTTTATTCTTCWGCTATTTTAGAT
ACGATAGATTACCTGATGCTCCTCTACCAATTTTCATTGTAGTCWCCTCCTAATAATTCT
TTGAATTTTGCAATTTAAAAATCATTGAAACAATAGATTAAACCAACGTTTAGTTTTCGG
TAATAAAGAATTTGCATAAATTGTAAAATACAATCAACATAGAAATCGTAAAGCATCTCT
ATCCTATCAATCTTATCTTTATCATATTCGTTTTGTAAAGTTTTAGATGTTGGGTTATTA
TCTCCATCGTACTCTAC
>Contig[0598].chkTE#unclass/unclass
AAATTGTTGATATTTTGTGGTGCATTTAWTAATTATTTAATCATTTACTAAAAATATAAA
ATATTTTATTRATTATACTAATAATTTATGATACTGTATTCAACTCGACTMGCTTTATTT
TAATAGCTAATATTKATGAWTATTATTAGAGTAATTCYTTTTTGATTGCGCACTGTGYGC
TGGACACTTTATCTATAAATTTATACACATGAAAAGTTACTATTTTGGTGTTTTTTTTWW
MAAMTTTTTGaataataataaataaatttaaatatattaaaaatagaacatataGGTAGA
GTTTGGAAAACTGTAAATCCTGATTAATTAAGAGATGGATATATTGTATTCAAATTATGA
AATATAAATTATTAAAATTGCTAACCCTAACTCAATGGGGAACCCGTTGAGTTGGGGTTG
GGRTTGAGGTTG
>Contig[0649].fam1.2Tir.C.DDE#DNA/Merlin
GGGCAACATGCAGAAATTCGACACTTGGAATCTAATKAAAAATTTCGACACTACAACCCT
AACTAAAAAAATCAACACCTGAATAATTCAGAAGAAATTCGACACCAGAGTGCTATTGCA
TAAAATCGACACCTATTCAATTTTATTTGTTTAATATCCTATTTAAAACTTAAATAACAA
TATAAattcattattattattttttattgaatattgctattactctatattttattCAAT
ACTTAATTCCTTAAATTCAAATTTAAATTTTTTTAGATATTAGTGAGCGAATTATTAAAT
ACTCAGTCTATTTTTCTACTtatagaatgttaatataaatcaaaataaataaaaagtata
TTTTARGTAATGTCTGAATAAATAAAGATAGCGAAAAGCACATTTCAGGTAAGCATTCTG
AATCAAAAGAAAACAGAAATTAAGTGATTCCTGGTAAAGTATACTTTCCTCTTTATTCAA
CTCTGCAAGTAAGAAYTCATCAAAAAATGCAGTTTTTAAATAACTATAATTAACTAATGA
TGTAATGGCTGATGAAAGCTTTAGTTATTCTGAATTTTTAAAGAAAAGTAATAAGTATAT
AACATCAAAACATATAAATGATGCTATCAATTATCTTTCTAGCTTAAGTATGTAAGACTC
TTAAAGTGAAACAGCTGAATCCCTTGAATTTTTTTCAAAATTTAATCTAATTATGACTCC
ATCATGCCCAAATTGCAGTCAATAAATGAGAGAAGGAAAAGTGAGTGAATTTTTATATAA
AAAGGGATGGAGATGCTATGGGAAAAGATGYGATAAGATTAAACGCTTCTTATTCTATAC
ACATCCTATTTTTGAAGAATATAAGTTGCCATTGCCAGTGCTGTTAAAGTTATTTATTTA
ATACTTGCCATATAGTAGCAGAATTATCAAATTTAATAATAATATTCAAAAATTAATGAT
CATTAACTARCTAGCTTCTGCTAGGAATATATGGAACAAAGTTGTATTTGAATATTATTT
AGAGTAATACGCTACTATAAAATTAGGTTAAAACTCTTAAGTAATTGAGATTGATGAATC
TCATTTCAAAAGAAASAATAATAAAGGACGTTTTCCTAAAAATGCGAATTGGCTCTTAGG
TATTTGTGAGAGGGGTAGTGGYTTCGAAAGGTCTTTATTCTTTCCAGTTCTTAAACGAGA
TTAAGAAACTCTTATCCCAATTATTCAAGAATATGTATCCAGAAATACTACATTAATATG
CACTGACTCTTGGAAGGCTTATAATAAACTTTCTGACTTAGGCTATGAGCATCGATCAGT
AAACCATAGCAAAAATTTCATAGAACCTGGAATAGACTTAAGCAGCTGCAATACCAGAGG
ATAATAACTTTACAAAGGGCATCTGGTTCACACTTAATCAATTGAAAGTAAGTGGTACCA
TATCAAGAATCGTTTAAAATTTATGAAAGGAAAAAGGAATAATTATATTTAAGATGTTTT
TACATCTTTATTTTATTTAACCTTTAAAGATAATTTAGAATTCAAAGCTTTAGAAATTTT
ATAATCTTATATCTCAAAGTTTTAGTTGAAAAATAGTCTTTTTWGAATTTGTTTTGAATA
ACATTGATGAGAATGATGAAACTACAGCAGAATATGAAGAAACTATGTCTGATGAAGAGT
AAGATAATAAAAATAATGAAGTATTAAAAGAGGAAGGTGGCACTAAACAAGGAGATAGAT
AACTAGATGGAAGTAGAAGAAGAAGCTCTCAATGATCCTGGCGATTAAAATGAAGAAAAT
TAAGAAGAGGTGTTAATTAAAGTAGTAAGGCATCTTCttaaacctaaaactaaaaagaaa
taaaattgattttaaacttaaaagaatattaTGAAAGAAAAATGTATTCATTTTTAATAG
TAAATTTTTATATCGTCAATATTATCTAATCACTCCTTTCTTATTTCTTTAATATAATAA
TTTTTTCTCCATTTRATAAATTATACTCAAGTAAATTTCATTAAATGATATTTAAATTGY
ATTATTATTAATATAAAATCTATTGTAAAATATCGACACCTTAATTACTAGGTGTCGATT
TTTTTAGTTAGGGTTGTAGTGTCGAAATTTTTCATTAGATTCTAAGTGTCGAATTTTTGC
ATGTTGCCC
>R=1056#unclass/unclass
TATAGTATGTCCATGAAAGTTGGAAAGCTTAATAAGATCTGAGAGACAATAAAATTTTTT
TTAGGCAATTAGATAGATCTCAAAGAGCTATTAAAGAATATAAATAATTATAATAATGTA
TCTGTTAGAGAATGAGAGATATTATTGTTTTATCGTTAAAAAATCGTTAATTTTCT
>R=1175#unclass/unclass
GTTACACTTGCTATATAGGCTTACATTCTAAAGAGAAAAAATTTACTTAATAAATGAAAA
ACTGGATTGATATAAACAA
>R=1294#unclass/unclass
GAATACTTCAAAATAGCGAATTATTTTGAGAATAAGAATCTAACATATGACTTCTTACTT
CGTTAAGAATAATAAATTAAGAAGGTTATACTATTCTTCAAAATAAAATTTTATTTTTTG
AATTATTATTCAATTCTTATTTAAAAATATTTTTGACTATTCGAATTAAAAATTTTTTAA
TTAATCATTCTAATTTATTCTTAAAAAATATTTACAATAAATAAATATTATTTTATTAAA
TGAAAATAATACTAATAATAAAACAAAAAAAGATTTAATAAATTAT
>R=1373#unclass/unclass
CTTTTTCCGTCATGTTAGAAAGATCTGAAGAATAGGAATAATTGATTGATAAAATTATAA
AAATAACAAACAAGAAAAATAGGATTATGAATTCAGAAGACAACTCACAAGTGAATATAA
AAAAAGGAAGAAATTATTATACAGAGAATTAAAAAAGATCAAT
>R=1441#unclass/unclass
TTTAAGTTAAAAGAAGGAATTTTACTTAGGTCTCTCAACTCCATATGAAGAAAAGAAATA
TGCTTCTACTCTCTAAAAGAAAATTAACTAAGGATCAGCTTAATTACCAAAAGATCCTCT
TAAATCTACATATTTAAAATAAATTATCTCTGATTTTAATAAACCAAAGAAACCACCTTT
AGAAGAAAAATCATTTGACCCTATTGGGTTTAATTGTGCTGAAGAAGATTATTGGTATGA
>R=1467#DNA/TcMar
CTAGTTAGATTTTGATATTTCTAGGTCATTTTTAACTGCAATTTTGCATGAATTAGAATT
TAGCTTTAAGAAAAAGTAGAAGGGATTTTTTCTGACAGACACTGCAAAGACAAATAGGTT
GAGACACTGTTAGAATTATCTGAAT
>R=1496#unclass/unclass
TTTTCAATATTACTATTTTTAAATTATAAAAAACAATAAAAGTTTTATTTTTATTTTTCT
TTAAACTTAAATAATCTGATCAGATAGATTCTTTTTAT
>R=1685#LINE/L1?
AATCAAAACTAGAATCGAAGAGCTATGGAAGGAAAAAGGTTACAAAACACAAGATCTGCA
CTTCGAACTCTTTGCTGATGACTTGCTTGTCATTCTAAAGAACTACAAGCTAACAAAAAT
TCTACTAGAAGTGCTTTAGCAAGCCTAAAGTGACACAAATCTAAAAATAAATGAAGCAAA
AACAAAAATAATGCTCATAGGTAAATAGTAAGGTCATATTAAAGAGTCTTTGAAGCTTAG
ACAAGCTAAAAATATTGACAT
>R=1863#LINE/L1-outcast
AAGAAGAAAGAATAAAGACACGATTAAAATTAAAAGCAGGATCGGATGACAAACATCTAG
GTGGACTAGGAGCGGGCTAACACAGCACCGTAAGAAAACTGAAATGTGGAACAGAAGAGA
CCCCAATATTAGAAAAATAGACATATTTATAATAAAATATTATTAATACCATCTAATATT
GTGATTTGCATATAGTCTTGAAAA
>R=1908#unclass/unclass
AAAATTGGTAATATAGTTTAGCATAGCTTTTTGTTGCGCGCGCAACGTGAATGTATTGCG
TGGAAACTCATTGCGCAGAGTAACCTTAAGT
>R=1980#unclass/unclass
AAGTGAGCTAAGGTGGTTCACAACCACTCTTCGAATATAGGTGAAAAAATTTGAAAAATG
AGAAATAAAAA
>R=2101#DNA/Maverick
TAAAAAAATCAGTAGTTAAAAAAGATATTTCTCATTAAGATTATTAAAATTGCTTATTTA
ATAACTAAATTAAAGAAATAACATAATTTGGTATACGTTCATATTAACATTATTTATATA
CTATCAAATAAGAAAAATTAGCATTAATTAAAAAAAATGATAAAAGATATGTGTTAAATT
CTAATGAAA
>R=2220#unclass/unclass
GGTTATAGAGTTACACTTTATACAGGGCTGCTAGATTCGACGGCTGTCAATTTTAGAGAA
>R=2291#unclass/unclass
ACAGAACCAGTTTTAAATTATTTCATTTACAACTAATTGTTTGACATGTGGTTTGTGAAA
AAAGTTGGTGCATACCCCAGCAGAAACACATACGAATAATTAA
>R=2314#unclass/unclass
AAGTCTGTTATTTGAGCAGATGTTATTGTGTAATTAGTATTTAACGCTGTAGTAGCTGTT
GGACTAGTTAATAAGTAAGAAGGTACATTGGTAACCTAACTAAAGCCTATAGTGTAATTA
GTATTTAATGCTATAGTAGCTGTTGGAGTTGTTAATAGATATGATGGTAGATTA
>R=2326.chkTE#unclass/unclass
GTATTAATTGTTGGTTGTAGAAGAATGGGAAAAAGTATTTTAGCTTTAAATTTAATAAAA
CATATGACTGATtaatataattatcattgtattatattattttCTGATACTGCTGAAATT
GAAAATAATTAAGCATTTAAATTTATAGATACATAATGTTGTTATCATTCTTAATTTATT
GATGAAAAAATAATAAAAATAATTGAATATTAAAA
>R=2549#unclass/unclass
TTGCGAACAGCGAACATGTTCGCACTACCCATTTTCGGTCTTTGCGAACAAAATTTTTTA
ACCATTTTCGGTCTTTGCGAACATTGTTCGCAAAACACATTTGACAAAATAAGCATGCAA
ATCTAATTTTTTATTTGATAACTTTGCTTTTTTTTTAATTAAAAGTGATCTACTTCAACC
CCAAACACCAACACCTATTTCAATTCGAAC
>R=256.chkTE#unclass/unclass
TAATATTAATTATTAGTGATCGACCGAATATTCGGTCTTTGGAATTTTATTCGGCCGAAC
CGAATATTCCTCTATTATTCGGTATTCGGTTTTTTTTTTTAATATTCGGCAATTACCGAA
TAAAGCCGAATAAATAAACTAtaatttaactaattaaaattaatttaattttaaattatt
ttattttcttttattagactaatttactattatataataatataatttaatattataaaa
taatttatatattatattattagatttaattagatttaaaataaataaaaatatttattt
ttaaaattatttttaattaaatatatttttttaatattaaatatatattttatatatttt
ttatatttatttatttaaatattatattaaatAATA
>R=264#unclass/unclass
TTAAAAAATTTTATTTCAATAATTTTTTTAAAAAAAAACATTATAATAACAAATAAAATC
ACACAAATCATATTTTTTAAATCAAATTTTAAAAAAAACATTTTAATAAAATCATTTTAA
AAAATTAATTCTCAGAAAAGAGAAGGCCTCCGAGCTTGCGAGG
>R=2651#unclass/unclass
GAGCAAATTATTTAAAAGCTTGTGATATTCTTTATGAAAAACTATCCAAAAAATAAACTT
TACCAATTTACACTTTAAAATGTTTTGCTCACTAA
>R=2677#unclass/unclass
TTTAAAAATACCAAAGAAATTTAGTTAGTTTATTATGTAATGGTTTTCAAAATGTTGGAA
ACACTAAAAGTGTTTAAGGAAAATTAGAGCTAAACAAAAAAATACAAGTGGGGCTTGAAA
TCAGCGAAATAACTACGATTTATAGATGTACGATCCAACCCCTACTCCAAC
>R=2686#unclass/unclass
AAAATATTTACAAATATCATAATTTTTAAAAAGGTTTAAAGTTGAAATGCCCAGGGCTAC
TTCTCCATTTACTAGAGGCATAATAGTTGCTTTAAAATCTACTGGATTTACTCCTAATAA
ATGCTTAGATTAGCTAAAAATTATAAAGTAGAAATAAGGAATTACTGAAACTTGTAAGAT
TGATAC
>R=2800#unclass/unclass
GTGTTATAGTAATCTTTAAGCAGTTTTTTGTTATTTTCAATAATTTAATACTG
>R=2909#unclass/unclass
ATTAACACCCAATTTTTTTTTTTGGAAAATTTTTTTTTATTAACACCCAAAAATTTGGAA
AAAATTTTTTTGAATGTAGGTGT
>R=2945#unclass/unclass
CAAACTAACCTAAATAATGTACTTGTGGTATTAAATAATTAGACTTTGGTAAGCATGTCA
TCAATAATTTCACAGGCATGTTAGGTAAGAAGTACTATGAAAATAACCAATCAACAATAG
TCGATAATCTA
>R=2992#unclass/unclass
AATTTACCTTTGAAGTAGTCATATTATTTGAAGAGCTCTTGATATACCTATCCATCTTTG
TTTGATTGAGTTCTTCAGGTGGCAATTAATTATTCATCTATTAATGATCATCTACTTCTA
CTTAAATTATTAGCTTCTCAGCATGCTTTTTATTCAAGTGTATCCATAAATTGCTTGTTG
AAGAGGTTTTAAATGATAATTCTTTATCACAGTGTTTACATTTTACTTTTTCTCCTTAAT
GAATCCAGTGATTCCAAATTTACGATATCTTTTTCTTCTCTGAATGATTGTTTTTCTTCA
TTTTATCTTTTTTT
>R=3065#unclass/unclass
TAAAATACATTCCTAGATGCGCACTTTAAATAATTTCAAGTATTTAATCATT
>R=3267#unclass/unclass
TAAATTTTCATAATTTTAGCAATAAGTATAAAATTTTATGAAAATAATTTAAGAACTTCC
AAAATCTTTAAAATATATTTGTGAACAAAATAGACTTTTGTAAATAAATAATAAAAAATT
AACTAACCTTAGATTTAAATGC
>R=3278#unclass/unclass
TAATTAATAGATTGATTGATAAAAAATATTAATTAAATTGGTTGGTGTATAAG
>R=3296#unclass/unclass
TTGACTCTTGATTTTAGAAGATCTATGCTCCAAGTTGATCTTTTGTTTGCTTTGCTGAGT
TTGTTGCATTGACATCTTGAAACTGCTTTCTAACTTC
>R=3494#unclass/unclass
TCCATTCCTAGCATTTTACCTTCGTATTAAATTTTATAGTAATGCATAACAGCCT
>R=369#unclass/unclass
TACATTTGAGGAAAAAACCCTCATTTTAAAAAAGAGGTAATTATTCAAAAATTTTATAAT
AAATAATTA
>R=659#unclass/unclass
ATTATTTTAGGTTTGAATTCTTATCATTTCAACTTAAATATTGTTAATATTTTAATTTAT
GATTAATAAATAATCTTTTTCAGTTTATTAATCGATTTATAATCTCAAATCTACATAATT
ATTATTATTATTTTGTCTATTAACAACATTGTATTATCTATTATAGGTTTTTAATAAATA
TAATATTTGAATATTATTTGGATTTTATTATTTTTTTTCTTCTCTTTTTTTATTTTTTTT
TTTTTTTTTTTATTACTCTTTTAACTTTTATTCTTATCTCTCTTTTTCTTTTTATTCTTT
TTCTTTTTTTTTTTATTTTT
>R=8#unclass/unclass
AATAAATTAATTAATAAATAAATTTATATATAATTTAAATTTAATTTAATATTAATTTaa
aaaaaattaataaaataaaataaaaataaaTTAATTATAATTTATTTAGATTTTTAAAAT
TAAATAAATTAAAAAAATAAATAAAAATTAAAATAAAATTAAAAAATAAATAAAAGATGA
AATTATTTCCTATATTTAAAAAGAAAAATTTAATTAAACATAAAATTTATGTTTTCATTC
AATTATGAATGAAAATTAATTTAAATAATTTTTTAGATTGAAAATTCTGTAAAAAATATC
AAATTTATATTTTATATTTATATATATTTTTTTTTTTTTTTTAATTTTATATATATTTTT
ATTAAATATTTATTTATTTTATTTTATTTATTTAATTATATCATAATATAAATTTAATAT
ATATTATAAATTTTAATTATATTTAATTTATTTATATATATTAATTAATTATAATTAATT
AATAATATATATATATTTTTAAATATTTAAAAATATTATAAATTAATATTAATTAAAATT
TTATTAA
>R=819#DNA/Merlin
TTATTAATATAATTTTTAATAAATTGCAAAGAATGCTTTTCTATTTAGTATTTAAATGAA
AGATAAAATAAACATTCAAATAATTCTTCAATAAAATTTTTTCTTTTACCTTTTTTTAGC
TTCAGACTTTCTTTAAGGAGCATCCATCTATTCTCAATAGTTTGAGTATGGATTGGATG
>R=91#unclass/unclass
AAAAAAAAAAAGATTTCTTATTTGAAGAAAATCCCCCAGAAAAAAAGTAAATCGG
>R=927#unclass/unclass
ATTTTTGATCCTAGATTAAAAGATAGTTTATATGAAAAAAGAAAAAAAAAAATAGTTTTA
GAATTTTTTGAAAACTTATATCAAGATTATTTATTCTAATATAAAGAGAATCTTGTCAAA
GTAGAAGACTAAAAAGTAATGAATAGTGGAGATGATTGGTTTGAGAAAATGAAATAAAAG
ATATCATTGAAAAGACCGAAAAAATCTACAATTA
>R=938#unclass/unclass
CTTTGTCTTATTTGTATGATTAATTATTTTTATCTATTAACAGAAACTATTAGTTTTAAC
ATCTATAAGAAACATACCCAACCCCATTAATCCCAACCCTAT
>Contig[0028].fam3.2TIR.C#DNA/hAT-Ac
CAGAGTTGTTAATGAATACAAAAATATTAGTAATTtattcattcgaatattaatgaataa
atttattaaatattcaattcatattcatacattaacatttaaaaatattcatattcatat
ttattcatttgtattcGAATTTTTTAATGAATTCAAAAATAAGATCGTTTTTAGTTTATa
aacaaaacatatcaaattaaaaatacaaaatataaaatTATATTTCAACTTATTTTTTTA
TAATCCCTATTCAATATTCTACATATATCTCTTTCTGAAATAGAATTTAACTAAAGATTC
ATCTTTAAAAAGGATAAGGCTTCAACTATATCAGATTTTAATTAGTTTCTCTTATTGGTT
ACAATATTGCCCATTAAGCTAAAAGTTCTTtaaataaaaaaactaaataaaaaattaatt
aaagtaataTTTACCTTTCTTATTCAGAAGTACTAGCTGATATACACAAGTAGTACTTTT
AAATTTAAGATAAAATTGGGTACTAAGATTAATTCTTATAATAAAATTGTAGTTCAATAA
GTCTTTTTTTTGATACATATTCAGTTTTGTTAAAaatttatttttaatactaaataatct
catttaaaattaattaatgagttaaaacttaattTTACTCTCCATTATCTTCTTAGATTA
ATTAGTAATCTCTCAGCAAATTAAATGTTAAATCTTTATTATTTTGTTCTTCTTCTTCAA
TTTTTTCCTAAATTTTCATTTTTTTAATTTTAGTAATCATTTATTCTTCTTGAAACTACT
GTTATGATTCCTAAAAAGTAAACATTTCTGATTATAATTTTTATATTACTTATTAATGAA
GCTAAAAATCTTTTTTTTATAAAAGATTTTTATAAAGAGGATGGAGAAATGTAGAAGTTG
CTAATAGCAATGTAATTGGTTTATAAAATTTATCAAATCTGAtttgatattaatttaaca
agtatgattttagatcttagattttTTTAGGCTCATGCGCCTAAAAGTTTAATATTTTTT
CTCGAATACTATAATTATATGGGATAATTAAAGGTAATGTTGTTATCTCTCTTTATTAGA
ATACTAAAAATATTTCTTAGAATTGTTTTGTTATTTCAAGCATGTATTCAAGTAGCATCT
ACTCTTCTGGAGAAAGCAAATTAGAAAGAATATCATTTTCTTTATTTTCTTCTACATAGA
TTTTTATTGCATCTATATTATTTAGGTAAGAATTCAGCATAAAATATACACTATTAAATC
TAGTGTCATTGTCAATTTTAGGGCTACAAAAGCCCTTATCCTTTTTCTAGTTGGTTAAGT
TGTAAATTTATTCTAATTATTATTTTATTTTATAGCTCTTTCTGAATACTTTGTTCACTT
CTCTAACCTTAATAGTTATAACTTAATATAAAGATATTTTAAATAATTATTACTTTATTT
ATGATAATACTAGAAATAGAATATTCAAGCATCTCTTTTAAAACATTATTACAAGTATGT
ATAAAGCATACTATTTATGTACCATCCGCTTCTTTTATTGCTAATTTATTAGCACTAAAC
CCATCAGATGTAAAATAGAAACTGATACTAGGTTTTTCATCTACCATTTGATTATTTTCC
ttaattttaaagctcaaattaattataaatttgtattgttaaattacatttaCTTAATTG
ATTATCTCATAAAATTACATAATTTTTTTCAAATCTTTAGATATTTCTACTGATGTTTCT
CCTTAACTTGGTATGTTTGCTAaattataagtttttagttaaaattatgcatttatgaat
taAATAGAAATTGTTATAAATTTCTGGAGTGTAATTGAGGACCAATGATCAAATTATAAC
GCAAATTGCCTGCTTTTTTAAATATTTGCTTCATTAAATTCTAATATAATCTATTTTTGA
AGAGTTTAATATAATCTTATTGATTCATCTCTAAAAGTCTTTCTCGAAGGAATTTAGAAT
TTAGGATTAATTGATTTAATAAGATTAGAAAATCCTAATTTTTCTAAAGTGTATATAGGA
CAGCAATCTAATATCAAATGCATATAAATCTTTTTATATAAAATTATTAAAGTAAAAACA
TTTATTTTGATTCAATTTAACCTTATTCTTGAGAGATTTATTTTTTTCGCTATCACTATG
TTCAAAATATTAATTTAAATTAGTCTGCTATTAACTCTTTTGCTTCAACTAAGCTTATTA
ATTTTCCATCTCCTTATCTTTTAAAACTATGTttaaaatgaattattattttatcaaata
ttaaatattaCTATAAGTAGAGTTTTAATCTGTATCAATTTCTGATGAATATTGGTTGGA
CTCAAAATCACTTAATTTATCAGCATGATACCTCTTAGTGTGCTTCCATAAGTTGCTAGT
AGTTCCTACAAAATTTTACTCTGAATCGCAATAAAAGCAAAGTACTTTTTAGTCTTTTTA
TTGCCAGTGCTACCAGATTGAGGATGTTTTCTTTCTTTTTAACTaattcttattttctta
aatcattaattttgaatttaaattttTTTCTTTTATTTATTTTTTATAAATAAAATATTA
GATACTCACAATTTAACAGATATTTTATAAAAATATTCATTTGCTTAACGAATACTATTC
GAATATATTTTTTTTTTAAatattcatattcattaaattcaaaagcaaaaaaattcataa
aaatatttattcatattcatattcattcaatattcattaaatttattcGAATACTCTGTA
TTCATTAACAACTCTG
>Contig[0037].H#DNA/TcMar
GATTAAAGCTGCATATCCACCCTCCAAACTCCCCAGATCTCAACCCTATTGAGAAAATTT
GGGGGTAAATGAAATTAAAAATAGAAAAAATAAATATTTAAAACAAAGAAGAGTTTGAAA
ATGCCATCTTCTCAAGTTGGGAAGAAATACAGCTGAAATAAGTATAAAACAMCATTGAWC
AACTWAAAAAATAAATAAAAWWAATAGTAAATGCAGATGGTTATATGTGTAATTRAATAA
AAATTGAATTCATTTTATACTTTATAAATTTTGTATTGAAATTAAGTAAATATAATATTT
TGATTTCATTTTATAATT
>Contig[0142].chkTE#unclass/unclass
TATTGTATGTAAAATTAAGATTGATATATACGACTATCATATTTATAGCAAGTCGTATTA
TAAGTAAATTTTATATATGATAAAGCACGATGTAAATACTAAATAACGATAATAAAATTT
TTTGATAACTAATCTCTATTAGCATACTTATACACAAAATACAattttagattacttttt
tttttttagtttgatcatatcaaaattttatttaattACCTTAAGCAGTAATCACTTATC
TAATTTTCTGTGGTAAAGAAGTGTATAACCTCTTGATTTATAATTATATTTTTTTGCTGT
TTAAAAAGATTGTATTAATCGCTTTAAACAGTTG
>Contig[0304].chkTE#unclass/unclass
AAATAATTAGTTTAATTCTACATAAGCAAGATAACAAGCATACAAAGAGTATAAATAATT
TTAACGAGAATTTAATGAATTAAAATAATAGAGTGTGTATTAAAATAAAATTAGATAAGT
AAATCAGAATATTGATAATAGTTCGTAGTAGATTCATTAGTTATAAGTAGAAATTTAAAA
TCTCAGCTAAGATCTAAATCATTAAAAATAAGAAGTCATTCAATAACTTAACTTGATAGT
TGAATAAAAAAATTAATTGAATCAAAAGTCTTAAGAATATTAAGAACTCTAAAAATAATT
TAATGAATTATTCTAATATAAACAAGAAATTGAGCAAWAATTAAAAAGTGTTAATTAATA
TATAAGAGACATGTCTATGTAAAAGATTAAATAATTAGGTTAGCTTAAAAGAAAGAAATT
CATTGATGATGTAAAAAWTGCATTAAAAGATTCTAAAATTCTCTTAGAAAAATAAAAGCA
TGATAGACTATAAAGAGATTTTATAAATCAATCTAGATAATTAGATGATGCTAACAGAAA
GAGAAAAGATTCATCAAGCAGCGATGATGATGATTataatgaataaggataaaaaatacc
kagaaaaacaattaagcaataaTTAAGATAAGTAAATCAAGATAAGCAAACTTTGTAAGA
ATAGGTAAATTAATTAAACTAAACTTCACTTGAGCAATAATAATTAAATCAAGCATTTTA
AAATCAATAGCAATAAAAAGAAAATTAAATAATGGAAATGTAAAATACCATTAACTAAAA
CAATATATTAATAAATCAACTTAAYGAATAAAAAGAATTAACAAGATAACAATACTAATA
ATAATTATAAATAAATAATCAATACCAATAATAAATAAATGAGATAAGATAGTAACTCGA
ATAAAGAGAAATCAATTAAAGAGAGTATTAATAATAAATCAACTAATTGCAAGAATAAAT
ATAAACTATAAATACGAATTTAAATGAAAGA
>Contig[0327]#unclass/unclass
CATACTCCTAATGAATTTTATTCACACTYCCCCTTAATGCATTTTATTCACACTTGCTCC
AAATGAATTTTATTCACACTAAAAATTAGGTGTGAATAGAATACAATAATGGTATTGTGT
GAAAATAATACATTATAAATATTTTATTTAACTTTTATAAAGATTTTTTAGTTAAGTTCT
ATTGAATCA
>Contig[0652].chkTE#unclass/unclass
TTATTATAAACAAATACTTTTACATAAGCAAGTAATATTTAAGAATTTAAATTTGAAGGA
TTATGTAATTTTGATAGATTAAGAGATGTAATAAATTTAGGATAAACTTAAAATAATATA
AAAGTAGATTAAATTGATAGAAATAATTTAAAATTATTAAAAAAATAATTAGGTATGGAA
CGATAAGAGTTAATGTTAAAATAATTAATGACAAAAAATAATAATTTAAATGATAATGTT
ATTGGTAATAATTTTAATAATTAAAAATATGAATAAGTTGTAAAATATAATGATATGATT
TRTATATTCTTATTATATTTTATTCATGARRCTTCATGGTTATWATAACCAAMAGTTRTW
TAAAAATTTGCAAATRATGCAAATAATGATGARTGGACTKMAGCTAGAATTTAACCAACA
GGTATACCTTATGATATTATATTTTAAAAAATAAAAAAAGTTTTACCATTTWTWTCAAAT
TTATTTATGGAGTTAATAGAAGATAAATATCCAACAGGAACATCAGTTTCAGTTGCAGaa
tattaagatttataataaagattaaattatgcttaaCTTACAGGAAAAATATAAAAAGAA
GCTAAAAAAGTAAAAAAAGTTAAAAAATGAAAAAatttatttatatataaatatatatta
tgttatatttataattta
>Contig[0677].P#DNA/DNA
TTTTTCTTCTAATTAATTAGAGTGAAATGCCTATTTAATTTACAAAAGGCGAAATGTAAT
ATATCTTAATAACATAATAAATAAAGCTAAATAAGCTTAAAACAGCTTTATTTTTGAGTT
TTTAGAAAGCTTTAAATTCACAAAATGTAAAATTTGAAATAATATCTTTATATTCTTATA
ACATATCATTTTTTTTTAAAAATAAATTTTGAAAAATTTTACGAACTCAAAAATCAAGAG
TTTTGMAAAAAATMAGATTTAAAATTTTTTTTATTTTTTTTAATATTCTTATAGAGCAAA
TTTAGCTCTATAAGAATATGTCTTTTTTAGCTTTCGGAAATTGCTCTAAGTGGCAAATTT
TCCTCTTTAAAAATACATGAAATTTTTTTAATTTGAAAAAATGAAATAGAAAACATTTAA
AAAaattaaaataatttgatttatttgttttaagtatttaataataaaatatttattaat
tttaattTTAAATACAAACATTTTTGTTTTTTCATATATAATTTTAAATTTAAAAAAATT
TAAATGTATCTATCRTATTTTTACATTCAATTTATATATTCATAAAATAGAATTTATTTT
TTATAATTTAAATTTAATTTGTAAAATTTTATCAAATTAATAAAAAATTTTAAAAAGATT
TAAAATGAATAAATAAATTTAAAAAATCCATGTAAATAAATTTAATTTAAACATATATGT
CAGTATTTAACAAAAATTTTTACTTTAAACCCAAAAAATTTATTAATTATTATTTTTTTA
ATAAAAGGGCATTTTCACTGCATACTGTTGAGCTTTCTTTCTAGAGCTTGCTTTCTTTGG
ACGACTTTTTCCTTCTCTTTGCTGAGCATGTCCACCCTGTTCTGCTTTTGCTGGATTTTG
ACCTCATATTTCGACTTTAAGTACCTCTCTTGCTGTTCTTTGGTGCGTTTGAACAAGGTC
CCTTGTCCTGGAGGGAAAACTTAGGTGTTCACATTGTTGAACAAGCTAAAATATTTTATA
ATATATTAATATTTTTAAAAAAATCATATTACTGAATAGGAAAATCGATCATTAAAGAAT
CTTCCAAATCTTAGGGAACCAAATCGAAGATCGGATTGTTGTTGTCCAGTACCCAGATCA
AATTGAGCATGTACTCTTTATATGGAAGTCTCGAAATGCGCAGTCCTATGTCCTCTATAT
CATTGTCTTCCAGTACTTTTGTCAAGACTTCAAAAACTTTGACTTTTGTGTATTTTTTGA
TGCTCTTTGCTCCACCAGGCTTGTTTACTGAAACCTTGGGACACCAATAGACCTTCTTTA
CCACTTTGACTAGGTAATCAGATGTTATAGTGCTTTCAGTCACTTCTGGCAGGTAATAAC
CCAATTAGGCGACAGAATGGTAGAAATTCTCAATGCTACCAAAGAGTTTGTTTAATTACT
TGATGCTGGCTTCTTCTTACTGATCCCTGATTTCTTCCATTGCTTTTTTGATGTGTTTAT
TTTGGTTTTTTTTTATTGTTAAATTTTCCTTTGATTAAGATATTTTTATACTTTTTATGT
TAAATATTTTTAGTTTTAATTAATTTTTTTGTTTTTGTCTTATTTTGCTTTCTTTTAATA
GAAAAATTAAGAATTTTCTTTTTTAAAAATTACAAACATTTGATTAATTTTTCAAATTTA
ATTTTACATATAAAATACATGGAAATTTTATAATTGTATAAATTTAAGGTGTATAAAATT
AGAGCGAAGATATATCTATTTGATAAATGTTTTTTAAATTAAAAAATCAAAAGAAAAACA
TAAAATGATTGAATTGAAGAAAAAAGAATATTTTAAATTAACAGAACGGTTATATCTTGG
GAAGTTTAAGCCAAAATTTCTGATGTAATCTTCCCTAAATAAGGTTACATACATTTAGAA
TGATTTAATGCTGAGAAAAAGTTAAACCTACTTTTTGGACAGAAAAGATGTGAAATGAAG
AATATCAATTTAAGACGAGCTAGACGTCAGGATTTATTGTATAACTTAAGAATTCTGTAT
GATCATTATGAAATAAAGTAAGTCTAACCTAAAATCAAGAAAATTTCTAAAAAATAACGG
GATTTATCTGAAAAAAGGGACAGATTAATTTTCGGTTACAAATTGGCCATTCAAAATTTT
GATGAAAACACTGTAAAAATGAAGGCCAAATTAAAAAACAATGAATACCGATATATTATG
AAGTGCATACAATCTAATGAAATGCCAATGATCTATGAAAGTGGATCAGAAAAGAAAATA
AAGGACGATGTAAAAAATTGGATTGAAAAAACAAAGAAAAACCAGAATTTCTGGCTGGAA
ATTGTAAGGATCACATAGAAATGATCAGATAAGATCTAAATTTACCAGAAAAATGGATTA
CACCTAGTAGTTTGTCAAAGTATTTARCCAGAAAGGCTAAACTTAGTTACAAACTGGTAA
ACAAAACAAAACCAAAATGGACAATAAGAGACAAAAAGACAAAGAAAAGACTATGTAATC
TACATGATGCCAGCTCTATTGTAAGGTAATTAACCCATTTAAATTGATGAAACAGGTATA
AAATTAGATTTGGGCAAAAAAAGAGCATGGATTACAAAAGGGAAAGAATTCATTTCTTAC
CCAAGCAAAGACACTAGAAATCTGACAATTTTGGGTGCAATGATGAWAAAAAAGAAATAC
TAGCTTACACTGTGGTAGATGGATGGGTAGATCAGTATATGTTTATGGGGTTTTTATCAG
AAATAATAAAAAATTTAAAAAACAAAGGTAATTTAACAGAATATTTCTTCTATCACTCAG
CATTAATCAGGTATCATTTAAGATCACATCTTTGAACACTTTCCATGTGTTTTAACAGCA
AGAAATTCCCCCATGCTAAATCCGATCGAATCTTTGGGCAGAATTGAAAAGAATCCTTTC
TAAAAAAARAATTCCTGAAAGATGAGACCTTCTTTTCCAAATTTATAAGGTKTTTTATTA
TWTTTAAAAAAATAAAAAAATTTGTAATACATTATTTAAAATTATATAAA
>R=1033#unclass/unclass
TATAATCAATTTATTGTATATTCTTATCTATTTTTATTTACATACTTAAACT
>R=1464#unclass/unclass
TTAGAGTTCTTCTTGGCATTATCTCATATAATCTACAAAAGATTTAGAATTCAAATTTTC
CTCTACTCTAAAAAGCTTTAATCCTCCTTCGAAGTGAATCATCCCTAATAAATAAATTTT
TT
>R=1561#DNA/Maverick
CCAATGAACTAACTCACCAAGAAATAATTGATAATATAATTTCAGATATTAAAACAAAAA
AATTAGCAAAACATGAAATAGCTTCATTCTTCATTCAAGTTTATGAT
>R=1738#unclass/unclass
GATCCATTAAACTTGCTGTGAAATTATTTTTAATATGATATAAAGACAGTACGTAAATTA
TAATATATTATCATTCATTATAATTTGTAT
>R=1749#unclass/unclass
GCTATTTTAAAGATTTCAATTCTTTGATTTTCAGCTGGCTTTAAAGCATCACTTCTGCAT
CATTTAATCCATTAGAGAGCAGCTA
>R=1763#unclass/unclass
ATTATTGCATAATAAAATAAATTGAAATAGTAATGAAATTATATTTTCTAGTCTGGGCGA
GATAACCCAGTCGATTACTCAACTGGAAGGATAATCGAAGCTTCTTTGCTGCTCATTTAA
TCAGAAAATTAAAAAAGAGTGTGACTAGGTTTTACATTGTAAAGGAAATCAATTAG
>R=1914#unclass/unclass
TATACTTCTATATATATTTTATGACATATATACTCTATTTCATATTAATGACATATTGTT
TGTAAA
>R=2177#unclass/unclass
TATCAATATAATTACGGTCATCCTAGGTTAATCCTTGTATCTATCTTAATTATGTTAATT
AATCGATCACATCGCTTTATCTTATTGTGTCTGCTGTAGTATTCATATGTTTTCTAATCA
TTTCATTGAGTCCTTCTTTATTTTA
>R=2223#DNA/TcMar
TGGAATATGGTATTTTAGTCTTATTTGAAATGGTTTTTGATTTTTTTGTTCCTGATTCAT
AAAGCACTTGTACTCTTGTTTGATTATCTATCTATTTTCCCATAAATTTGAAAAAAAAAT
TTCGTTGAATTTTCTTAATTAATTAATTTACAACCGTTAGAGGTTTGATAAATATATTTA
AAGTATACCTTATAAAAACTACATCAAAAATTATCTTATATATGATATTAGGTCTTATGT
AAGCCCTCTGATTGCCTGAATATTTAATTTAAAAAAGGCTCAACTTTCACTTTACGGACT
>R=2278#DNA/Tlr
ATCACATGCAATATTGGTAAAACATAGCACTAAAGCATCGACTTTCTTTGAGACTTCTAC
TAGCAGTGAAGATTTGCCAGAGCCTGCAATACCTGTGATGAGGCTTGATATTGTTATTAA
AAATTCTATCGATTTATCAGCAATTTATTTCCATGGATCATTTTTTATGTATGGAGGAAA
TACTTCAGTCTCATATTTACAATATCCTTTTTCTTTGTATTTTTCTTTTGTAATTGAGCC
GAACTTAGACATATCAGGATACCCATAGGTCTCAAATATCTATCTAAATGCATCAAATTA
TCTGTCGTTTAGATCTACTTCTTGATAGGCGAGGCTTTGATTGATATTATAGGTATCTAC
ATCGATTTTCTTAGGATTGATCATTGATACATAGTCTGTGAAGTATG
>R=2292#unclass/unclass
AATATTATGCTTTTTAAATGAATGTTTCATATGAGCCCAGATTAATTCAA
>R=23#unclass/unclass
AAATATAGCAATTCCAGGTATTAAATTCTTATGGATGTGGAGAATTAAGAATTTAATTCC
TGGATTTGCTATAAATTAAATTAATTAATTAAATTATTTTATTTTATTTTTTATTATAAA
ATATTTATTTTATAATTTTTTAATATAAATATTTAATTTAAGAAATTATATTTTTAATTT
ATAATATATTATTATTTTATAATATTATATAATTATTTAATTATTTATTAATAAATAATT
AATTAATTAATTATTTAAAAATTAATTAAAATTTTTAAAAATTTTTAAAAATTTTTAAAA
ATTTTTAAAAATTTTTATTAATTTTTTAAATTTATTAATTAATTTATATAATTTATAAAA
TAATTAATAAAATATTTTAAATAATTAAATAAATAATTAAATAAATTTAATATTAAATTT
AAATATTAAAATTTAAATTAAAATATAATTATATAAATTTAAATTTAAAATTTTAATTTA
AATTAAATTAATTTATAAATAAAATTATAAAATTATATAAAATAAAATAAAAAAATAATA
AAAAAAATAAAAAATAAATTAAAAAAATAAATTAAATAATTAAAAAATAAAAATAAAATT
TAAAAAAATAAATAATAA
>R=2329.chkTE#DNA/TcMar
ATAAATAAATATCAATTATCACCATCAATATCAAATATTTATTTCATATTATCTGTAATA
TGATCAATACAATTATTAATAAACTCATCACTTTTGTCTCTATCCCAAATTCATTTTATC
AAATTTATAAGCTCATCAttattattaattttgttatttacttttaatttatttaGTATG
CACTTCATCTTTGACCAAACTAACTCAACCGCATTCATCTCTGGTGAC
>R=2344#unclass/unclass
TTTTATTTTTTTATTCTTTAATGTTTTTAGTAAAAATGTCTAAGTCTATAAAGCGTGGCG
AATTTTAATTAGGAATAGTGAATTTTTTATAAGCAAAAACTAATTTTTTAATTTAGTAAG
AAAAGTTTAGCCAGCTAATTTATTGTTTATCTTAAATTATAATTTTATTTATTGAAAGAT
ACAATTTTAGTAATAAAATTAATCTGCATACATTAATACAATCATTTAATTATAAGCCTC
AAATATTTAAAAATATGGGTTAAATTAGAGGTG
>R=2362#unclass/unclass
TTTTTAAGGAAGCTTCAATTTCAAAATCTTGGTCCAATTTTACTTAAATTTTGGATGACG
ACTAAAATTTCTCTTCTTCCATTATTTGATTGATATTTTATTAGACATCTGTCGTTTCTA
TTAGTGAAGGTC
>R=2388#unclass/unclass
ATTTCTTCTTCTATTGAGTATAGCCCTTATTTCTAGAGTTTTAGTTCTTTCATCTTCACT
TTAAGATTCTTCAGAGAGTGTTTCAAGTCCGGTGTCTGTGCTTCTGTCCAGAAGTTC
>R=2627#unclass/unclass
TAATTACCTTCTTCAATCTAATATTTTAAAAATGAACATAATAAATGCAGTCT
>R=2731#unclass/unclass
TTTTATTTTTTTCACTCATGTTTATTTTAATATTATTATTTTTTAATAATTCATCGATAG
CATTTTTATTGTATTAGCTTTACTCTTCGTATTTTATCACTTTTTGTTCAGGTGCTAGTG
GGTAAGCAT
>R=2803#unclass/unclass
ATAGTGATAAGCAATATATTTAAGAGGAATTAGCCAAAATAGAGATATACTACTCTATTT
CTTAAATCAATA
>R=3066#unclass/unclass
ATATCTGATACATTTGTAACTACTTTATTTACAGAATCTGTAGTATTTATAACAAAATCT
TTACCTTTATCTA
>R=3105#unclass/unclass
TAGAGCTGTACCGATCCGCCGGATCTGTACTTTTTACATTACCGATACTTTTATATCAAA
CCCGATCCGATTTTTGACCTTTTTATTTTTACCCGATCCGATCCTAATAATATTTTTCAT
AATTTCACCGATACTTATTTAAAAAAAAAAATTTTCACCGATCCACCG
>R=3237#unclass/unclass
CTTGTCCATAAGCTTAATTCATTGTAGGTATTAGTTTCTACTCGAGACATCTCAGGTAGG
TTTCCTTTGTGA
>R=3264#unclass/unclass
CGATAGGTCTATGGAAACTATTTGAGAGCATATCTTAAGAAATGTTACAACTAAATAGGA
TAGACCAACTAT
>R=3295#unclass/unclass
TCCCTTTTGGACAAATAATATCACAAAGATATAAAAAGAAAAATAATAACAGCAAGTTAT
GAAAATAAGTAAATAAATAACTGAACAACTAATGGCACCAATAGAGAAGCCACCAGTACC
TTAAATAATGTGGAGAGAAATTGAAAAGAAATATAATATTGAATTTTTTAAATCATATTA
TTAATTCTTCTAAATAGTCGACCTACTAATTACAAATAAAATACACTAAGACTTAACAAA
AGAAGCAAAACTACACTATGTATTTGACATGGCAAGAGCAGTAGTTCAAGAAGAAGGAAA
AATAGGGAGAATCTGGAATGGAGGTTTACCCAAAGAATGGTTAGAC
>R=3310#unclass/unclass
TTTGCTTGGAAATTTTATAATTCTGAACCTTTCATGCTAGTTTCTAAGCGGAGAGTGAGA
TCCCAATGTTAAA
>R=3361#unclass/unclass
ATAAATGGATCAATAAAATAATCCTATTTAGTAAATGAGAGCAGAAGAAGAGAATGACCA
GATGGCAAATAATATCT
>R=3408#unclass/unclass
AGTATTATTTTTTAGAATTGCAATATTTAAGATTAGAACATAATCTAAGGGACATCT
>R=3453#unclass/unclass
ACTTCTAATAAAAAAGAATATTAGAGATTTTGAAAGAAAATTCAATATCATGTAGTC
>R=3479#unclass/unclass
ATAATAAATTCAACTGTAAAAAAAATGTAATGTGAATTCTCAAAAATAAAATTTTATATT
TAATTTTAAAAGTTAAGTAAAATTTAAAGACAAG
>R=3481.fam3.2TIR.C.intact#DNA/piggyBac
CCCTCTCAGTTGGGGAATAAAACTTTTGAGGGATATGAAGAGTTATACAATTTAAA
TATTATATTTATATTCTGCGTATATAATTATCATAAGTACTTTTGTTAAATAATTTATAA
AGTTCATGTATGCAAATTAATATAAAAATCAGTTAGAAAAAAATATATTGAACTTTAAAA
TAATAAAAAATCATAAAATTAGGATAGRTCTCAACAAAAATGGAGGAAGAAAGCTGCGAA
TCATTTAGCGAAAGCTAATACACTAGCAATTCATAGGAATAAGATAGTTAAGAAAGTGAT
TTGAGTGATGAAAGTGATTTTAGCACTTGCAGTAGCTCAAGCGAGGAACAAATTGATACT
AAAAACATTGAATGGAAAAATTATAATAGAAATAATAAGTTGAATAATATTTTTCCAGAA
TTTGAAGAGATTGTTGGAGTGAGAAAAGATTTAAATTTAATTTCTTAGCCTATTGATGCT
TTTTAGCTTTTCTTTGATGATAAATTCTACTTSTACATTTCTAAATGTATTGACAATTAT
TACAAATAAAATGTAGAAGATCACAAAGCTAAATCTCATCATAAACGTTATGAAATGCCT
ACTATCAATGAAATGAAAGTATTTTTTACAATTCTTATATTTATGGGAATTAATAAGATG
CCTTCAATTCGAATGTACTGGTCACCTCATAACATTTTTGCTAGTTAAATTTTCAAAAAA
TTAATGACAATGGAAAGATTTTACTAACTTCGATCTTGTATGAGTTTTAGGTGGAGAAGC
AAGACAAAAGAAAGAGATCCTACTTAAAAAGTATAACCATTAGTGAATATTCTTGTGGAA
AAATTCTAGAATGTATACAATCCTTAAATAAACTTAACAATTGATGAAACAATGATAAAA
TTTAATGGCCGCAGCAAACTTAAAGTATATAAGCCTTTAAAGCCTATAAAGTATGGGTTT
AAAGGATATGTATTGTGTGAAGCAGATTCTGGATATGTTCTTAATTGGGTTCTATATAAT
GGTAAAAAAAATAATTTGATTGATATAGTAGATAATCTGGTGAACAATTATAAAAATAAG
GGATATATTCTATCTTATGATAGATTCTATTCTTCTRTTGATGTTATTGAACACTTATCA
AAACAAGGATTCTAAGTTTTTTGTGCAACTATGAAGACAAGAATCAAGTTAACRTAAGAA
ATGAAAGAAGAAACTGAAAATCTAGCGAAATTTGAATCTAARTTCTATATATCAAATTAG
AAAAATTTGATTCTCACAGCTTGGAGAGACACAAAACTCTTGTATCTGCTCTCTAACAGT
GGTGATAACTCTGAGATAAAAATTTAGAGGACAATAGAAAATAATAAAAAAAGTGTTTCT
TGCCCTTAAAATATCTCATATTATTCAAAAACATCACATGGAGTTGATTTTATGGATTAA
ATGATTTCTTATTATAATCCAGATTTACGTAGTAAAAAATGGTATCTGAGAattctaaat
catttattatcaataaccatatttaatagttatattatatttaataAGAAAAATCCAAAA
TCTAAAATAAGTCTTCTTAATTATCAAATTGAAATAATATTTTCATTAACaaaagaaaaa
ataaaagaaaatgaacaataaaactaaaaaCCTCTCAATTAAATAGTAATTTCTACAAAA
CCATGTAGGCTAGGAAAAGGGTTCTTAAGAGACTGTGTAGTTTGTACAACAATTAATCAT
AAAAGGAAATCGACTTTTATATGTTCAACCCATAATATTAACATTTGTGCTATACCTTGT
TATGATTAACATCAAAATACATGTAATTCACATTGTAAATGAAATTTTTTCAGGATTATG
ATTTGATAATATAGACGATATATATACCATTATAATTCCCCAACCTTCTATTTTAAAAAA
AAATAAATTCTAAAAACTTCATTTGTCAGTTTAAAGTACATAAATATAGTAAAACTCCCC
CGGCCGAATGGG
>R=380#unclass/unclass
ACTTAAAAATTAAAAAATTTTAATTTTATTTTTAATATTTAATTAAATTAGCTATGAATT
ATTTCAAA
>R=523.C#DNA/MITE
TTTTTTTTTAATTGATTTTTATTTATGATAAATTTTGGTGAATTCTGACAAAAATAATAT
GTCATCAATCACATTTTTATTAAAATTTGATTAAAAATCTTGATTTTTTATATGAAAAAT
TTATTTTTTTTTACTTTTTCTGGAAAATTCAAAGAAAAAATAAAGAAAATATTATTTTCA
TTCATATTTAAATGAAAACAAATTTAATTTAAGAAAAATTTCTTTCCATTTTCAATAAAT
AAATTACACCTAAATCTTAAATTTAGGATGCAATTTTTATTTTTTGTTTGTAAAATATAA
AAAAAAATTGTATTACGCATTATTGAAAACATCAATAATTTTTTAATTAACATTTTATAA
ATTCTATTATAAAATTATTTAAAAAGATATTTTTTTTAAAAAAAACCTAGCCTAATTAAC
ATCTAGAGGTTGCCATACCACTAGATTTTAATTAGGCGTTTAGCTATAAT
>R=671.check-RbMariner-20_DF#DNA/TcMar
CTTGCATCCATGGATAGATATATATTTTCGATGGGGCTAAGATCTGGTGATCTCGCAAGC
CAATTTTTTAAAGTATTAATTTTCTGTTCGCTTAAATATTCTTAA
>R=739#unclass/unclass
AATAGGTATGGTGGGTCTTATAAAATGAATGAAATTATTTTTTTATAAAATTCTTGATAA
AATCATAATTTTTAATCAAAATATTAGGCTTTTTAGTATTAATTTTTATTAAAAATATCA
AAGCAATTTGAATTTATGGG
>R=835.chkTE#unclass/unclass
atgataataataataaaattatttatattaaaagattatattaaCCCATTTAATAATTTA
TATAAGTAAAAAGATGAGCAAAAATAACTTGCGACTTTATGCAGTGAGGTGATGTTTTCA
AGGTTTTCATTCTTCTTCCTAAGAAACATGGTCATAGCTAAAAAAAAGTGAAAAGTGCTC
TAAATTTGAAGAGAGGAAAA
>R=884.chkTE#unclass/unclass
TATCAAAGAAAGTAAGCCCAAATAAAATAAACTCAATATTATTGAAGGTtataatcaata
ttaataaaatataacataaATGAAAAATTAGTTGTACTCTTAACTCTATTCATTATCA
>R=977#unclass/unclass
GGGGTTGGAGGGGTACTGAGGCTTATGGTGTATCGTGTGTAGTGGTTGAGAGGGGCGGAG
GAGTCGAGGGAGTTGAGGGGTTTCTAGGTGAGAACAGAAAATGGTCGCTGTCATATTCTC
T
>Contig[0021].fam1.2TIR.C#DNA/hAT-hobo
AGTGATGGGCATAAATATAATTTTAAAACTCATATTTGTACTCGAATATAAACTTTTATT
TTAAATAATCGCCAAATATATTTGAATATATATTTTAGATAAATAATTTATTTGAAATTA
GTCGGGTAAGTATTCAAATATTTGAATATTTTTAAACTAAAATTTAATATTTTTTATGAT
TTAAATAAATAACTAAACAAACATTTTATAAAATTATTCACTTTTATATTGTTTTGTAAT
ATCTTTTTAAATATTCTTATAAATCAGATTCTGTTAATGAATTATATTATAAATTCATTT
TCAAAAAAGATAAAGCTTCGACTTTTTCTGACTTTAATTTATTAGCTTAACAGTGACAAT
ATTTCCCATGAGACTGAAAACCCTtttataattttaaaatttaatattatttcaaattaa
taatatttaTTTATTTATACCTCTCTGATTCAGCAGTACTAGCTGCTATACCAAAGTATA
ATTTAGCAAGGCTAGATAAATTAGGAAAAAACTATTAATTTTTATAATAAAACTAAAGAA
TTTCTGGTTTTTTAGTTGATTAATATTAAGATGATTCATAATTAATTCTTTCATAAGATT
TAATTTCATTAATGACTAAACAACTATCAAGATATTCATTTGAATTTGTGCTCACTTAAA
TTGATTCATACTAACTGAGTATTGAAATTTTTTCAGGCTTTTATTCATTCAACTTTATTT
TTTTAAATGACTGAGATAGTATATCATTTTCTTAAATTTTTTCAATTTTATTTTGTTTGT
TAATAATAGATTGCTTTTTCATTTCATTAGTTAGATTACTCATCATTTATTCATATAGAT
TTTAGTCTTTGTTTCTTATTAAATTCTTATAAAGTGGATGAAGGAAAGTAGCTTTTGCAA
GTATTATTTTCACTGTGCTATATTATCTTTYAAATTTAATATTATGATCATCTAGTAAAT
ATTATTTTAGTTATTAAACTTTTAGGCTATCTTAACTATTAGGAAATAAAATAGTATCAT
TTATAGAATAGTGGTATGGAAATATCAAGGGTAAACTAGGTAAATTTCTTTTTTATAAAA
CTGAAAACATTTCTTAAAATTCTTTGGTGATTTTTAAAATAGCTTATGCAAATGCTAATT
CCTAGACATTTAGAATATTGCAAGATATTTATTCTAAATTATCTTCATTATGCTTTGCAT
CTTTTATAAATTCTTAAATTGATTTTTAATTTTCAAGGTAACTTTCAAGCATGGTATAGG
TTGAGTTAAATCTTGTTATGTTATCTATTTTTGGACTCAAAAAATTTTTAGTAGGATTAA
GCTTTAAGTAAATCACCTCTAACTCTTATTTATATTTAAAATTATTTTTAAATATTCCAT
TTACTGTTTTAACCTAAATTTAAAATATAATGTATGTAGAATTTTAAAAAAATTAAACAT
TTAATTTACTTTATGTAGTAGAGTACTTGTTAATTTATAGTCTTTTAAAAGTTTTAGTGT
GTTATTTACAGTATGAATAAAGCAAATAATTGAAAGTTAATCCTATAGTTTTACAGCTAA
TTTGTTTGCACTGAAGCCATCTGAGGTATAGTAAATTGACAATTTCTAATTTTCTTCAAC
CATTTTATTCTCATCCTATTTTTTATTAtacaagttacaatttagcaatctacaaaatag
taattacaCTTTTTATTAATTAATAATCACTCATTATCTGTTATAAATCGTTAGAAATAT
CTACACCCTTCTCACCTGAGGAATGTATATTTGCTAGATTAAAGATTTTCATCTTATATT
TATTRTCTATAAATGTCAATGAAACACTTAGAAATGATTACTCCATGAGTGAWGACCAGT
GATCAAACTACAGACTAAATCCTGAAATATGGAGTTTATTTTCAATAATTTTTTAAATTA
ATTTTGATTTTGATATCTGATAAACCATTATAATATCATTCYTAAGCTTTTTTCTTGATA
AAATAGTTAATTAAGGGTCTAAAAATTGAAGGAGTTTTATAAACCTTCTCTTCTACCRTA
TTAAGAGATCTGCAGTCTTTAACAATATGCAAAAAGATCTATTRATGTAAAGTAAAATAA
ATAAATGTATAAAtattttattttatttaatactctaaatttcagttcatttttttttTG
GSTTGGTATAAAGGAGATAAAATTTAAGATACCTTGTTATTTTAAACCCTTTGTTTGATC
TTTTTTAGATTCATAATCTTCATTTTCTGATTGTGATGAGTTTTCTTCATCCTTTTAATT
TTCTAATTTATTTTTCTCTAACTTACCTAAATGAAATTTTTCTGAGTGTCTCCATAAATT
AGTCGTTGAAGAATGTTTATACGAAAGCACTTTGTTACAGTAATTGCATTAAATTTTTTC
ATCATTCTAAGCCCAATGTTTCCATATTTCTGAAATCTTTTACTTTTTGATCTCTGGTGT
TTGTTCTTGTATTTCTTCAATCATAGAAGGAAAAAATTAAATAATTAATTTTTTTAATTT
TATCCTTTGCCTTACATTTAATTAAATTTAGTAATTAATATACTYGAGTCTTAATATAAA
TATTCGAATTTTACCCAAATATAAAATTAATAAATTTCTTCTATTTGAATTTGACCAATA
TTATTTTTTGTACCTACATTTTTATTTGAATATTTATTCATTCGAATACCCTTCAAATAT
ATTCGAATAAAATATATTYATGCACATCACT
>Contig[0022].chkTE#unclass/unclass
TATAGTAGCGCTCACGAAGTATTAATCAGAGTTTTATTTTTAGCAAGATGCTCTAACCAA
TAAAATAAAAATATATGAGTCTATAGAAAAAATAATGAGCTTTAAGAATTGGTATGGTAC
ATATCAAAATACAATGAGTATCTATATAAAGCTCTATCGTCAATTTACGAATATTTTCTT
GATTTTATAAATAAAAAATAATAattttgaatttcattttattttgattcctccttcatt
ttctagagctatttctaAGCGATAGGTAAGATTAT
>Contig[0030]#DNA/MuDR
AGATTAAGAATCTGATCTTTATCTCCCTGTATATCACATGCTTTTATCTCAAAAATCTTA
ATCACTCTATGAAATAGCTCTATAATAAGCTAAAGAAAATGTTGAAAAATACTCAGGCAA
TAACTTCAAATTTTCTATGAAACTTTGTACTACTGATTTTGGTAAATATCTCAAAATGGA
ATTTATAGTAACATTTTTTATTTTTATAATAGAAAAGGGGCTTTATAATGCCATCAAAAA
TCAATTCAAGGAGTGTTAAGTAATAGGCTKTTTATTTCATTTATCTTAATGCCWCTGGAG
AAGAGCTGGAATAGTAGGACTTCGATAGAGAGAATATATCAGAAATGCACATGAAATCAT
TACCTCATTTTTKWTATTATCCTTTTTTGATATTTAAGATGTACCAAAGGTATTTGAGAG
CATTAAAAATAGATATTAAGAGAAATAATTTATACCATTTATTGATTATTTAGAAGATTA
ATGGATATCTGAAAAAATTTGCCCTCTTTAGATGATAAATTATAAAAAAATTATGGTTTT
TAAATCTTACTTTTCCATGAGTAATAATTGTGTGGAAGCGTTCCACA
>Contig[0041]#unclass/unclass
CAACTGTCAATAATCCATATACCGTTAGAAAGAGGATCATTTGTTCTATAAGATCTCATT
TCTTAAAATGCATGACTCTTCTGAATGAAAGTTTTTAAATGAGGGTGACAGATATTTTGA
AATTCATGATATA
>Contig[0071].chkTE#unclass/unclass
ataaaaataaaaagataaattaaaattaattattaaataaaagataggaataccaaaaga
aaaGATGAGTTCAGATAGGATTGATTTAAATCAATTTTAAGAAAGAAATAGGCAATCTCa
aagaaaaaagtaaattaacacaaaattgtcaagaaaaaaaaaaaaaaaTGAAATGGAGAT
AGAAACAAGTAAATTGAAACCTTCTAAATAATAAACCGAAGATAAAGTTAAACAATATTT
AATAGAAGATTTACATTAACTAACTATAACTGATGACAAAAAATCTGATTAATAATCAGA
AAAACCTAATTACGAATTTAAAGTTCTCATTCATCTCAACAATAACCAAACCACTAATGA
TGATAGCGATAATGATTTCACTTCAGATGATGAGTAAGAGTCATCGAAAGAGGAATAAAT
CCGAAGGATCTATAAGAGAGGAGATGAAAAATAAGCAATAGAGTTCTCACTATCGAATCA
GTTATTAAAAACCCCTATTTGCGATGAGTGCTCGGAGGAAATGAAGCT
>Contig[0085]#unclass/unclass
ATATATAGTGGTCCTCCATCAAAAAAAATGGTGGAGGACCACCATCAAAGTTGGCTTAAA
AAGCCTACTTATTATTTAGAGCTTGCGCTTTTAGCGCAAATGAAAAAGCTCTTTGATTTA
AATTTATTTATTAAAAGAGTTTTTTCATTTGCGCTAATAGCGCAAGCTCATATACATGTT
AAATACAT
>Contig[0104]#unclass/unclass
GTATGCTGCATATGTACTCACATGGATAATCTGATTATCATTCAGACTCTTGAACTTGTT
TTTCGTTTGAAGTTGATTCTCTTTGTTGAACACTAGGAATAAAGCTTAGAATTTGGGTAC
TTAGCATTTCAAGGTGTTGAAATATGATATCAGTCGAGTAGTTTTGCCGGCACCAGCTTG
AGCTTCTATTATGAGACTTTTGAGCTCCTCTATCTGCTGTGGTACTTATGTTTTTTAGAC
ATTGTAATCGATGCTGAGCTTGAATTGATTAGTCTATAGCAGTTGTAGCAGGTTTGGATA
ATTGCCGAGAGTCTTCCTTAA
>Contig[0250].H#DNA/TcMar
TAATATTCTGCATGAACAAGGTCTTTAAGCCTTTTAGATTCCTACTAGRATCCCTTTATC
AGATAAGAATAAAAAAGATAGAATGAAATTTGCTAGAGAAATGTCAAAATCTAGAAGAAA
AGTCTATAGATTATTGTTTAGTGATGAATCTTACATCAGTCCTTAAAAGATGGGGAGCAG
ATAATGCTGGGCTGAAGATAAATCAGACATTCCATTGGATTTAGTTTAAAAAAAGGTGCA
ATATCCTCTTACTGCAAAAGTTTTTGGAATTATTAATTATTAGGATCCTCTATATCTTAT
TTAGTTTGAATAATCTTTGAATTCATAATCCTATATTTAACTATTAGAATAAACAATAGG
GTAGATGACACAAGATGAGAAAGATTATTTTTTATACTTACAAGATAATGCACGTTGTCA
TGTATCATAGTAAACAAAATAATGGTTTTCTCAAAATAACATTAAGTTAGTTACTTACCC
TCCTTATTCGCCCAACATGAACTTAATAGAAAATGTCTGGGCATAGTTGAAAGATTTAGC
ATGGGAATATGAATGCAAGAATAAAAAATTTGAAAACTCAAATGAGCTCTTTCTCTTTAT
TCATAATGAATTTATGAATAACGAT
>Contig[0256].check-RbCopia-65_PT-I#unclass/unclass
TAGTAAAATAATAGTCCTTATCTTTTGAATAGTACCGCTTCTCAACGTATTGTAATTTTG
GTTAATAATACAATTTTCCTCTAGCAATTTTCTTCTTTTAAGATTCTAAAGTGATTAATT
ATGGCTCAATCAATCCAAGCTTCTTCTTCATGTTAATTAAATTCTTTTATTTAAAAGCAG
ATTTTTAAATTTTATTGTAAATTAATTCCTGATCTCTGGGGGGGGGGGAATATAATAAAT
TATATAATTCTTTATTAATTGCCATAGACTATATGGCGTAACTAAGGTGACTATAACATT
ATAAATTAAAGTAAATACGCTGTATTACAACTTTTTAATTAAATTATGATGTCACTGAAT
TATTTGACACTAGCAATTCAAAAAATTAACGAGAGATATACGTATTTTGATAATTCATAA
AAAGCTGATATTAGATTTCAATTTTTGCAAAATTAATAGTAAAGTCTTCTTCTTCAGAAA
GGACATAGTAAATTTCWTTTTACTAAGCTTCCCTAATCCGATTAAAACATTTTTCTAGTC
TTGTTAATCTGATCCTTTCCTTAGGGATGAAGTCAGGAAAGCTATTAAGCTCCTTCAATA
GTCTCAGTGAAGGAGGGACGATGTTAAGAGTTCCAGTTTCTGCATCAAATAAAAAAGGAG
ACAAATCTTTCTTACTTTATGGGGCTGAGCTGGAGATAAGTTCACGTAATGGGTCC
>Contig[0303].chkTE#unclass/unclass
AAATACAGAAACAAAAAGCTAAGAAAGTATTAAGCAAATTATTAAAATTTTGTTTTACAT
TTTCTTTTTTGAGTTTTTttaattaattaattaattaattaattattataattaaAGAAA
ACARAGAAAGATTTAAACACAAATATAGGTaaaaagaataataatcattatcaaaaataa
gaattagcttacagaatTTAATTAAAAAATTGATGAAGATTTTTAATTTTAAATAATTTA
AAAAGAATAAATAACATTTTAGATATTTAAATCTGAGGTATTAGTTTATACGTTTACtaa
tattagataaaaaaccattcaaaataaaaaaaaataaattattttagttttgtttagttt
gtttGaaataaataaataaataataatatgtgtaaacaaaGATAGGTTATGTA
>Contig[0313]#DNA/Merlin
AAATGTAATAAAAAGAAAGTAAAATTATATCATCAAAATCCTCTTTTTTCTCCATTTAAA
TTACCAATTTCCTCATTGCTTAAGGTTTTCTTATATTATTTACCATGCTAAACTGAARTA
TCAATTATTTTGAAAAATCTAAAAATGTCTAAAAGTCAAATTACAGCAGCTAGGAAGTTA
TGGGGTAAAGTTGTTGAGCATTATTACACAAAGTATTATTAAGATATAGTCTTAGGAGAA
TCATCTGAAGTTATTGAGATTGATGAATCTCACTTCAGGAGGAAATAAAATAAAGGTAGA
GTACTCAAAAAGAAATAATGGATATTAGGGATAGCAGAGCGAGGTAAAAAGTTTCATAGA
ACTATTCTAATA
>Contig[0315]#unclass/unclass
CAAAAGAATCTCCTATCCTAAGCCTGATATGGATAGTGCTGAGACTAAGAGGTAAAGATA
TGAGTATGCTATTGAGATATTACCAGCTTTGCATGAAGGTTTAATCCCAATATACATTGA
TGAGGCTGGGATTAACTTGAATGACTAAAGATCAATGGCATGGATACCCAAAGGTGAAGA
TTTGATAATGGATACTCATAAGAATACCAGTCATTACACTATCCTTGCTGCTATGACTCC
TACTCGTATTCTTGCCTATATACTCATCAAAGGATGGTCTAATCAGTATATATTTATGGC
ATTTATTACTGAAATTCTTTATTTTCTTAAAAAGGAGGATATATTAATCAATCATATCTT
TATTTTTGACTAAGCTATGAGTCATGAAAGTAAACTTTTTAAAAAAATCATATTTGACAA
TGTACCTTGTCTTTTGACCCCTAAAAGTACCCCYWATTGAACCCAATTGAGCTGCTTTGG
TCCCAMCTCAAAAGATAGCTAAGGAATAGCCRTATTCCAGAAGAAAGAGATTTGCTTAT
>Contig[0452].H.Polinton#DNA/Maverick
AAATTTCAATAGACTAATGTACACTGGAATTACAAACAACAAACTATACTATTGCAAAAA
CTGTTTGAATCATTTCTACAATGAATAAAAATTGATTAATCATACTCCAAATTGTTATTT
AAAAGAATAAGCATCTAATGATGAATTTCCCAAAAAAGGAACTTTCGTATAATTCAAAAA
TTACAAAAACAGATAACTCAATCCTATTGTGATATTCAGTGATTTTGAATCAACAGTCGA
ACCAATTCAAAAAATTGAATAATTAACTGAATAAGAAACATATGACAACATCACAAGTGA
AATAAAAACTAAAAAATTAGCAAAACACAAAATAGCATCATTTTACATTTAGATCTATGA
TGAGTACAATCTTTTAAAACAACATGAATATGAATTTATCAAATAAAATGAAGATGACGA
TGTCATTGCAATATTTTTACAAACTATTGATTAAATAACTTCAAATGTAAAAGAGATTTA
CAATACAACAAATATTCCATTTTAATTGACTGATGAAATAAAAAAATAAAAAGAAGATGC
TAAAATATGTTATCTATGTGAATAACAATTCACTGAAAAAGACTATCCAGTTTTTGACCA
CAATCATTTCACTGGAGAATTCAGAGGAATAGCTCACAACTCTTGTAATCTTCATTTCCA
TCTTCAAAAATCAAAAGTACCAATTATTTTTCATAATCTTCGTGGTTATGAYTCTCATCT
CATCATCAAAGAAATTTCAAAATACATGAAAGAAAAAGGCATAACATAAATCGATGCTAT
CGCTAACAACAAAGAAAAATTTATGTCATTCTCTTTTAACAATGCTAAATTCATTGATAG
TTTYTAATTTATGGCTTCATCTCTCYAAYAATTAGGYAARAATCTTTCAAYAGATTAAAA
AGTTTACACAATGAATTATCTTAGAAGTAGATTTGGAGACATTTTAGATTAATAAGAATT
AGAATAAATTTTAAACAAAGGTCTTTTCCCTTACAATTGGTTTGATAATATTTAAAAACT
TAATTAATAAAAATTTCCAAGAATGAGAGATTTCTACGATGATCTCAATGAAAAACCAGT
RAATAGAGAAGAATATTTCCAATCAAAAGCTCTTTACAAAAAATTAGGTTTCACTTCTTT
CAAAGATTGGTTACAACTTTATCAAGCTCTTGATGTTAAAATTCTCACAGACGTTTGGTT
AAATTTTAGAAATCTCTGYATGGATAATTACAAACTCGATCCATCATTTTATTACACATC
TCCMGGATTGGCTTGGGATGCAATGCTTTTAAAAACAAAAATYAAACTTGAACTAATTTC
AGATCCAGACATGTACCTCATGTTTGAAAAATAATCTMGWGGWGGTATTTCAACAAMTGG
TAATTTAMGTTWTGCTTAAGCTAATAATTAATATGTTGAAAATTATGATGAATCTAAAGA
TTACAATCAACTTCTCTATTTCGATATGAACAATCTTTACGGAATTGCTATGTAATAAAA
ACTTCCCTATTAAAATTTCAAGTTTATCAAAGAAGAAGATTTTGAAAAATATTCTACTAA
TTTCATTCTCAATTACTCTAATAGTAATAAAGGATATGTTTACGAAGTAGATCTTGAATA
TCCTTAACACCTTCATGACAAACATAATAATTATCCACTAGCTCCTGAACAACTCACTGT
CTAATATGATTAACTCTCAAAATACAACAAAGACGCTATCGAAAAATTAGCAAAAGATGA
AAACATAAAAATTTCAATGGCAAAGGTAAAGAAACTTACTCCAAATCTTTACAACAAAGA
AAAATACGTCTGCAACATCAAAAATCTCAAACTTTACTTAGAATAAGGATTAATTCTCAA
AAAAATCCACAGAATCATCTCCTTCGATTAAAAAGATTTTATGARACCATACATTGATCT
TAATACCAATCTCAGACAAAAATCTAAAAACGATTTTGAAAAAGACTTCTTTAAACTTAT
GAACAATTC
>Contig[0456]#unclass/unclass
TCATTCATTTTTGAATAAAAATATCTCCATTCATTTTAGAATGAATAGTTTTTCATTTAT
TTTTGAATGGGAAAAATTGCTTTGAAATTTTTGATGCAATTTCTCCACAAAAACATAATT
TTATTGAAATTGATGAAAATAAAACATTTTTAATAGACATATATGCTAAATTCACATATA
AAAACATAAAGTAAAGTTAAAATAACATGAAACRCATATTTGCATCACTATTRGATGCTT
TTATTATTATTTTTTGAGTTTTTTAGAAGCTAGGATTTTTAAAACTCAATTTTCTACCAT
TTAGTTGTCTTGCTAGCAATCCTTGAGTAATTTCAGTCTCTCTTCAACTTTCTAAGACTC
CTCWAGAAGCATCTTTAGGCGARTTTCCTTCTTAGTAACTCTTTGAGCAATTTCTTTCTT
CTTATCATCTTCTATTTACTCTTTTGTCCTTCTAAAAAGATTCTACCCAGTT
>Contig[0478]#unclass/unclass
TTWTTCAGGTAGTCTTCTATGATGGTTTTTTCTTAAGTTTCTATTGAGACRTGCTTGAAT
TAGCCTAAGGTCTTGTTTTGCTCCTTCAGGTCCCTCTTCAGACATCTGAGGGCTTTCAAG
CAGTTGTGCAGGTAATCCTTGGTGAACTCATTGACTAAGTCGAGTCCTTCTTCTGGCTTC
GAGAAAGCATCGTTGAATTTGCACTCA
>Contig[0647]#unclass/unclass
TGCTGACAACTTGCTGGCTTCTTTCCTAACTTGAAATAAATAATTTGATCACCTTTTGAT
CTATCCCCTTTCCAACTCTCAAAAGTTGCGTTCCCAGTGAAATCACCACCTTAAACAGTA
TGACACACTTCTCCTACTCCACTTTAGGATATCATTTGGTATAAATGCATAAAAATGGTA
AGTCTTAACTTTTTTATGCTCTCCTTCGTCATATTAATAAGTAGTCAAATAATAAATAAT
CTGCAGTATTACCTCAAGGATARCAGTWGGATTTAWYTGCTTTTCCYTCTCTTCCTCTAT
CTWAAYCATAATTTTCTAGYCATTCAGCTCTAAACAGTTAAGTTGATTAAGTYATYACTY
TACCAACTTAAAAGGAAGTTKTTTTTCTTCCTGATAGTGAAAGCTTACCTAATAGTKCTA
YTCCACCTGTMTTAGAGCCTCTCAGTTAACCTATAGTTGATCTCACTSTACTTCCTTGCW
AACCTACAGTCTCCTTAAAATTGAGCCTATAAGCTCTTTAATAATAAATTGCCTCTATTC
CTCYATATTAGCCTATTATGCTCCCACTTGACTTATC
>Contig[0661].H#DNA/TcMar
TTTTTAAATTTTTGAATATTTTGAATGAAATTTCTTTTTTTATGAAAATAAAATAAGTAA
TTTAATGAAAGGGGTGAGTTAATAACATGAACGCACATATATRGATAAATGGACATAAAT
CAAATAATATATGCACCTTCTCTTTATTGAATTAAGAGCATATTATTCTTCACTTTTTCA
ATGCAACTATTGATTTACTCYTATGTGATATCATTCCAAATTTATTGAATGCATTGTTWT
AATTCATTTTAKCTTTAAATATCTTTTTTAAGTATAATTTTTTTAAAAGCTTGCTTCATT
ATATTCCATATAAGCTCTATGGGGTTCATATCTGGACTCCATGGAGGCAATTATATGATT
CTCAWATTYTCTTWATMAAARTAATTYTGAGTACTTTTTGARACATGACTCGGTGCCCCA
TCTTRCACTAAATATTGTCTYAYTCTYCTATTAAATACTTTAKTTCTTWAWKSKATTACG
CATTCTTTAATRCAGTTTTAATAGCATTCTGAATTRACTTTTTKATTATGAAAATAAAGC
TTTGTTTTTCCAAWGCTGGAGATGCCWCCCCATAMATGGCACTATCTTATTTAATATGAT
TTCTGTTTACGCTCATAGATGTGGTCAATACCGTTACCATTGACCCATTGAAATTACTTA
TATTAATCAAGGGAGAATATGGACTCATCTGTATAAAGGTATTTATTTAATTCAGCTATA
TTTTGATTTATATATCTCAATCTTTCTAATTTATTTTCTTAAGATAATTAATGAAT
>R=1054#DNA/Tlr
TTATCTATTGTAATTTATTTTTACTTTTTGATTTTCTTGAACCTCACTCTGAGGATTTTC
CTTCCAGAATTTTTTTATCAAATTAAATTTAGTCTTAGTCTATGTAAAATTATATGCTCT
TTCAGATTATAGTGGAAAAAAAATTATAGTTCAAAACTTTTCATTCTAATATATTTATTT
TCCGAATCTTTTTTAAAGTA
>R=1136#DNA/Maverick
AAAAAGTTATTTTTAGTTATCAAACAAACTCTCCTTATCCATTCTAATAATTTCCATAAG
CATTTGTTTTGATACCATCTTATAAAATGTAACTTTTGTCGTTAAAGTATTAAAGAGCTA
ATTTTTCCTATTCGATAGTGAAAACTTCATGTTAGTATGATCTTAAAGTTTTTTATTTGA
TATTTTTAACTTTTTAATTTAACACACAATCTTTAAAATCTTGATGAGTAACATCCTTCT
TCACAACCGATTTTTTAATACCTTTAATCTTCTTAGTACAAGAATCTTATGTGATAAAAT
CATAACATTTAGCATTGATACTAACTGCTTCTAATATTTCACTATTAGGAGATTCAGATT
TCATTTTA
>R=1234#unclass/unclass
AGTAATTTATTTGAATCTATTTTCTTTTTTGATTTGAATTTTAAATTTATAATTATTTTT
CTGAAGTAATTAATTTATATGTTATTATCAAAATAGAGAGTGAAAAAAATTCAAAAATTA
CTAAAAAAATACCCAATATACAAAATATGTAAATGCCCAGATTATAAAGAGGTAAAATAT
ATGTAAAAAACATTATTTATTTGGGACTTAAGAATT
>R=1252#unclass/unclass
AAGAGAAGATGTATTCACTATTTCTAATATTAAAACTAAAAGAGAGATAGAAGTATCAAA
ATATTCAATATGGAATTTTTTA
>R=1278#unclass/unclass
TAGTGTGGTTTAAAGGGGTTTGCTTATGGGTTTCCCATAAGCAAAAGGGAAGGCTTCGGT
TCTGCTCCTTAGCGCTCCTTTTTTT
>R=1436#unclass/unclass
TTTTCTACAGATTAGTAAGAATAACTTTCTTATGAAAGAATTCTTCTCAAATGTGTATCA
CTAACTAATTTACAAGTCCAGATCTTTTTTCAATTATTATAATGAGTTAGTGTAACTAT
>R=147#unclass/unclass
TAAAAAAAAAAATAAAATTAAATTTATAATTTATTTAATAATGAATGAAGCTTAATTTCC
AGAATTTTTTAGCTTGAAAAT
>R=1667#unclass/unclass
ATATTTATATTAAAATACTTATTTTTATATTTAATCACTATTTTATTATTCAAACTAGCT
CTTAAATAAAATTTTGTTTTATTCATAAGTATATAAGTTATTTATATCAATCAATAGGTT
TACTTGCTGAAA
>R=1748#unclass/unclass
GTAGCCTAAATTTCATTTAAGTTTTAATAGTTGGTTGCGTTTATAATTTTAGAATTTAAA
ATTTACCCAAAGGTGCAGTAGTTGGTTAAGTTTTTTAGAGAAGGAATGAGCAATCCTATG
C
>R=18.chkTE#unclass/unclass
ATATAGCAAAATTAAATTCAAAAATTTAATAAATTTAAATCAATATTTTTTTTAATGATT
AATATATTTTAAAATTATTTATATATATATAAATAAATTAATAATATAATTAAATAATAT
TATTAATAATATTATTAATTTTAATTTATATTAATTTTTATTATTTTTCTATTAAATTTT
TAATTTTAGCCTTTTTTAAAAATTTTTCTTCAAAAAAATTTAATTTGATTACAAATTTAA
AAAATTGCATCAAAATCTTATCGTGGGGTAGAAATTTCTAAATCCCCATTTTAAAAAAAT
TTTCATTGATGTTAGAATGAATGATTAATTCATTCTTTTTTTCTTAGGAAAAATTTAGAA
ATTCTTAATCAATAAATAAATAAATTAATTAAAAATCATTTATTTTTTTTACCTAACTTA
ATTAAATTAATTTAAATAAATTAAATATTTTTGATATAAAAAAattatttattttttaaa
ttataataaattaaattattaattataatattattatAAAATAAAAAATTAAAATAATTA
ATTAAAAAATAAATAAAATAATAA
>R=1810#unclass/unclass
ACCTCGGTACAAAATACCAGTATCGGCACGGTAAGAGGTTTAGAGGTTATATAGTATATT
ACT
>R=1861#unclass/unclass
ACAACCCTAACTAAAAAAATCGACACCTGAATAATTCTGAAGAAATTCGACACCGAAGTG
CTATTGCATAAAA
>R=1875.chkTE#unclass/unclass
TTATTTGAATAGCTAAGTTTGATTCCCTAAATTAAAGTCATCTTAATTATGTTTAATTTT
ATTTGATAAACTTAAaaaaattaagtattaaatttaaaaacaaagcaaataaaatattaa
atttattttaaaattattaattttatctctaaaattacaatttttagaattaaataattt
atat
>R=1923.chkTE#DNA/Merlin
GTCTTCTTTTCATACGATCTTTTAGAGCCTTCCACCTACTTTCGATCGTCTACGTATGAA
TATAGTGGGATTTATAAGTTTTATAATTACCTTTGGAGATTTGAttctttctccctcttt
actttctcttcttctttctAGTAGTATTTTACTCAACAAAGTTAATTGAGTGATTGACTG
TTCGGTGTCT
>R=1933#unclass/unclass
ATATCTTAGATGAACTCAAGCCTTATGATGGCAAACTCAGAACTGGATTTTATATTTTAA
AAAATGGTATTTAAGTACCAAAGTTATTAATCGATATCCCTCCATAAACTCTCATCTATT
ACCCCCTCGTCAAGTTCGCACTT
>R=2020#unclass/unclass
GGTGTTTTGATAAAAATCACAAAAAAGTGCAAATCACAAAAAAGTGCAAATCTCAAATTT
CAAAAAAATAAATTTCTTATTTATCATCAATAATCTTATTTTTTATTATTTTTATGTATT
TTTTTATAATATTTCTTAATGATATTCTTCTTTTACAAAATTATCAAGATTGAAAATTAA
TT
>R=203.chkTE#DNA/TcMar
TTATTTATTAATTAAAAAATTATAATTAAATTAATTTTTTTGTGTTTACAACTTACAGTT
TTTaaataaaatttaaagaaaaatacaaatattaaaataaaataatatGTATATTATTCT
TAGATTTTTCATTCAGCAATATTATCTATGCTCTGAGCTATATCTTCTATGTTTGATTCA
ACTCTTTTTTATTCTTCAACTAGCATAGCAAGGCGTTATTTCTTCTTGAGGATTTTTTCT
TCCTTTTAGCGTATAGTGTCTTTAATTATCTATTCTTTTGAACGCTTAAAAATAGTCCCT
TATCCTTTAGGCAAAATTCTGGTTTCTATATTTTTGAATATACTAGAAAAAAATTTAAAT
TATATATTAATAAAAAATATAG
>R=2125#unclass/unclass
TACATTTCTTATCTTTGCCAATAGCCTTGAGATGGTAGACTAGGTAGTATTAAAGCGTTA
TGCAGTCTCTATTAGTCTTAACATGAGTCATAATACCCTATAGCTTACCATTTTTCAGGA
ATTGATAGTCTTTTTTTCATTTTGGGTACTCTACTTCCATTTTATCTCTAAAATGCTTAA
AAATTACTATGTTTTTTGTACTTTTTATTAAATAAATAAATTTGTCGCTGTCGTATTAAT
TTTAAAAAATATCTTTGTTTTATATGGTTTTTCATATAGAGGAATTCAGATATTCTAATA
GATCAAAAAAATTCTTTATATATGCATTACTTTTTGAACCATACGATATGATAAATAAAG
AAATATATTAACAAGTCTAATATAAAATTTATAAAAGAAGAACTCTCTGAATTAAATAA
>R=2222#unclass/unclass
TTTTTATATATATACAAAATTAATATTAATAAATTTATTAAATATCAGATATTTATGTCG
AATGCGCTATTCTCACCTGTTTTTATCGCTAAAAAAGGTTTCATAGCCCTATTCTCCCAT
T
>R=2316#unclass/unclass
TTATTTTGTAATTTATTCGGAAATTCAAAAAATCCACGGAAAATTTTCCGATCTCTTAAA
AAATCTATCGGATTCTTCCGATTTTT
>R=2345#DNA/TcMar
TCTGCTCTGAAATTTGAATTAATTAATTAATTTCAAAAATAGTAAATCCCCGCGGGTTAC
TTCAGGCGAAACATCTGTATT
>R=2424#DNA/TcMar
AGATGGAAATTACATTTGGGATGATCTTTCTTTCAAAAAAGATATATAATTTGCTATTGA
TAGTGATCTTTTCTATACAATTACAAATGAAAAAATAACTAAATCAAGAAAAGGTCTTGC
TAAAAGGTACTTGAGTATGCTTTATGACTCTCTAGACATCAAAGAATT
>R=2468#unclass/unclass
TCATCATCATCATCACATTTATATAAGTTATTAAGCTCTAAAAAAATGTAGAAATTTAAA
ATAATTAACAAATAAATAGGGAAAGAGACAGTAGCATATGGATAAATCAGACGCAGTAAT
AAATCCTATACAATTCTGTACTATCA
>R=2486#unclass/unclass
TACAATAGCTCCTAATGCGAAAGCATTAAAGGAATTGTGCTCTCTGTAAGGTTATTATGC
TCCTTCTGACGCTTCAATGAAGTGGCTACTTAAAAAATATGTTGAATAAAAA
>R=2507#unclass/unclass
TCAAATTCTTCTATATTTGCGAAAAACTATCTTTTTCTACCTCTCTTCTTTTCTAATTCA
CAAAAAT
>R=2624#DNA/TcMar
ATACTCTAAATCCTCATATATTAAGACTTTTTTAATTAAGGCGGATTTTTAAGAAATTTT
CTGAGTGATTGAATTAAGGCCAAATTTTTCAAAATTAAAAAAAGTCTTAATTAATGAGGA
AAAATTTTCTATAGATATTTTTTCAATAAATTAAATACTTTAAAAAATAATCAAACTAAG
CAGATATATAATAATATACAGTTTATATTCAGTTTTTGAGATAATCTTATATTTATTCAG
CGATTACATCATTGAAAAATAGATCTTGGATTTATAGTTAATAATCATCTAAATAAGGAT
AATTGTAAAATTCTTCTTATTAATCTTATAAGTAAACATTCAAATTTTCTATTAATTCAT
TACATTATTAAATTATGTCTGAAGATAATAACTCAATGGATAATTTATCCATTTATAAAG
TGAGACCTGTTATTTCAAAAAGCTTTTTAATATAATTAATATCAACTTCATTCATTGTTT
GAATCACCCATTCAATAAATTAAGATTTCTCTGGTTTATTAATTACAATATTATTATCCT
CGTTTTTCTCTTACCACTCAACGAATAATTTATTCATTTTAACTTTTAATCCTTTAAAGA
TACCAACGTCCAAAGGTTGTAAAAGTCCAGTAGTGCCTCCTGGAATAAAGAGAATATCAA
TACCCAATTATTATAATTTAAGGTTGACTTAATTATTTTAATGCACTTTATATTAATCCC
AAATTAAAAGG
>R=2653#unclass/unclass
TTTCCAATATTATGTTCAGCGATGAGTGTATTTTCTCTGTACGCAATAATAATTTGCAAA
TATGGTATTATGAAGACACTACCAATTATTTTGAATAAAATCAGAAGCAATATAAG
>R=2895#unclass/unclass
TTAATCCTAACATATCAAGTAAAAAATTTAAAATATAAACACAATTTAAT
>R=2990#unclass/unclass
TAAAAGATATTGAAAATATTAAATTATTGAAAGAAGAATTAGGCACAGATTTCAT
>R=3148#unclass/unclass
GGCTCCCCTCCACCTCGCAAGCTCGTCTCCTCCCCCACGGCCTTACAGGCCTACGTGACC
CAAGGTCAGAAGGAGGT
>R=3162#LINE/L1
AATAGAATAAAACTTTGGAGAACGTTTATTAAAACCTAATTCTTGTATGGAATCTCAATA
ACTAAAAGAATTGCAACATAAACACAATGGAGTAGAATGATTAGACTATACAATAGCAGC
TTGAGAGCAAAATTAGCAATCACAAAATGTACAAGTATTGATAAAGCTTGGGAGGTATTC
AAACTTAAAAATCTAGACTAATGTGAGTTGAGG
>R=3311#unclass/unclass
AAAAAATTCTAAAATATTTTAGAACTAAAAAAATAAAAGGGTTTAAATCGAGA
>R=3360#unclass/unclass
ATAAGTGATTCTAATCCATATAAAGAAATTGAAAAACCAATGATCTCTACTGATAATGCT
TAATCAAATAACGATGGAGTATAAGCTAT
>R=3409#unclass/unclass
ATATATTGGTAAGTAGTTAAAATAGTAATTTTTTATGTAAAGTGGTTAAACCACATTAAA
CTACTTATTATATAT
>R=3478#DNA/TcMar-pogo
TCATTGAATAATTGAATAGTTAATATTATATCCATTTCTAAGAATATTTACTTTTGTATA
TCTTATTAATAACCAAATCCAGAGGTTGTAATCTA
>R=749#unclass/unclass
AAATATAAAGTCTAACTATTGCGCATTTTTTAAATTTCAAGTTTTTTTTTTACGCATAAG
TGCGCAAATAATATTTTTGTTAATTTTACCTACAAAAAATCCTCTAAAATTAGCAAATAC
CCCTCATTTATCTTAAAACCTTCCTAAAATATCCTAATCCATA
>R=785#unclass/unclass
GATGATATTAATCTTGAAAAGAAAACTAAATAATTAAATAGACTATATTAAATAGCTAGA
CATTTAAAAATTTGTATAATTACAATTGTTTAATTTGCTAAAAATGTAATTTCTAATATT
ATAAAATCAAATACAGATATTTTAATATTTTCAAAATAAAATAATACTGGATTAGAATCA
ATATTTGAATGTATAAATACTTAATTAAATAAATAATAATTTTATAAATTTGTAAGAGAT
AATACTAAAGATCATTAGTTTATAATGTATAATTTATTTAATAATGATGAATAAAAATAA
ATTGTAAAAAAAAAAATGTTAAAAATATAAAAT
>R=816.chkTE#unclass/unclass
ATAtatagttttaatattttatatttaattcattattatggtttataAAAAGATTTAATT
GATTTTTATCCAATTGAGTTATAAATTGGTTTTGGTTTACTCTAATTTTTTCTCATTAAT
TCAGCTTATTTCAATGCAATTAAATTATTGTATTGAGAAAACATTTATATTTTTTATGAA
ATTTGTTTAGTCTAATAATACTTTAGTAGAGCTAATCTTTCTTCTTATGTTAATTACTTT
AACTGCTTTAATAAATTTTATAATTTGCTCATTCTTTATAATATTTGAATTTTTGAATTA
TTAATTAATTATAACAATTTTTTGTAAATGAAATTGATAAAAGATGTAGttaaaattaaa
atattcaaaatttaaatttaaaatattttaaaaattaaaAATTATTTATGAAGATTTTCT
CAATCATAAACTTTTAATAGTTACCAATTAATTTTTAATGATTAATAAAAATTAAAAATT
TACCTTTACAAAATGAATGAAATTCGGCTAACCGACCTTGAAGGTCGGCGAATATATTTA
TAAAATTCAAGATT
>R=820#unclass/unclass
TTATACTTGAATTGAGTATAGATAATATTTAAATAATTTTGTAAAAATTGACCGTAAGCA
CTGTAT
>R=976#unclass/unclass
ATGTATATATTATGATTGAATATATCAAAAATTAGTGAAAGAGCCTTTAATTTTTATTAC
TTCTTTGCATCTAGAGTTTATCGAATTTATTAATTTGC
>R=998#unclass/unclass
TTTAAAACGCAAATTTAAAATTCAAAAATGAGTTAGGATATCTACTTATTGTTTATTTAT
ATCGAATTTGCTATGATTTTTAAGCTAATATAGTAAAAAATTATATTTTTATATAAAATA
TATTATTCCAATATAAATCAATTTCATTTGTGTTTCCTATTTAAATCCTTTAACAATAAT
TATTTATCATTAATTATTTTAAAAATATGTCTTTTTATTGTAAAATTTTACAAAATCAAA
GATATTTACATATATAAAACTCCTCAAAATATCATTTAAATTCTTTAATATTCCTAAATA
AATTATTTTAAAATATATAGCTTTATATAAAACAAAATGTTGATTGTAAATTCAAATGAA
TCTCATCTTATATCTATAATTAAAATTAGTAATTAGTTATTGAT
>Contig[0039].H#DNA/TcMar
AGACATAAACAAATGTAATTACTAAAGGAATATCAATATTTAGTTATCCCACCATTATTT
TTAATAACTTCTTGAAGTCTTTCGTTAAAGTTAAGGATGAAAGGTTGTATAAGCTCAGCA
GTCATGCTGTCCCAGTGTCTCTCAATTGAGCTTCTTAATTCTTCTATGTTTTTAGGTAAA
TCTTTGCTTACTTAGGATTTTAGCCAGCTCCAAATCTCTTCAACTGGATTAAGGTCTGGA
CTATTAGAAGGCCAGTCTTATAGCCTGTCTATTTCAAAGTTCTCTCTGACTTATTAAGCA
ATACGAGAGGTATGTTTGGGATCATTATCCTCTATCAAAATCCACTTATTTTTTCCAAAG
AGTCTTTGTGCGCTTTCAAGTAACTCATTTGTCAAGATGTCTCCATAAATATCTCCAGTT
AAGTTATCTTMAATGAATACAAGGGAGGTTTATCCATGAATACTGATTCCACCCCATATA
CTGATTTTTGATGGGTTTTTTGGTTTTTAATTTTCATAAACCTCATCATTACTCATCCAC
TTTCCTTGAGGACAGGAATAAGCCCAAAAAGTGGTCTCATCGCAAAATAGTCCATATTTC
ATCAGTCCTTTCCTGTTAAGATACTATCTTGCKAATGCTAGTCTATTYTCTTTTTAGRTC
TCATTAAGCAACRGTTTATTTTAACATCTTTGAAATGAAAAATCATTATTTTTTAAAATA
GTAGAAATAGATTGCCTTGATAAATCGAATTATCCTTGTTTCTAGATATCTTTAAGGGAA
AATACATTATCTCGCTAAGCCACAGTAAGTATTTCTTCTTCCATTTCCTCTGTTACCTTA
GTGTTTTCTCTAAAATATTCTTTTCTTCTTAGAGATTAGCCTTCCTCTAATTTCTTTACC
ATTCTCTGTATGGTGCGAAGGCATGGTGGATCAAATCTTTTTAATTTATTGAATATGGTT
TCTGGCTTTGTGATTCCGGCTTAAAATAAGACTTAGACCCTAGTTTCTATACTGATATGA
TCAGGATTTCCTATTTCTTCTTCCATTTATTTATCAGACAAAAAATCAGATTTTTCAAAA
AATACCTACTTTTATTAATAAA
>Contig[0048]#unclass/unclass
GCTGTGACTCCCCCCCATTTATTCAATCTAGAGGTTATTATGTATAATAAACAAGAATAT
AATGAAATTTTTTTCCAAATCATTCTCACCCTCAATAGTTAGGACCCCCCACCTGAAAGA
GTTAA
>Contig[0157].chkTE#unclass/unclass
ttgttgttatggttatggctattactattgttgttatggctattattattCTCGAAGCTA
TCTTTCTAGTTATTCAATTCTCTAATCTTTTTCTAGGATTGTTCTATCAAGCTCCATGAT
TCGCCTATTAATATTTTGATTATCTTGAACAAGAAGATTTTGACTCCTTTCTCTGTTACC
AACATCGTATCTCAGCTACTCTATCTGTCTATTAAGCTCCACTATTCTTCCATTAAGAGT
TTACTTCTCTTATTCATTATTCTCATATTTGATTTTCATTTGGTTAAGTTCATCAGTGAG
TTAAGCAGCAGCAGAATCTTTGTGATTTTCCAAAATTACTTTTTCTCTTAAAAAGCTCTG
CATCTAAATCATTTTTTRCTAAYTACRCAATTCCTGTATTTCATTGTAAAGAGTTTGCAT
TCTAACATCTCTATCCATTACTTCGTTTCTCAGCTAATTGATTACAGATTTGTTTGAGGT
TAGTTTCTCATTCATAACCTTCTACTTCTACTCTAATTCTTCAGTGTTCCTCCTAATTTA
TGTTTTCAGATTCTAATTTTCTGTATCTGTCTCTCTTCTCTTTTGTTGTTCCTGCTTCAA
CTGTTCATCAAAAAAGTTTCTCTGTCTTAAATTCTGAGTTCTCTCATTTTTGAGCGACTA
TTCTAGATTCGCTAATTCTCTCTGTAACTAATTTCTTTCAGAGATTGCATCATTGAATTT
TGTTTCGTATTCTTTCAGCTGTTTCTTCTCTTTGATTGAGTAGTGATCCTTGATTTAGTT
CTCATTCATAAGTTTGTTAATGTCTCTCTAAAGATTTAGGATGTGATCTTCATTATTGGM
GATTTAAGATTTTAATTAAGCAATTTATTTTTCTTTRTTTTTGAGATCCAATTATTAGAG
TCTGCCCTCATCAAACTTCTCTGTTGAGATACTCCTAATCTTYTTCGTGATRAAATTAGC
TGTTTTTTAAAAGATGTTTCTCGGAGGAGAATCTATCTTCGCTTGAATTTGTTTGTGATC
TTACTCAATYTTCTTTTRYACTTTATCAATTTTTCTCAAAGCCAATCTTTTTCTTCTGTT
GATAATATTCTGTAATTTGGTTTCGAAGATGAAAAGTTTATTTTTATCATCACGCCGTTT
GATTTCATCCAATTCTTTCTAAAGATTCTCAACCTATTTTTTTTGCTGGTGATTGTTCTT
ACCTTCAACAAGTTCATCCATCATTTACTTTACTCTAGCTTGTCTGGAAATGAGAAAATC
CAATAGTTTATTTTTGAAAATTTTTATTTTAGGATAGTTCTTACTCTTCCTAATTTACTC
ATACTRTTGGAGTAATTCTTCRTATTCTTTTTACTCATCTCCCTGGAATAAYTAGACATT
TTACTCTTAGAGAAATGTGATCTCATCYAAGAATCTCCTATTTTCTTCATGGACTTTTTT
ACTTTTTTATTCTTTCTCTTTCTTTGCCTAGRCTATGATTTGTTAATGAtctacttctac
tgrytattgtttttactcttctttttcttcttcwtcatcttcACTAGGAGGTTATTGTTG
TTAGACAGGTGCTCTTTGAAAAAGGCTTACAGAAGGTGGTAATGGYGATGGCTATCTTTA
CTATTCATTTTACTTTTGATGTTTTTTCAGCTTGGCCCTAAKACCTATAAAGTTGAATGA
CATATCTCAAGTAAAAATTCTATATTGATTAAAGAAAAAAWAAAAAAAAAGTTSGTATCA
TTTTTTGGTCTTCTTCTTAGCGACAACTAAATTTTACTATTCGACAACYTTGTCCTAATA
AGTTTTTAATGGGAATTCGAGGTTGATTTATTGCTCTATGATGCTCTTCAGAGGTTGCAA
TTTTTAAATAGCTTGTTCATAGCACTTGGAGAGCTGCAACCCAGATTTCTTTACAAACCT
CTTGAATGTCTTTAGGAATTTCTCTTCAACATCCAAAATATTAGCCTCGTCAATATCTTT
TAATTCATCGTTTATTTTTTCTTGGAGCTGTTAAACATCGTAATTAGGATTATCAACAAT
GCTATCGACAGAGTCTTGTATGACAGCATAAAATTCTTAATCATACTTGTAGAGATATTG
GCTCTGAAATTATTCGTAGTAAAGGATTTGCATGAACTGGAGGACATAATCAACATAACT
ATCGTAGAGCAACTCAATCCTCTAAATTTTGTTTCTGTCATAAAGTTTCTAAACTATCAC
AGCCTGCTAGTTTTGATGATCATACTCGCTGTTGATTGCTTCAGACATCTTCTTTCTCTT
GTTGATCTCTTCCTAGATGCCGAGGTAGACTTTCAAATCATAAAAGATTTGTTAAGAAAA
ATCATTAATACTTAGAACTAAAGAATTTCTATCATAAAAAAAAATATTCTAACCGAAAAT
TGTTAATTTTTCTCTTGTGAATGGTAACATTTCTTTTTGGCTATATCAGTTAAAGTAAAA
ATAAAAATCGTATGAAATTAATCATTTTTTGGACAAGGAGATTTTAGGATTTTTCTTTGT
TTTGATTTTTTGGATCTAACCTGTAATTTCAGTTTCTTTTAATTGTTCTTCAGCATCTTG
AACTTTCATAAGTGCAATGTTTGCTTGAGATCCATACCTAATTTCTAGCAGTTATACGAA
GAGATTGTGCATGAAAGGATAGACAGCTTTGATTTAATCAACAATTTTATTAGAGGGGAG
ACCATTTGTCTAATAGGTTCTGTAGGCATTTATTCCATCAGTGCTGTCTTTTAGAACAAC
CTCTGGCCAAGCATCGTAGTTGAATTTATGGAAAAAGTACAAGAACATTGCAGCAAGGAA
ATTGTTTGTTCTGACAAGATCTTTGTAAAGATTCAATTGAAAATTGTTTTTAATGGTCTC
ATCTCCCACATTATTATTTCTTGTGAATTGTTTGAGCATCTGCTTCTCAATGAAATCAGT
GCCTAATTCTTCTTTCAAAATAGCAACATTGTCTCTGTCTTTAATTGGATCATCTCCATC
CAATTTGTATTCTAGTCCATCAAAACCAGTAGATTCAGGATTAGTTAGAGAATCAACCAA
TGCATCTAAAATTCTTGATCCATCGAAATAGAATTGTTGTTTGGAGCCAACAGTGTCTTT
GATTAGAAAACTCATTTTTAAAAAAAATTTGTWGTATATTCTAAAAATAAAAATAAAAAT
WCATTCKTATTRKAATGAWAGTTGGATACCACTGTTAATCATAAAAAATTAACCATCATT
TTTGTAGAGCTAGACAGARATTTGTCKAATATCRCCTGTCATWTMGATARTRTTTTCATC
ACTTCTATTTTCRTATTAGATATTCTRTCCTCTRTTACTAGTATTKAGAATCATAAARGA
GAAATCTACATCGTAATTTTRGGCTTRGATAATCTGTGAATCAGGGATTTCTTTAATATT
AATGAGAATTGTTTGAGGAGARTTKATTGARGGTGTTTTGGTAGTAGTGTAAGAACTATT
ACYTTRAAATTAAKTTTGTTAAAATCCAAGAATATTYGCTAAAGATTGATTGAATGACAT
TGTGAAATTGGTGGAAGCTGAAAAAGTTATTCTGTAWGTGAGAGAAGARAATTAGATGAG
RAAAGATGAAAGATCTGGAGAAACAAGAGATTTAATTTGAKTTATGAGAGATGGAATATC
GTAGATTCCAATTGGAATAGAATAGGTTTTAGAATTAACTTGGAAAGTATTATTGTATTA
ATTGATKAGATARTCATCATAAGCAATYAMAGCTTTRATKAATTTAATGTATTTTGTAAC
TCTAACTTTTTGATTGAGCTAAACTTAAAAATTATAAAAACAAGAAGGATTAATCTTAGA
ACTATCTATGAAGATGTAATTCATTTTTTAAAATAAYTTTTAGRAGTATATTAAACAAAA
AATAAATGAATTTTAAAAATTGYATCTATTGTGAAGARACGAAATTTTCAGTTTGTAGAG
GATARATTTATTGTATTGAATGTGCGACTGTACAACCAAGATATTTAGTAAATGATTTTW
TGAGTTACTAAATTTAAAAAACAGTAAARAAAAATTATTAGAAAAARGGAGTGWAATARY
AAATGAAAACWGARTATTACAACATAATTAAAGARTTTGAWRTTGAAGGATCWAAAGAAT
TAATTRATTAAATTATTGATCTAAATGAAAAATTTATCAAARTTTGTAAAKAAATTTTCT
TTTCRATWGTTGRWAAAAAAGAAGAAATAAAAGAGARTTTTTTTAAAAGAAATTATTTTA
TAAATTAGAATGTTGTTTTWTTTTTTGTTTTAGTTTAATTAAAAAGATTTGATGTATTTG
ATAAAATAATTGAGAGATTTAAATATTCTGAAAGTTTGAAAATTAAGAAAATTTATTTAG
AGTAAAAAGATAAAATTGATTTAAGAAAAATAAAAAATAAAAAAatttattttattatta
attaattaatattattatttatattaAGAAGAAGAATCTGATATTTCATTTTTAGTTAAT
TCTATTTGATCTTTTGATTTTTTCTTTTTT
>Contig[0236].chkTE#unclass/unclass
TTAATTCTATTCTTAATCTCTAAACTGATACCCAAATGCGTTTTTAGGTCTAGAAATAGT
TGATTAGAGAATTAATTGACTTTCGGGATGAATGATCTCCTATCATAGTAAAAAATGTAT
TACCCTTGAACTTTTAGGTAGGATTTGTTGAATGGTAACATTAGAAAAATTTAATTATAT
TATCATTTTGAAAATAAAAATCATTTCTtttttaattttaattacggtaattttttagtt
ttaatCTCTGCTGCACCAGTTAATTATGCATCCTGCAATTGTTCTTCTACGTCCTGAGTT
TTCATAATTGCAATGTCTAGATTAGTATTATGCTTCAACTGGAGTAACTTCATCATAATA
TTGTTGAGGTATGGATAAATAGATTTGATCTCATCAATTATTTAGTCTGGAGGAATACCG
TTAGTACCATAAGTAGCATATTCGGTTTTGCCATCTCCATTCGTTTTTAAATCTTTTATC
GGATAATTATCATAATAGAAGCAATGATAGAAATACAAAAACATGACAGACAGGAAAGTG
TTCATTCTACAAAATTCATCATAAAGCTTCTTTTGAGCATCGTTTTTTATGTTTTTCGTA
CCATCAGTGTTGTTTCTTGTGTATTGAGATAGTAGTTGTTTTTCCATTTTTAATGATCCT
AACTTAAGTTTTAATTCATCAATATTTTTCTTGTCTGTAGTTCCATTTGCTACATATTGA
TATTGATTAACTTCRTGTCTTCCATTTATCTAATTTATCACAGCATCTATGAATC
>Contig[0269].chkTE#unclass/unclass
aataaaaatattaataatttaaaataataatttaagaagtaatacaataaCTTCAAAATT
TTAAAAGATAAAAAAAATTTTGATGATAGACAGAAAAAAAGCTTATATGGAATGCTTAAA
ACCTTCAGACataatgcgatataatattataaattttaatagaatgtaaAGAGAGATGAA
TTAGATGAGCTACTAAAAAAAACTCTTAAAACAAAGTAATCAATGAGATATAAACTAAAA
TCTTAAGAAGATCAAGAAAAAGTATAATAGCTTGATGAGTAGATAAAGTATCTACATTAA
CAATAAGAATAACTTTTGAATTATTAGCCTGAAGTATAAACTATCaaacaaaaaaaaaaa
aaggaataataaaaGCAACAAGAACATTTTGAACAGCTAAGAGAAAGAGCATAAAAAATA
AAGAATATTGAAGAAATTCAAAGAGAAATGTAAGCATTATTCKAACGAARAGGCTTTGAT
TAAAAACAAATGGAATAATTCATTGATGGAGATGAATCGTAAAATGACCTTGAGTATTT
>Contig[0343]#unclass/unclass
TAAATTTTTAATTTGAGCTTACAATTCCAAAAACTATAAATACAACTTAGATGGTTAGCA
ATATACATCTTTTATTATGAAAGCATTAAAAAATKAAATTTTAATGAATGTGCTCAAAAA
AATAGATGAGCGCATGCCAAACGAATTACCATAGTAA
>Contig[0496]#nonTE/REP-MAC
AATCTTTTTAAATTTTTATGTAATCGATCTTATAAAATTTGATTTTGAAAATAAGAGAAG
CATTAAATTATTATTGGATTTTAGAAAAAATTTATAACAAAWAATTTTTTTACCTTATGG
ACATTCATARCATGAAATGAGATTAAATTCTTACTTAGGAATTTACCCAACTTAGCATGG
CAAAAAKTTTAATTAAATATTACTTTCTACTGAGCTTAATATGAAATAGTTTTATTAAAA
ATCATAAATTGGTACCTTTGAAGAAAGTTAAATTTATAAAAACTAAGTRCTAGAAGGATT
GGATGTTATTTAAGGTTAAAAAGTGATATAATTATTAWAAATTTAAATTCCTCCTTATAT
ATGCATTTTCGMCTCATCTTAGTTTACAATAAGAATATCATATCCTTAAAATTCTTAAAT
TATCAWTTAATGAATTTTATTTGTTTCAATATTTAAGGGGTAATTTACTACTTCTTCAAA
TTCATCAAYCAAATAAAATATAAGAGGTTAAYTYARAGTATTTCCAGATACCAATTAAGA
TAGCATTTATGTATAATYYTTGTGRAATTTGATTGATTTTGGATAAGAGGTAATTTATTA
GCCAAACAAAAGAGCTTTGTTATTAAAAATTTAAGATTATTAAATATCAAGATGGCGATA
TTTATACTGTTTATCTATATAAATTAAAGAAGAGTTCATTCCTTAGTATCTGATTCCACC
TCCTATTACTGCATAATTAAAGGAAATTGTACAATTATTTAGCTAAACTTAGCTATTACT
AATATATATTCCCCCACCGCAACCCTTTTMAACAGTGTTCTTWGAAAAAAKKGAATTATT
AATTATTATATTTTTTGTTGTATCAARCGACACTGTTCCATAAAAAGATTCTTAGAGATA
ATTCATATTAATTATCAAGTAATTCAAAATWAYTTTGCTATGCTAAAAAATRTAAATCAC
TTAACCAGTTTATAGATTATTATCATTAAATTAACTATWTTATATCTAACAACTTAAAGA
GTCTAATTYAGAGCCTAAATTTTTATGCTAAAAGCTATTTAACAAAARTAATGAGCCATA
TATCTAGTTTTTATTTACWATTAAGTTTTATACTTTTATTATGTTTGAATAAAATTAAAT
TRCATCACTATTAAATATTCCATTTTAAATGCTCATATTTTCTACATTTGTATTTAARCT
TGATAGRTAGATTGATGGRTTTTATTAATCTTTAAATTAACTATTTATAACTAWTAAATT
ATTAATTGTAACTTAAGAAACTATGACTATTACTTTATTATAAAATTATTCTTAWATTTA
AACAAAAGAAGGTCCTGAACTATTTGTAACTGTAAGATTTTATAAATTATTTATTAAAGA
TCCCATAGTTTATATTAAAGAGTARGATTTTCCTTCAAATTAAGAATCATAAATTTACAG
ACTTTAGATAAAAAAATTWTTGATATTAGAAGAAGARATTATAGAACCACTTGACTTAGT
GATGTTCACTAATATATTATTTAATGTTAAATTTCCAATGTTTTAAAAGTTAAATATACT
GCTTATTTGTAGATTTGAATTTTAAATAGCAATATTTGAWATGCTTAAAGTTTAGATGCT
GTCAAATGCAATTATATATTTCAAAGATGGAGATTTATTTTAAGTGGTAAAGTTTTTAAA
TGTAAGTCTGTCTAAATAAACAAAGTTGACATTTTTAATTAAAATCATGCAGCTATTCTG
TGCACTGCTATTAWTCAAATGTTATGAAGTGATAAATTCTGAATTTGAAATTATGAGCTC
ATTCATATTTTAAAATATAATACATACTTAGCTATCCAAATCAATTATTGTATTTGTCAT
ACTTATGYTTAAAAGGTTTTAGCTRTTATTTATATCAATTGTAATTGGAGTAATTAATTG
TTTATTTTATGGTTACTAAGGAATTGTGAGCCTCATATTCAAAATTTCTAAATTAGCTAT
GCTTGCATTAAAAATGTTGTTGATATTATTATAATTTTAATTTATCAGATAGACAAGTGC
ATTTTAAGAATCTGAATATAGTCTTAASGTAAAATTAGATGGTGTTAGTGTTTAAAAAAT
ATCTTATCTTAAATAGAGACTTGTTTGTGGTATAAAATATATCTCTAAAAYTTAAATATT
GGCATAGTTTTTTGAWACAAATTAATCCTAAATAGCTTGCATCTTTACAGAATATTGAAG
TAGGGATAAGTCTTAAATATARTCACTGAATGTTAGTACACACTATTARTTTGAAGCATA
TCTTGAAGAATCAACATTTTAATTTGTAGTTAAAGTGTATTATAGCAATCTAATATCATA
ATTAGAGCTGATAACCATTGACAACTAATATGTATTTAGTTACTATACAGKATTTAAAAT
AGCATAACCAATTATAGGTAAACTGACTTAAAATGATTATAATAGATTATARTTATTTTT
AGAAAAGTAGTACACATCAATTTCTGTTTTAGAAGCTAGAAGCATAATTGATTTTGATAA
TATTTARATTTACTAAATACTTGTAATGTTWAAAGACCTTATAGTTAGATAAAGMGAAAA
ATCAATTAAAGAATAAATGTTTGCCTRTCCAAATGTTTGTAAGACTAAAAACTATGAAAT
TTATTCMGATATCTTTGACTCTTCATATTTTTTATTRTAAAAGAGAGGAATTTGGTTAGA
AGAAGACAARTCTCTCAGCTTTTAAGCAGGYTATTTCAAGTTATAAAGTGAATTTACTAA
CACACCATYTTKATCAATAGCTACTAATTTTAAATCAAATGTCTATTGGAGTTCTAATAA
AATGTATTAGCTGCCaacttttaattattaaatattatttgccatttataatttagataa
tttatTTTGACTAGGATTCCAACTAAAAACAATATTATTGCAATAAAATACTAATGGTAG
ATTTGTAGTATTTTAAATAATATTTTTACCAAATRTTATRTTTTAATTGGTTAATTATTG
ATCTAACTAACTTATCTATGTAAACTTGAAGCTATTTGGGTCTTAAATGTTAATTTTTAT
TAAATTCATTCCTTATTGGTCAAAGCAATATACAGTTTAATTACGTATATTGCAATCGTT
AATTAGTTATTTGAATTAACTAGAAATTAAACTTATCATCTTACTTTCATAGTCTATAAT
TTATAGATATAAAGTAGAAGTTATGGTGTTTTAAAGTAGCAGAATAGGGAAGAAGCTTAA
TTCTTCTAGTAAAGTGTAATATTGGTAATTAATTGATTAAAAATAATATGTTTTAAGGAG
ATTAATATTTTAATTATTACGTTGATATACGCAGTACCTTAATATATGATGTTAAATAAT
TATATATTATTACATATCATTTGTAGCTTATTTTAAAATTTGTATAATTCTATAATTATA
CTTAGTGCTATTATTTATATTTGATATTTGTCCAAGTGGTCCTCCTTTTAATGTAAATTA
TAAATCTTAGTCTTGAGTCACATCTAAGCTTAAAGATGGTGTTATTGTTTAATTTTACAA
AGAGACTTAATAAAAAGAAATTTAATTGTAATTGAATTCTCTTG
>Contig[0509]#unclass/unclass
GATGGAGGCACTAATTTCATTAAGGCAAGCAAATCTATGTAAGCAGAATATTAAGAAAGA
TTTAAAAAAAAATTAAAACAAAATTCAATGCATTGCTCACTAGCTAAATACAGCTATATA
AACAGGATTCAAATAGTTATACTAAGAACAAAGTATAAATTGCCTTTCAAAATTAGCTTA
TGCTTCTAAAGCTATCAAAAGATCACCACTTTTATTCTAATATTTAATAGAATATTTAAA
TCTTAAAAAACTTCCTATCCTAAAACCTTTAATTCCAGTACCAAAAAGGTRGAATTCTCA
TTTTTACATGATWGAAAGAGGTTTAGAGCTTAAAGAGGGTATAGAATATTTGTATAACTC
TAAATAATTAGATGAGTCATAAAAATTGTAAGACGAAGATTGGATCATTTTAAAAGAAAT
TTATGACTATTTATCACCATTT
>Contig[0568].RNApol#DNA/Tlr?
AAAAKMMTTTTTYATAAATBATCTTATTAGAAAATDTAHBHTAGTRTTTAAAAARAATAW
AWTTTAATACAATAGAAAGTAGAARTAKATAATTAAMAAATMATARTCWATRTAAAGAAW
GAGAAAGAATAAAAAAGTWAAAAAGTCCATGAAGAAAATAGGAKATTCTTGGATGAGATC
ACATTTMTCTAAGAGTAAAATGTCTAGTTATTCTAGGGAGATGAGTAAAAAGAATAAAAT
TACTCCAATAATATGAKTAAATTAKKAAGAGTAAGAACTATYCTAAAATAAAAATTTTCA
AAAATATATTATTRGATTTTCTCTTTTYCAKAYAAACTATARTAAARAAAATGATATATT
AACTTGTTGAAGRTAAAAATAATTATTAACAAAAAAAATWGATTRATAATCTTAAAAAAA
AATTTGTTTAAATTAAATGATATAATAATAAAAAATAAAMTTTTTATYTTYTAWAYCATA
TTACATAATATTATAAACATAAGAAAAATTTTGWATTTGAGAAAATTTAAATTATAAGTT
CACAAATAAATTAAATCAAARATAGATTCTCCTYTTATAAATATCTTTTAAAAAACTAAT
TTTATTAAAAAAAAGTTTAAAATAATTTCAACAGAAAAGTTTAATDAATGAAAACTTTAA
TAATTGGATATTaaaaaaaaaaaaaaataaaTTGCTTAATTAAAATTTTAAATATTTAAT
AATGAATATTATTTCTTAAATTTTTAGAGAAATAAACTTATGAATGAAAATTAAATCAAG
RATATATCAATAAAAAAAATACAAATATATGTAATCTCTGAAAGAAATTAGTTATAGAGA
GAATTAGCGAATCTAGAATAATYTCTCAAAAATGAGAGAACTCAGAATATAAGACAAAAA
CTTTTTTGATGAAAAATTAAACAGGAAAAAaaaataaaaaattaaattaacataaattaG
GAGGAATACTGAAGAATTAGAGTAAAAATAAAAAGTTATAATGAGAAACTATCAAATAAA
TATTTAATTAATTAGAAAATATTAGAATATAAACTCTTTACAATGAAATACAGAAATTAT
GTAATTAGTAAAAAATGATTTAAATTCAGAGCTTTTTAAGAGAAAAAATAATTTTGGAAA
ATCACAAAGATTCTGTTACTGCTTAACTTACTGATGAACTTAACCAATGAAAATTAAATA
TGAGAATAATGAATAAAATAAACTCTTAATGGAAGAATAGTGATTAATAGAAGATAGAAT
AGCTAARATACTATGTTRGTAACAGAGAAATAAAATCTTCTTGTTAAATAATCAAAATAT
TAATAGCAATCTTATAAACAATCCTAGAAAAAAATTAGAGAATTGAATAACTAGAAAAAT
AACTTCAAAAATAATAATAGATAACAATAGTTAATACACAAAAAAAGAATAAAGTAAATT
CTGCTTAATTTAAAAAAATAGTAATTTATGAATGAACCTTTAAGACTTTTTATAAATAGA
TATAAATGTTGATGTTTTAACTTTTATAGATCAATTTGATAAATTAATTATRAGAGATTC
AAATTATATTTATTAGAAATTAATGTAATCATAATAATCTATTTCACCTAGATAACCTGT
TGTTTAACCTCCATAATAGAATGTTTAAAATAATCTAATTAACAAAGATAACAATCTATT
TCAAAAACCTCCATAATAATCCAATTAACAAAGATAACAATCTATTTCACCAAGATAACC
TGTTTTAACCTGTTGTTCCACCAGTACAACCTTAACAACAAAATGCTCAAGATGTTGCAG
ATCATTTCAAACAAGTCCAAGACTCTGTAAATTAGATCTTCAAATACACAAAGAAGAAAG
CAGACTAATATTTTCCTGATGTCTTAATTAAATATCTCAGATAATTTTAGCCAAACATCC
CTAGACAAGTCTAGACTATGAATAACTTTATTTTCAGAGTAGAGTAATTTGGAAATAGAG
CTGTTACAAATTATTATCAAAACAGATTGGATTTATTCTTRAGCTTGCTAGCAGAAATAC
GGAGGTATCTTGAGAGTCAGGGTTATGAAAAGAGTAGAAGATGATTTTTATTTTTATTTT
TTATGATATAGAACAACTTTAAAATAATGATGCTCTTTACCAAAGAATAAATTGCAGAGG
CAATAGCTACTCCTACAGTACTATCGCTCCTTCAAATACCAATTTCTATGTTTGGTTTTA
AATACAACACAGAACAATCTCTGTATGATGCGGCTATTATGTTTGCCTCTTTATCAATTT
CAAAAATTTTGAATAATAAGTTGGTTCCTCCTTTAATTGGACAATTTTAGAATTACTACG
CCGCTAATCTCACATCCTTCTTAACCTATCCAGTCCTCAATTATTTCACTTATAATTGGT
TTTTTGATAGAATCTTTAAAACAACCTTCAAGTCTTACAACAGAAAATCTAGTAAAATGT
CTGTGATACTTCCAGCAATGATGGCTATTGTTGGCATGGCTATTGATAAGGGTGTGATAA
TGTGGATAACAGGAGGTAAATAGATGAGTTATTACGAACTATGAAAATAGATCGAATTTT
TATTTTTCTGTTTAATAATATAATACAACAAAAAATTTAGATGAGTCAATAGGCCTACAA
AGAAATTTTTCAAAATCCTGATAACCAATTTTTATTGGGTTAAGACAATCTCTTCAGCAA
TTAATTTAAGTATCAAGAGAACAAGCTGATATTTAACTAAGAGAGATGAACTTTACACAA
TTTGCTACATAACTTTCTAGCAAAACGATGACAAGAAATATGTTTTAAATGGAGGTAAAC
TCATTAGTTTTTAGATCAAAACTCAACCAAATGCTTGTATTGAGCAACTACTCTATCATG
TCCAAGTTACTAATTATTCACATATTTCAATACAATCTACAATTATAATAATATTATGTC
AAATCTTTTATAAGTGAAAAATACTTACTAATTGCAAAATACTTTGAAGGGATTCAATCC
TACTACTCTAGCAGCTAATAATGGCTATGCAGAATTTTGATTGACATAAATTGTTTCCTA
ACTAAACAAGCAATACCAATGTCGAGTCTCGGAGATATCAGAATTGACATTAAATTTAAT
GCAGATACYGCAACTGCAAGCATAGATAATGTTTAATTAACAGTTTCAGAAGTATTAGTT
TTTTATTATGAAATTACAGATTCTCAAGATAARTATTTTAGAAGTTTGAAGTGTATTGAT
AACCGTTATTTGTAGATTAATCATGCTTCCTACAATTGGAATAACATTACTGAACAATTC
CTTTAAGTTTAATCTACAAGATGCTGTAATACCGTTTATGTTGTTCTACATCCAAAATAA
GAGTGATAATGATAGTTTCACAACAACATATTAAAATCTTGTTCCTGTAATAGCTTTTGA
ACTATTGGGTAAGAATAATTAGAGTACTATGAATAATGTTGTTATGACTCAAACCTACAA
TCTGTTAGATTTAAAAACACTTTCCTCAATAATTTCACATTGTAAATCCATCGTCTAATT
ATTACAATAATGTTTACATGCTAAATTTCTGTTTGAATCCTGAATTAGCAATGAAACGTA
ATTTTGTTGGTGGATAGGAAATTAGTGACAATGATTATTAGTTAAAAATTACAGTAGGAT
AAAATATTTCACAAGCTGTTATTCATGTTTTCTTGTTTAATTATTAAATGACTAGAATTG
AGAGGAAGAAAGTAATTTWTTTGACTAATGAGCTAAATAATTTTTCTTAATTTTTTTTAT
TTTTTCTTATTGAAATAAACTTTTTAAAATTTTATCTATAATTCCAGAAATTTCAAAAGA
AGAATTATTAAAATAAACTCTTGAAAAGTAAAATCTTTTTAGTCAAAGATCTCAAAATTG
ATAAATAAAACTAGAATGTTGAAGGTCTTTATGAGAATTTTAAAAGAGTAAAACCTTTTA
TTGTATAAAAATATGTTTCTGATAAACTAATTATTCATTTTTTTAAAAGAAATAAATTAA
GATTAAAAGAAAAAATATTTAGGACTCTTCTTAGAATTAGTTGAATGATTTAAATATTTT
TCTTCTATTTAATTTTTTTATAAAAATTTTTTTTAATTATATAAAAATAAACTTTTAYAA
TTTTAAAATTAATTTTTACAAAATTTTCTAAAACAAAGTTAAGAAATAATATYTATTAAA
TTAAATAGAAAGAAAAAGATACTATGAAGAAATATTAAGAATRAAAATTTGTAARAAGCT
GATAATTAATAAATTTATAAATTTMTTAATAAATTTTTAAAATATTATAAAGAAAAAGGT
GAAAAAAAATGARAAAGATTTTTTATAATTAATTAAATATTAKTTAATTATATTTTACTA
GAAAAATRAAAAGATTKTTTTTAATTTTAAAATTTTAAAAGAAATCTTTGAGAAATTTAA
AATTAAATAAATCAATTAAATAAAATAAYAAATATATTAAAAAAAATTTAAATTTAAAAT
AAATTTAAAAAAAATATTTGATATTAAAAATAAATARTACAAATTAGTTATTTTTATAAA
ATAAAAAAATTTAATTATTTCAAAAAAATTATTAAAAATTTTAATTTATTTTTTAAAATA
TTAATTWTATTTTTTTTTTAWTTTCATTTTATTTTATTTTTTAATTAATTAAAATCTAAT
TTAATAAATAWAATTTTATTAAATTTATTTTTTAAATTATAGAAGAAAAAAAAATTATTA
ATATTAWAATTAWAAAAAAAATTTTAAAAAAATTTTTTAATAATTTTTWTAATATTAATT
ATTTAAATAAATTTAAAATATATTTAATTTATTTTAYATAATTATAATTAAAATATAAAW
ATTATAAAATAAAATATTTCTAATTAAAATTATAATGAATTAATTTTTATATATAAMAAT
TATTTTGTTTATaaaaaadaaaaaataaaaaaaaWTAWATATATAATTAWAACATTTAAA
AWTATTWTCATTTAARAAATTMATTMTGTWTTYTAATTAAATTTTTTAMATWTCWTTTTT
TTAATTTTTAATCAAATTTGAAATTTWTTCRWAAAAATATTTAATCWAATWGATTAWDTT
TATATCTATAKAATTAAATTCTGAWTCTTATTCTATTTSATCWTTATATTAAAWWAAAAT
AATTRMTTAATAAKAATWTWTTTCARTGAGTTWAARTAATACATTAATTVHAAGTACTGA
TTTAYCAGTTBTSCBTTATTCWTCWATTAATWTTGTABWATCTTHTWTTTYATCTWGWTC
TTYATTTTSTTTTTTYKWWAATGTATTATYRAAWTTTGATTCYATTTTWWAAATTAAAAT
ATATAATTTDTTATAAAATGTATTTTTTCAGWATAGGTCCTTCGGADAAAGATAATAAAA
ATWAAGTWRTTATTTTTRATTWAAWTTTAAAAAAWAAAAADCTTTATATATWGGATAAGT
RGGTTATTAAGATTATTTACAACATAAARATGAAGAKAGAAARTAGAGKTACATAGAAAG
ATATTAARYTAGAGAAKATTGGACTAATATTATGTCAGCRGGATTTTRGTCTARATATTT
RTTWTGKAATAAGAAAACTATTTTAGAATCAATYGARGACATAGAAAAGAGAWTTGATTT
AAAAAGAATTCCATYAYAATACTGATCAWARTTTATTAAAHHTTWYYAAWAAWWMWWTWT
KGRMWWWKWYYTAKARMKWWYGTKWGWAATGGAAAAATATTATTGATTTTCCAATTTATT
AGATTTCAAATTTTGGAAATGTTAGAAATACAAAAACAGAGAAGGAATTTAAACCATTTG
TTAATACTGGTGGATATTAGTAAGTGTAATTGTGT
>Contig[0732]#unclass/unclass
ATTAAGAATTAATTTCTAAATTTTTCCTTAGAAAAAAAGAATGAATTAATCATTCATTCT
AAMATTATATAATTGATAAGGGGAATTATAACTCACTCACCTTTTTTCTACTMACAATAA
YCKGTTTTTATGGTTAGACTCATTTTTAAATTAATATTTWWAAAAATAATTTTAATWTTR
TATTATTTACTTTAATTATCAATATATATTTATATTATTATATCAGTATATTYTACTSAA
AWAAAATTGTTAAATATTTTTTTWTTWTWAYATTTATTTTTWAWAAATTATCTTAATAAA
AGTCATATTTTCTTGACAGTAAATTAAATAGAMAAAAMAAWATAAATTGAYAAATTTWTA
ATTTCATTTCATTTCGATTTTTTCCCTTTATAACAATTTTTCTTGAATTTTCATATTTTC
AATACTATAATCCTAT
>R=1032.chkTE#unclass/unclass
GTAATAATAATTAATTGATTTTTATTTATTTTTAAGTTTCTAATCAAGATACTCAAAATT
TTTATCAATTTCAGATTATTTAAAAATTTCCCAAATATCTGTTTTTAACAAAACAAAAAA
TATTACGAAATTTAACTTCTTTTTTATTCCATACAGTTATTGCCTAtttgtttaattaaa
ttatttttttataaattctattccattttatttgaattttttcatataattaattttact
ttatctagattggataatttatttactgtatgttatCAAAATTTTTATGGGAGATTAATT
TAATCATGAAAAAATACTATTAGAATAAAATTGAAATTCAGACCAAAAAATAGTAGTCAC
CATGGGGTCGAACTATAACACCCTCAGAAATTCGACTCGGAATTCTTATTTGAGGAATAC
GGTATATATTTTTTTAAATTATAAATCTATTTAAACACCGATTATTTTTTTTTTATTTTT
TTCCAATTCGATTTTTTGAAAAAAAAAATTTAATCGATTTTATAATCGATCTCAACTTCA
AATCGATTTAATATTTTTAAACCGATTTATCTCATATCGATTCCCATCTCTA
>R=1069.chkTE#DNA/TcMar
AAATAAAAAAATTTTTTAAAACAATAAAATAAATAAATAAAACATTTTAAATAAAATATT
TAATTTTTTAATTTTTAAAGCTaaaaaaaaaaaaaaaaaaaaaaaaaaaaaaaaTTTAAA
ATAATTTTTTAAGCAAATTCATTTAATTTTAGCAACTTTGACCTGTTGCAATACTTTGCA
ACCAGCCTAAGAGGATCAGCGAGAAGCATTAAATCCTTAGATGTTGCTCCTAATCTTCTA
GATGTGTTGGAGCGCTCTTTCCTCCTCCATCTTCAACATCTTGAGGCGCTGTTCCTTTCT
TCTGATCTTGGATTCTTTCTGCCTGATTGTATCCTGGATGATCTACTCCTTAGATCTTTT
GAACATCATCCCCTAGCTTGCAGGCAGAAGTCTG
>R=1105#unclass/unclass
CAAATATTAAGTTTAGTATATCTGACCAAATAAAATTAAAGAGCCATATGACCAAAAACT
CATATAAGAACACTTGACCAAATAAATATTTTTAACCA
>R=1286#unclass/unclass
AAAACATAAATATTAAGCGAAACACTGAAATATTTAAATTTATTAAACTCTTAGTTGTCT
GGGAAA
>R=1332#unclass/unclass
TATGATCAAAGTTATGATCAATTAATGAATACTTTTGAACAAAAATCATTAGGTACAATA
AGCAAGATTATTTAAAAATACTAACAATAAGGAAAT
>R=1361#unclass/unclass
GATAGATTGGTTTATGTAGATTGAATTAAAAAGATTGATTTATGTAGTTTGAAT
>R=1408#unclass/unclass
TTTAAACCAATGACACACAATACAATTACTCTTCATAACATTTAATTAGAGCATGCTCTA
TAATAATAGAAATAAATTAAAAATATATCCTGAGATCTTCAATAGACTTTCAGACAGTGA
A
>R=1426#unclass/unclass
ATAGATTTAGCTATTCAATTTTTCTTTGAATGTAGAAATAAAATCATTTAATGTTGCTAA
TTCTGCGAAAATTTTCTTCTTAGAGTTAATAACTCTCATCACAATGTTATTTCTTTTTAA
AAATCTTTCTAAAAATCCTGAGCTTATTTTAAGGTCTAAGTTAAGTCTTTAAGATTCAGC
TTAAGCAATTTTTTAAAAGAATTTTCTAGTTATTATTCTTTATTAACTCCTTTATTTTTA
AATATAATTTATTAAATATATTTCCAGCTCA
>R=153.H#DNA/TcMar
TATACTCATATCCCGCTGATTTTTTGCAAGTCCAGCTTGCTGCGGCAGCACGCCGCTTTT
TTTTTTAAAATAATTTTATTTTATATATATATGTTTTTATTTAAATAAATAAAATATTTT
AAAAATTAAATATTTTTTTAAAATAAAATGTTTATAAAAAAAAAAAATGTTTTAAAAAAT
ATATATTTTAAAATAAAATGTTTTAATAAAATATTTTAATTTTAATTTTTAGGATAGAGC
ACTGTGGGGCACAGAATTGAAGCTCAGAGTGAGCTCTCATCGAATATCCCACTGAATGGC
TTGTGACCTAGCGCTAAACGATAGAAACGCACTGTATGAGTGAAAAAATTGTGGACATAA
TTTTGTGGTATTTCCCTAAGGATGCTATAGATCCTGAACAACAAATCCCTTTCGATAGCA
TTCTTCTTTGTGCTCAGCTTTCTCTTCAGATAGCTCCAGAGAAGTTCAATGGGATTTAGC
TGCGGAGA
>R=1552#unclass/unclass
TTATAAACAGAGTTTGAAAATCTCAAAATTTTTTTTTCGGCATGTGCCGAATGATTTTAA
AAAATGCCGACTCTGCCGAATAATAATAAATATCAAGAAAACCCATAATTTTTCATATTA
AATTATGGTATATGTAATGTAGTTA
>R=1574#unclass/unclass
TCCCACTATTTTGCACATGAATAAAACTTACTTAAATATTTCTCAATTCACACCTCTGTT
TTAGGAACTCTCC
>R=1615#unclass/unclass
AATTGAAGATAACTTTGGCTAATGGGTAACCATCAATTGCAGTAAATGTTTATATT
>R=1682#unclass/unclass
TTCTTGAAGAGAGACTATATTTATGAAGTCTCGAGATGTGTGGGATTGGAGAATACTTTT
GAATTAGCTTAAATTAAGTTTTTCTTAAGCTTTCCTTTCCTTAGTTGCCTTGTGATGAA
>R=1710#unclass/unclass
AATAATAATTGAAGAAATAACTAAATAAAAAATCAACAAAATGTGCCTAAATAAAAATTA
AGTCGTCCAACTAGCCTAATCAGAAGTGGCTGAAGAAGCAATATCTCTAATAGAAACAGA
TTAACTTTTCTAAAAAGCTAAAGAGTTTAAATTATATATGAAGTTTCTTTAAGAAATGGA
AAAATTTAAATAAATTAAACCATTAGAGGAAAAAAGGGGTCAAATTTATTTTCAGAATAG
AAAATTAAAAATTGGGGAGAAGGGTTTCAA
>R=1804#unclass/unclass
AATATTCGGTAATGCCGAATAAAATTTATATTCGGTATTCGGTTAAAAATTTTTTGAAAT
TATTCGGTATTCGGTAAAAAATTTTTTATGAATTTAGAAAATATTCGGTATTCGGTAAAA
AAATTTTTTTAAATTCTTGATATTCGGTTATTTAACCGA
>R=1956#unclass/unclass
ATCACTTTTTCTTTATCTAGATCATTAATTTCAAAATTTTATTCACAATTCATATTTTTT
TAATTAATTCTATTTTAATTTTCTAAACTATTAGTGTTGTCATTATTTTTCTAATCTATA
ATCAAATTTTAATCCTTATATTATTCTGACTTTTTCATTGATTATTTTAATTTAATGGAT
GTACCTTTTAAAGTAACTTCTTTACTATCTTCATTTACCATATTTGATATATTTGATTCT
TATATACCTTCATTTTATTCTTTAATTAAACCATTTCTTGAAGAATTATTATCTT
>R=2085#unclass/unclass
AAATAAATTTAAAATATTTTGCATTTTATTTAGTCGATATAATTTAATTAAGTAAAGCGA
GCATCTTTTAAAAATATTTCCATTAATTCTACTTAATCTTAAGTTCATTAAACAAAGTAA
TTAATAAGTAAATGAAATAAATATTTACCTCCAATAACTTCTAATTCATTTGAAATACTA
GACTAATAAGCATAAATCTTTATCTGTAAATTATTTTAGGATGTTTGATAAATACAAAAA
CTAGTTTTTGACTGAATGCCATTAGAATTCCAGAAAAAAGGTAGATTTTAAATGAATGTA
GTTTACTAAATTTTTACAATAGTTTAATTAAACTTCTGTAGTTAATAACAATTATATTAA
TTTATGTAACCTCTTACAAATATCATTTAATAATCAGGATAATAGCAAATTAAA
>R=22.chkTE#DNA/TcMar?
TATAGCTAAATGCCATTCAAAAATTTAGTGAATTGAAATCACTATTTTTTTGAATGGCTA
ATGTATTTGAATATTATTTATATAAAAATAAATAATTTTATAATATAATTTAATTAATAA
TATTAATAATTTTAATTTATATTAATCTTTATGATTTTTCTATTAAATTTTTAATTTTAG
CCTTTTTTAAAAATTTTTCTTCAAAAAAATTTAATTTGATTGCAAATTTAAAAAATTAAA
TTAAAAAAAAATTTATAGTGGGGTAGAAATTTCTAAATTCCCATTTTAAAAAAATTTTTA
TTTATGAATGAATGATTAATTAATTATTTTTTTTTTattaattaataattaattaattat
taataaataaattaattaattCTAAATAAATTATTTATTTTATCTAACCTACTTCAGAAA
ATTTAGCTAAATTTAAAAATTTTAATTTAAAAAAATTATTTATTTTTTAAATTATAATTA
ATTAAATTATTAATTATAATTCTATTATAAAATATAAAAATCAGATTTTTTAATAAATAA
CTAAAAAATCTATTTCATAATAAGTGACATCCAAACGACGGAATTTTTGAATGGCATCTT
GCTATAATTAAATATATTATAAATATT
>R=2250#unclass/unclass
TATTTTTTTTATTTTTTGGAATTTTTGAAAATTATTTATTTTACATATCATTT
>R=2287#unclass/unclass
TAATTTATAATGATGTAATTAAATAAAATTTAAATTTATTATGTATGTTTAATCAAGAAT
GCA
>R=2306#unclass/unclass
TCTGAAAATTACTCTCATTCTCTAACCTCAGAGAAAATAACAGCTTGGGGATATCCTGTT
AGTAAGTCTACAGTATAAAGATTATGGGCTGATCTTTCAGTACATAAA
>R=235.chkTE#DNA/Maverick-Tlr
TGCCTATCAAGCAAATTATTCATCAAATTAGTTTAGCACGACATTCGATTTACTTCCTCT
GTAGAAACTCTAATCTACATTCACAAAAGATTATTTTAATAATCCTATTTCAAATTTAAA
AACTTATTTGGCAATTTTCAATATGACAAATTCACCATCTTATATGCAATTAATTGCATC
AACAGATATTAAAATAACTTCATCTTAGATAACTGACATAAATAATTATTTAATTACAAA
TCCTTCTTCAAAAACTTCTTTGAATTCTAATTACACTATGACATCTTCTCAAATTACTGA
TTTTATTACAGCTGTAAACAATTTAATTCCTTCAGGTAATAATAGTTATCTTCTAGTAAA
TCCTCCATCAGTAACAACATTTAATTCTAATTATCGAATAGCTGATGCTAATGTACCTTC
TAATACAATTGATGGTAGTAAATTAAAATCAAATTCAGTCACATTTGGTTAATTATAATT
TGGATCTGTGAATATGGTTAATCTATCACCCAATTTATAAAGTTTTTTTTAATTCGGTTA
TTCTTTTAATTAAACTGATACTTACAATAATAAAAATCCTAAAACCCCATTTCCAGGAGT
TACATAATAAGTTAATAGTGCTTATCCTATAGGCTTTTTCCAAAAAAATTATAATTATTA
CAATGGAGATTATACATCAACAAATTATAGTTATTATGGAGCAAGTTCATTTTTACCTTA
TGCAAATTTTGATAGTTATATTAATTATTCAAGTAATCCTTCTACATCAATTTAATTTAA
CACAGATTAGAGAATTTATGGTTTTAATTTAGGAAATTATGCAGGAATTCTTGGTATGTA
TAATGTAGTAGGAGGTAATGTCTCTACAATAACTTCATCAGCAAGATCTGTACACATCAA
TGGACCTGCAACTCATGGTACACCAATCACATTTGGTATCAGTGGTGCAGATTAATCTCT
TATCTCTTATATTAATCAGTTTGGATAATACGTAATTAATTCTGATGAAAATTTAAAAAA
CAATATTACAGAAAAAACTAATTATCAAGACTAATTAAATAAATTACTAAAATTAAAAAT
AGTTACTTATTCTTATGGTAAAAATTATTAAGAAAGAATTGAtaaaatataaaattaact
ttaagattaaaatttaaatgatgaataaaaattaaCTTTAGTAAATGAGATGTTTGAATT
ATAAAATATCCAATCATAAACTGTACAAGGTTACACATATCAAGATTTAGAAGATAATGG
GTTTAATTATGTTTTATCATAAAAATAAATAATGAGTGATGATTTCTTAAAATAAAATGG
AATAGATCCAGATAAAGTAAAATAGAGATAATAAGAAACATAATCAAAAACTATTTCTGA
ATCTGCTATGATACCTTATGTCATTATGGGTATAAAAGCTCTCAATGaaaatataacaaa
ccaagatacaaaatatcaataaataactcttaactaataaaatgaaatagaaaaaataaa
TGAA
>R=2548#DNA/Merlin
ATGTTCAAAACCTAATGAGCTAAGTTTAATATAGCCTCGCCATTTATCAGTCAATAAAAG
AGTGTAGTTTGTAGAAACAAACTATTTGATTAGGGTACCTAAAGTGTTGCAATCTCTATT
GGCGACAGGAATCAGGATAGTTCGCGAAAAGCCTTCTCCTCTTTCAGTAGCACCAAAAAT
CCACTAATTTCTTCTAAGAATTCTTCCTCTGTTATATTTTCTTCGG
>R=258#unclass/unclass
TATTTATTTATATCTGTTGTTGATGTAATTAAATTTTATACAGCTGTTGTGAAATCTGAA
ATTTATGCAGATTATAATTATATGTCAGTTTCTAAAATACAATTCATAAATACATTTTTC
GATGGATTAAAGCACACATAGTATTTTAAATTGCTATTTGTTACTTATTTATTATTATAA
TCTGTTTAAAATATTTATATTAAATTTGAAATTGATAAAGGATTATATTATGTTTAAGTT
GATGTAAATTATCCATTTTATTTAAAAGTTGAATATTATAAATATATTGCTCCTGGTATT
TATGTTTACACATTACTTATTTAATCATCAATAATTTAGCTTAGATTTATTTGATAATTA
GAATTTAAAATTGTTTTTTAAGTTGGAGTTATTAGTAGATAATTATTTGTAGGAAATAAT
TGACTTACAGATGCAGAAAAATCTGTTATTTACGAACATTTTATTGTGTAAAAAGAATTT
AATTTTATTGTAGCAGTTGGAATAATAAGAAGAAAATTGTTAATATTACTTATATCTGTT
TTCAATGCAAATGTAGCCTTGTCAGTATGATATGTACTGATTTATA
>R=2636#unclass/unclass
GAGATCAAGGAAATCAATAATTGTAATGATTCTCCAAGATATTCAGTCAGTCTATTGATA
TCTGGCTGGAAGATAACAGGGAGTTTTAGCAGTCTACTCACTTAAATGTGGC
>R=2647#unclass/unclass
AAAGATATTATAGCTCTAATATTTTTTTATTTTATTAGATTAAATCTACTAAGTAA
>R=2751#unclass/unclass
TAGTAGGGCTTTGCGAGCGAGGATAATCTTTTAAGTCCCTAATAATAATTCCCGT
>R=276#DNA/DNA
ATTAAAAAACACACCATAATCGAAAAAAAAAAAAATTTAAGAAAAAAATGCCTTAATTAA
AATATGCCTTAATTAATGAGCATTTACAGTATAT
>R=2849#unclass/unclass
TATTTACAAGATAAAAATGCAAACTCTTTACTTGAACATGAAAAAATAAAAAAAAATCGT
TTGACTAATTAATATTCAAGCTATAAATTAGGTTTATAATCAGCAAAAATATAATTTTAA
AAAGTATTAATAAGACATTT
>R=3015#unclass/unclass
TGAATTTGCAAATGGAGTTGAAGGAGTGCATAGAGAGCAGTCATTATCAGTCCAATTAGA
>R=3110#unclass/unclass
GGTGGGGGGTTGATATACGGGATCCTCTGGTATGGAGGGAGTCGATATCTG
>R=3129#unclass/unclass
AAAAAAAATTATTTGGTGAATTATTATTAAATTATAGTTGTCACATATCGCTTCGACCAC
T
>R=320.H#nonTE/Low_complexity
tatgtatgtatatatatatgtatgtatgtatgtatgtatgtatgtatgtatATAGTTTAA
ACACAAAATATATAGCTATGCAAA
>R=3208#unclass/unclass
ATATTACCTTTCTTTGTGATTATGTTACACACAGAATAAAAGAATCGAGATTTCTCAAAC
CAAAATTTTTTTGATTATATTATGAAAGTATGAACTCAGTTGTATCAGATGAGAT
>R=3301#unclass/unclass
GATTGGTGGCAAGCTGATTGAAGATTACCAAGCTAGAGAATAAATGAAATATGCAGAATT
TTA
>R=3374#unclass/unclass
TTCATACACTTTGCAAAATAAAGAGTTATTAAATGATTCATAATTTATTTAATAGAGTTT
TTAATCCTCTATCAAAAGATAATAGTATCATAACAACATACTTCTTATTTCAAAAAATAA
TGAGGTGTGACACAATCAA
>R=3419#unclass/unclass
CATAAAATAAAACTGATTTCTTTGTGTATTATTAAAAAGATAATAAGCATAGACCAGAAG
CT
>R=3420#unclass/unclass
AGTTGACAGAGAATTCACAACAATATTGTTTAAACCAAACAGCTATGAATAATT
>R=391#DNA/Tlr
ATAAAAAAAATTAATAAAATTAAAAAAAAAATATTTAAATTAAACTTATAATACAAAAAA
AAAAACCAAAAAAATACTCATTATTTATTTTCTTAACTCATAATTTAAATTTTTTTAATA
TTTTCGGCCAAATCACTCACAG
>R=544#unclass/unclass
AAAAATTTTTTTTGAGGATAGATTTTAAAACTAATCGATTAAAATGAGGAATGAGAGGAA
CCTTTTTGAAATTAATCCTCCAAAATTTATGTAAAAAAAATAATTTTTATTAGATGTTAA
TTAATCAAAATATAAATCATAAATATTTTCTTGAAGACATATTTTTAAAATCATTAATAG
CTTTAATAAAATCGAATTAATCAATTGGAAGTCCATTTTAATCAATCATTAATATTTTAT
TCAATGTTTCTATTAGTAGTTAATTTCTGATTTAATTTTTTATTACACTCTCTTATGAGA
ATATTCTCTCAGGAGATACTGAAGTGAGTATTATAATTTGAAAAATCATAAAAAATTATT
TTATGCTTTTATATCTTTCTAA
>R=562#unclass/unclass
GTAATATCTCTACCCCTATCAAAATAAATTTAAAATTTAAAACATTATAGTCTGGAGCAT
TATCATTACAACTATTTTCA
>R=593#unclass/unclass
AAAATTGATAAGGAAAATTTTTTAATTTATTTTGATTAAAAAGTTGAAAAAACAGGTAGA
AAATTAAAAGATTGTTTAAAAATAGCTCTTGAAAAATGTTA
>R=903.chkTE#unclass/unclass
TTACAATCCAAATAACAGCACAGTTTCCTAAATAAGAAATGAAGTGAGCAATCTAGATTT
AAGTGTGAAAGACCAACAAGAGAAACAGCCAGATTTATTTGaataagaataatgataatt
taaaaataataataat
>Contig[0009]#DNA/TcMar
GTTTAAAAGAGCGCTCAAAATTAATAAGATATACAATTTTAAAAATTATTGACTCTTACC
TAACTAAATAATTTTATTAAAATAAAAGAAGAATAATAAATATTAAATTTTTACAAATAT
TTCTTAAAATGGAGGTTGAAAAACTAGGTTCWGATGCAGGATCTTAATAGATATCCATTG
ATTAAAGATGGCGAATAATTGGGTACTGGGAGTGTTGCTAGAACTAGACTTAAACTGCAG
GATTCTATAGTGTTTCTTAATCTGCTGTATCAAAAATAATTAGCAAATGGAAATTAACAG
GAGATGTGGAGGATTTTTAAAGATCAGGAAGGCCATCTGCTTAGAGAGAAAACATGAAGG
ACCTTATCACTGATATGATTGAAGAGAATAAATATATTACCTCAAGTTAAATCGCACAAG
AATTAGAATTAGCTAGATCTACTACATTTAATATATTAAAAGATATTGGATTAAAATACT
CAGTACCTTACCAAATCCCCTAGTTAAACGAGAGTCACATTTCTAAGCGTTACTAATATG
CTGAATAGAACCTAGGTATTGATATTAAAAATATCATATTCACTGATGAGAGCTATTTTT
AGCTACATAGAAATAGCTAAGGCTGCTGGCATTTTGAAGACGAAAAAAATTATTTGTCTT
TACCAAAGGAAAAGATATGCTTTATGGTGTGGGCAGGTATTAATTGGTAAGACAGAACAG
AAATATGCTTAACAGAAAGTGGATTTAAGTTTAATTCTGTCTCATATATTGAAGTATTAG
AATAATATTTAATCCCTTTTATTGAAAGATTATAATAATAA
>Contig[0058]#DNA/TcMar
AGATTCTTGATAAAACATTGCTTAGACATGAATTATTCAGGGATATTAAGTTCTTTAGCT
ATTTAGCTTTAAATCTCTAAAGCCTTTGAACCTTATATCTTGTGATTCCTTTTATTTTAT
TCAATCCAATTCTCAATTTCAGCTGTGAATTTCCTTTTTCTACGGTTTTTGTTAATATTC
ACAGAAATTCCTTTCCTTAGCTTGACTTGAACAGATTTAACTTCTTGAATGGAGACTTTG
ATTTAAGCAGCTACTACTTCAGGGAGATATCCATCGTTCAGTAAATCAGCTATTTCAATT
CTCCTTTTATCTCTTTCTTCTTATTTCTTTATCTTCTTTGGAATTTTACTTACTTTTTAA
GTAAAACTATCGATTCCTAAATACTCTAAGAGTAATTAAAGTATTCTCATAATGTCAA
>Contig[0070]#DNA/TcMar
AATACTGAGTTGGTTAAAGATTGGTTGACCAAAATACTCTTTAAATTAAAATTTGATAGT
AAAATAGTACCTGTCTTAATCCTTGATAGCTTCTCCTCACATAAACATCAAGAAGTGAAG
AATTTAATAGAAGATTATAGGAAAAAAAACTAACTTATCTTAGAATTCATACCACCTTGT
ACCACAAGTTTGCTTCAACCCTTAGATGTTTCAATAAATAAAAGCTTTAAATCAAAAATG
AGAGAACATTTTAATGATTGGTTGAAATAAGATGGTTTAAAGGCTTCAAATATTTCAAAG
AAGGGATATTATAAATCTCCTACTAACAAGTAAATTTAATAATGGGCATTAATGTCTTTA
TAAGAAGTAGAACCAGATATGATAGTAAAATCTTTTAAAGTAACTGGTATAGATTTAAAA
GTAGACAATACCGAAAATCATCTAATAAATAAACATCTTGACAATAGAGATTCAATTCTC
TTATAATTAAATAAATACTTATCTTATAAGAAAGAGTAAATATTGTCTAAAACTGATATT
GATTACTTAGATTGTTAATAAATTAAAGAAGAGTTAACTAACTTATAAAGGAATAAAGAG
GTAATATCATTTCAGCAAGCTACTGTGGAAGATTTATCTGAAGGTGAAATTAAGGATTTT
AAGCTAGCTAAATAATTAGGTTAATACGATAATTAAAGCGAAATAAGCTAAAATGATTCA
TAAAATGACTCATTAGAAGAAGAGGAAGAAGAT
>Contig[0073].fam4.2TIR.C.DDE#DNA/TcMar
ATACAGATGTTTCAAATAAAGTAACCCGCGCCTTTTGTTTTTATTTTGATTTTTAATTAA
ATTCAAATTTGTCGTGTTTTTTCAAATTTGAATTAATTAAGAAATCAGTATTTTTCTTCA
TTGATTTTTTTGTGGATAAAAAATTTACTTTATTTTATTGTTTTTTATTTGTATTTACAT
GTAATTTGTAATGTTTTTGAATACATTCATTTATTTAAAGTAAAATTTTCTATGTTATTT
TGATTTATCTATGTAAAAATATAAAATTGAAATTATTTTTAAAGTAAATACACATAAAAA
AGACATTTTTCTACAATTAAATTATTTTATTTTAACTAAATTTTATTTAATTTATCAATT
TAAAGTGTTATATGCTCTTGTGTAGTCTTAAATTTTTGTTTAAAGTATAAATTATTATGA
ATTTTTGCAATACGGACATCTTTAGTTATTCATTCTATCAGAGCAAATTCTAATATTTTT
TGTAAAAAAACTTTAATAAGATAGTTAAAATTCAATTTACTTGTGAAGAGGTTATGAGCA
GCACATGGTATAGCACATAGGACGTGTATTATCTAAGCATATACAGCATGAAACTAATTT
TTCATCCATTTTTTCTAATTATTTTTATTAAAAAAATTAAAAAACAAAAAAAGGAAAGAT
ATAAAAAAAGATAAATTTTAGCAATGAATTGCATCAAATACTAATGCAAACACAATTTAA
AATGTTTATATTTTGCTCTTAAACTTAAATTATTTCATAAATTATAGGAAAAGTAATTCT
ACCTTTCAATTATTTCAATAATTTTGTTGTAGCCATCCTTTCTGGTTTATACTTTTATTA
CAACTTTTCAAGCATTAAATCATCAATATTTGATGGAAGCTTAAAAGATATTGAAGATTA
TAGTGTAGCCTTTGATTTACTACCTCTCTGGGATCTATATGCATTGAATATTTCATGTTC
GCCATTTGAAACTGTGTATGAAATATCTCTTAGCCACTCTAAATCATGTCTTCTGTTTAA
AAAAATTATGATATTTTTTTCAATAAATTCTTAGATTAGTAAAGAAAACATAACATAAAT
TTGATCTAATTTTTTAGAGCATCCAAAATACTTTCAGGTAATATGGGATTAGAAGTATTT
TTATCTATAATTACCCTTTTATTTAGGGTTTTATTTTCAAAATGTGCTAATTTAAAAAAT
GTAAAAAGTATAAAAATTTAAATTACTCTTCTGGCTCTAAGTCAGGACAGAACTATCTTA
TCACATTTAAACAATCTTATTTTGTTGGTTTTGAGTAGCTTGGACATTTTTTTACTTGAT
TTAAAACAGGTACTAGTTTATTAATTGGTATAATTTTAAATTAATTACATCTCAAATTTC
AAAAATAATAAAAGAATTTTTTTAATTTTTCAATAAAATCCAAAAATACATCTCTATTCT
ATGTATTTTCTCAGCAACCACTTCATAGAAGCATCTTTAGGAGTGTAGAAGCCTTGCAAA
CTGCACAATTCTTATAGGGCCTTAACGTTAGGTGCTATTTTACTGAATTCTTCAATTGAA
ATCAGACCCTAAATAAAAAAAATTATCAAAAATTTCATAAAAACCATTAAATTTTCAACT
GCATGCTTAGTTTAGTGCTATTTTTTTGTTACTTCTTAATTCGAGCTTGAAGGAGGAGAA
ATTATCTAGTTATTTTATGCTCCAAAACTAACATTCATCACGTTTTGATCTGAAAAAAGT
TACATTCTTTACATTTAATTTGTAATTTGTTCAGGGTTTTAGAGATAACCTAATTCTCAT
TTATACCTGTAAGAGTTGGTCAATTCTACTGATTTCTTCTTGCATGTGATCTACTTTTAT
GTTTATTCCTTTTTACTTTGTAAATTAATTGTGGTGTCTTTTAATATTTTAAGTTTATAC
CCTTTTTTCCTTTAGAGATGTTTTTTTTTTATTTTATCAATTTTTTTTGAAATTTGAAAG
CTTTAAATGATTTTTGATCAAAAATCCTGCCTAAATTGGTAAATCTCATCCTCATTATGA
TGAAATTAAGTATCTATTTTGGCTTTTATTTACCAATTTTGGTTATTGTATTGATTTTGT
ATCATTTTTATGCTTTTTTTGGGGGTTACTTATTGTAAATTTTTAACAAATTTAATTAAA
ATTAAAAATTTGCAAAAATTAAGTATAAAAAAGTAGATAAGAAATGGAAGAAGAATCTAT
TTCTGAAGAATTTAATGTTTCAGCTTAGATGTTTGAAGAAGGTATTTACATGTTTTTTAT
TGATTTACTTGCAATTATTCCATATTTATTTCTATTTTTATTAAAAATTAGAAGAAATTC
CTTAAAGAAAAGGAAGAAAAAAAGGATTATTTAAAAATGTAGAAGTATTTGATGGAAAAT
AATTCTTAACAAAATCTACTCCCGTTGTACTTTATGATGATAAAAAATATGGGGAATATG
ATTTAGAAGAATATTTCGACTCAGAATTAAAAGATTGTCTTCAGTTATGCTAGAAAAGTG
TGAGAAAAGTTAATGAAATTATCTCACAAAAAACTTATTTCTCAAATTTTATACCTAATT
TAAAGATAAATAAGGTTATATGAGTATGCTTTAACCACTTCCAGAAGAAAATAATGTCTA
TGAGCAGTTTATGCTTGATTAAAACAACCAAAATTTCATTGAATAGAGAATGATTTTCTT
TGAAAATTCATTCAAAACTCATTTCTCTTAATAGGATTTTGAAAAATTTATGAAGAAAAA
AATAGAAAAATCTAAGAAGATATAGCACTTCTATAATGAAGAAAGGTAGCTAAATTACCA
AAACACATAAAAAAAAAAAAAATAGATTATATAACCATTACACTTTTGCTTAAATTTAAA
AGGTTTAAGAYCTTATTTAAGCAAACCATTTTTAAAATTTTGAAAAAATTTCTTTAAAAA
GTGRAGTAAAAATCTCAACTATTAAGAAGATTTCTAGTAAGATGTAGAAAGGTGAACCTA
TTAGAAATCCAAAGTAGCCTATAGACTGTCCTCAGAGCTTTACAACAGAAGAAAAAAGTA
CGATGCTTAAAGAAGCAGTRAGTAAAAATTTCTCAAATTTAAATTTGAGAGAGAAATGTT
AGAGATACAACCAGCTATTTTAGAAAAATATTTGCTATAAAACCTATAGAAATTTCTTTG
TTTATGAAGGTTTTAGTTACAGAAGCTAACATATAAACCTCTTGCTACTGAATAAAATCG
AAACAAGTGGTAAGTGTTCTAATCTTCATTCCATTTAATAGAAAATTTTGAAAATTGCAG
TGATATTACTATTGATGAGAGTGGATTAAATGAAAAATGCTTTTCTAAGTTCTTATGGGY
ACCAAAAGGTATTGAAAAAAAGCTTGCTAGAGATTTGAGGCTTCAAAATCATTCACTTKT
AATGGCAATTAGCATGAGGTATGGAGTTATATATCAAATCAAGTATTAATCTCTCAACAG
TGGTTACTTTTTCAATTTTATCAAAAAAGCATTAAATTACTATGAAACAAATCTGCAATC
TAATTAACCTGTGTGTGTAGTTATGGAAATAGTAGGATTCATAAAATGGAAGCAGTAAAA
TTAGATCTTTTCATTYTAAATTTTAATAATTTTCACAAAAAATTACTAAATTTTTAACAT
TTTTTATTKTAATAATGAATTTTTTAATTAAATTTTAAATAGATCACACAATTTATGGTA
GACTCTCCATTTAAATTTGTTTTTACTGCACCTTATATAAATGAAATATTGGTACAATCA
AGGTAAAAYTAAGATAAAACACCTAATTATAAAAAKACTAAGTTGTAAAAGAAACATAAA
AAATAATAAAATAGCAACTTAACTAAAATAAAATTAATATTATAACTCTTTGTATTTTTT
TTATAAATTTARAACATAATAACTTTGATAATAACATATAAATTTATTACTATTTTAACK
RATATAAATATTTTAAATAACAGATATGATATATAAAAATACAAAAAAAAAAAATACAAG
GGTTACTTTATTTGAAACATCTGTAT
>Contig[0096]#DNA/Merlin
CTACAGCTCCTATTACCCAACATTGCTTTTCCAAAACTCCCTCCTTAGAAGTTAAATGGG
TAAACAGGCTTTCATCTGCTTCCACTACTGGAAAATAATTTCTTACTGGGTTCATGGGGT
TAGATTCATCTAGCTCTTCAACAGGATGAGTAGCAATAGGTATTCTAAACTCTACTTCTT
GCATATATTTTGATATTTCAGATCTAATAAATTTAAAATATTTACTTATGGTATGTCGTC
CTACTTAAAGCTACTAGGAAGTCATTTTGATTGATTGTTTTTTTAAAAATGCTATAAATA
TGATTCTAAATATCTTTAGTAAATCAATTCTCAAATCAAAGAAGATGCTACCTACTCTTA
GACACTTAGCCTTTGAACAAATGTGACACCTAAATCTTCCTTAATCTATCAACTATTCTT
CTTTATACCAAGTCATTTTTTCCTTATAATTAGAACACTCTTCATTATCACACAGTACTT
TATCTTCATGGTATAATAAATGCCAACTGCGGA
>Contig[0102].H#DNA/TcMar
TGCCTATATCAACAAGCAGGTTATCAGTTGTATTAAAAAATAATGATATTGTTTTTAAAA
ATGTAGTAAAAAAACCAATTCTGACTGAGAAACAGAAAGCAGATAGAGTTTAATTTGCCC
ATAAGTACCTAAAATATGATTGGAGTAAGGCTATATTTGTAGATGAAACTACATTTTAAT
GTCATTCATACCAAAATAAAGTGTGGTGTGCAAAAACAGTTCATCCTTAAATACAGGTAC
CAAAGCACCCTATTAAAGTTCATGGATGGGCCGGAATAACTTAAGAGGGAATCACTGATC
TACATCTTTTTGAAGGGACTATGGATGCTGATTATTACTGCTAAATACTTGAAAATACCC
TATTGCCTACTAGCAAATTCCTTTATGGTAACAAATAATGGGTTTTGGTCTAAGACAATG
ACCCAAAACATACTAGTAATAAAGTAAAACTATTTTGTTAAGAAAATAGCATAAAGGTGC
TAAAAGGTTGGCCCTCTTCAAGCCCTGACATGAATCCTATAGAAAAC
>Contig[0128]#unclass/unclass
AGAGGTTTATCAACAACAAATCATATTGAGTCTCTATGGGCGCAGCTTAAACATTTGGGA
AACTTTAATAATGGACAATAATTCTCAGATATTGAATCAGTTTAGGAATCTTTAGATGAA
AATTCTTGGAGAGTTTAATGCCATAGAAAAAATATAAATATGTCAGATAATCTTGCC
>Contig[0176].chkTE#unclass/unclass
TATTTCAATAAATAAATAACTAATTTGCAAAAAATATTCTTAAAACCATTTTTATTTTAG
AGTCAGTAGCAAATGAGGATGTTGCGAGTACAGCTGAAAAGGGTGAAGCAAAGATAGAGT
CACTTTTTCTTCTGGATCATCTTTTTCAAAAAATTCTTTTTCTTCTGAGATTGTGAAGTG
TAGCTCTTTACAAAATTCTGCTACTTTATACTTAGGTCTTTCACAGGTTTAGAATTTTTA
ATCTAGTGCTAGATTCTCACATGCTTTAACAGGCCTTTCTTTGTAGAGAGCGCAAAGTTG
CAAATGTTGCAGATAAAATCCCCCAAACCCTGATCGACTGCATCTTCAGCATGCTAGGTC
TTCATATGCTGAGCGTAACTCTTTTTGCTCGTAAAACCTACGAAGCAGTCATAGCACACG
TTATTCGCGCCATATTCTTTCACCAATCTTTCCAAGACCTTAGCCTCTTAGTCTTCGAGC
ATGCTTCTCTTAACCTCTTAGCACTGAGAAACAACTTAATTATCGGAATCAAGCACATCC
TCTAGTTGCTAGAAATCAATTTCACTTTGATCAGTCAGACTCTTTTCATCATCTTCTCTT
GAGTCTAGATCTTCTTGTTCTCCAGCTTGAGCTTGGCATTCGGAGCCTTTTTTGTTACTT
TATTATCATAAATTATACATCAAAATAAAAAAAGCTAAAATATGTTACTTCTAATCAGCC
GCCTTTCGTTTAGATTTTTGAGAAGGtgcttcagcttctgattcttggctactgctctct
tcgtctttagcttTATTTTTATtaaaaaaatataaagtaaataaataataatcaataaat
caatcaattagtgttaagcaattaaaataaatTTTACCTTTATCGCTAGCAATAAATTGT
TAATCTTTATTTTTAACAGGCAGATTTTCAGCTTTTTCTTTTTCTTCAACTACTTTAGAT
TCCAGCAAAGCATCTAAATTTTTGTCTTCCTCTATACTCACAGAGTCTCTCATATTGGAT
TCATCATCAGCTATTTTAAATAAAATATTAAGTGAAATAAGAAGATTTTAAAAACAATAT
TTACTTTAGACTTCTTCTTGAGATTTTTTTGATTTTTTCTAATTTTTTAGTCCACTCATT
TTAATTTTGAAGTAAATAATAAAATCAATTAATTATTTTTAAAGTTAATCACAAAAAAAT
ATTATTTTTAAAGTGTTATTTTGCAATTTTTTAGTGAGAAATTATGAAATTTATTAGAGG
ATGTTTTATAATATTT
>Contig[0205]#unclass/unclass
TAGAGAATAATCACCATTTAAAAGGTAGAAATTATACAATAAATGATTAAATGGAGGAAT
GTGTTTCTTAAAGTTTTAATAAATTAAAACAAATGCCATTTAGCTCTGAAAATATAATGA
AAACACTGTAGGATGATCATTAAATGAAGATATCTTAAAGCTCAATCATCAAATGCCTAA
A
>Contig[0212]#unclass/unclass
TTATTTAGTTAAATTTATTTTTTGAGTTATGTTAGCAAATATAAAAAATGGTTAAAAAAA
TTTGCTTTTAAAGACCAAAAATGAAAATTCCGAACATTTTTGCAACCTATGCGAGAATTC
AATTTAGTTATGTTAAAAATTTATAAATGTTTCTTTAAAAAAGTAAAATAAAATGAATAC
TTGATAGTTTCAAATAAGCAACATAATATTTAAAAAGAGAGATATATATGAATAAAGATA
TCTTAATATTAAAATTTACCTATTAGGATGCATTTAGTATCAACCTGCTGCACATCCTAA
ACTTGGGTTTCATTAAAATCTATTGAATTTGAATAGGGCATACATTTTTGGCATTTGCGC
TCATGAGCGCAAATGCCAAAAATGTATGCCCTATTCAAATTCAATAGATTTTAATGAAAC
CCAAGTTTAGGATGTGCAGCAGGTTGATACTAAATGCATCCTAATAGGTAAATTTTAATA
TTAAGATATCTTTATTCATATATATCTCTCTTTTTAAATATTATGTTGCTTATTTGAAAC
TATCAAGTATTCATTTTATTTTACTTTTTTAAAGAAACATTTAAAAATTTTTAACATAAC
TAAATTGAATTCTCGCATAGGT
>Contig[0249]#unclass/unclass
ATGAAAAACAATAACAATTAATAAAATAATATAGTAATTATCAATATTGAAGCTTAAATA
ATAGTTTTATAGCTTCAAAAGTTAAATTTATATTTTTAGGTTTGCTAAAATAGCTAATCT
TCATTTCTTTCATCGTAAGATTTGTCCTAATATTATTATTACCCAACTGGTCTTTCAGGA
CAATAATCTTTTTCATGAATATATCTTCTGCTCTTGGCTTCAAAAAGCTATTTACAATAA
CTACAATAATAATTGCCCAACCCTTAACCTTGAGCAGCTACAGGATGCTTTTTTTTCATA
TGGCGCTTAAAGAGCGCGTCATCATTCGTTTAGTAACCACATTTATCTTCGCTGCAGTTA
TGTTTGTATTTCTTATCAACCTTCTATTCATATTTMTTCGCTCTATTGAAAAATTCTTCT
AGAGCTTTATTCTTAGATTAACTTTCGTTATTACCAATACTGTTTTACATTGTACAGAGT
TTCTATTGCTACTGCACAATTGGCTGTTGCTCAAGCAAAAGCTGCTAGTCTTGT
>Contig[0262].chkTE#unclass/unclass
AATATTGTAGTTTTTTTAATGTTGGAAACTATATAAATTCAAATCGATTTCTTTGTATAT
TATTAAAATTCAGCATTTTTTATCCTTAATGAGCATatttaattgtagtgaattgaactt
gaatATAATAAAAAATGAAAACTAGTAAAATTTACAATTTTTWAAAAAAATTTCAATGTA
TTTTTGAATGATAAAATTGTGAATTGGTAAATTGTTTTCAAATTATAAGAATACAATACA
ATATATAAAAATCAATAATTTCCACTATTTTCAAATACTTCTTTAAGTTTATGTGAAATA
TGACTAATGGAGTTATTTATTACTTCT
>Contig[0271].chkTE#unclass/unclass
AGATTAGAAATCTTTAACGAATAAAGAAAGTAATACATGaattataatgaaaatgagaag
aagagatatttagaattgatcaatcaaaatcaaaaattgaatgaaaagtaaattgaagaa
gaaattaaaaaATATGATAAATTTTTTATTAAAGACAAAGACAAWGAACAATTCAATTAT
AAAAAATATCCAGATAACATTTTATTACTTTAATAATTTATTTAACCTTATAATTAGTTC
TATGGAGAAAAATAAAAATTTTATGAATAAGAATTAAAAAATAATAAAACATAGATAGAA
GAGCTTGCAACGGAATTAAAATTATATCAATAAGAAAATGATTAGATAAATACTGATATT
AAGTAATAATAATCTAAAAATCAAATACCTGAAGA
>Contig[0294]#DNA/TcMar
TCAGTTTCTTACATAATTTAAATAATTTCTTCTTTATACTTAGATTCATTATCTTCTTTT
AATACATCTTATAAATMTTTTTCTATAAGTTTAGTATTGTTGAACTTTGGGTTTAATAAA
TGAGATTCTGACTAATCTAAATTTATTGTGTATCCACAATATTTAAATCCATTTATTATA
GTTGTAGATTCGATGCTATTAAGTGATTTTAGAGCCCATTCTTGCACATCAATATCTGAA
GGTTGAAATATCTAACTGTCATCTTGCTATTTTGAAAGCCATTCAGAAAAAAAGTATTTA
ATTCTGTCTTTTAAAGGTTTATTTATATGTGTATCTAGTACTTAGATCAATGAAGTTGCT
CCTGGAGGAATTAAAAATTCTTAAATATCAACTTCCTTTAAATAATTTTAAATTGATATT
TTCTTATGGACAGAACATTAGTCATGCACTAAACATAACTAATATCTATTTTTATCATAT
ACTAAATTTCCTAAAACTGATTTAAGATATA
>Contig[0322]#unclass/unclass
TAATCTAGCTACTTAAGGATAATATGAATAGTGCCCTTTGCTATCTCGATTTTCTTTTCC
AATAATTGCTATTAAATCTAAAAAATATTAAAGGATGGATTCCGATTTWGGATACTTCCA
ACTTCATCTTAGATAAATTAAATATCATATTCTACTCTTCTTCCGCAGTTTGAGAAATTG
TTTTCAACATTTTATTATTCAGAATACTTTTTAACAATTTTACTAACTGTTCCCTCAAGA
AATC
>Contig[0335]#unclass/unclass
TAGATTTAATAGAGAATTACTTCTTACATTCATTTACCTAGCATTTTAGTTTATCRTTTG
CTTCATTCTTTATAAATAGATTCCAATATTTCCAAGTCTACTTTGAAGTATTTTTTGGTG
AGGTTTCTAATTTTTTAGTTTCTACTTCTCCTTTTAGAGTAATTATCATCTATATCTTCT
CAATATTTTAGTAATGAATCTCTGATTCATTGATATACTTCTCTAGCTCATCA
>Contig[0388].Pol.P#DNA/Maverick
TAAKAATADGAAACWCCWATTTWNWTATTTTAAAATAAATTTTATTAAATATTTATTWAT
GTTTCTARTATAGCTAAAAATTTTatatataaaaaatttagtaaawtaaataaaataaat
aataaatTTTAGATACTGTAATTAATAAAAGTAGTGAATAAATTTGAAAAKATTTTTGAT
ARTTTAAWTAATAAAATATCAAATWTTTAAAATATAAYAGATATTTTTAAATYTTAAAAT
TTTAATTATTTTTTAGAAATATTAGTTTWATATTATTAAAAAAAATTTTATTAATTAATT
TTATAATTAAATATATTAATAAGTTAATAATAAATAAAAATTTAAAATAATTTTTTAAGA
TAAATTTTATTAATTAACTTAAAATTTGAATTTTTATAAAAATTATATTTTTCTATTTTT
TAAATATTATAGAAATTATATTATCTTGATTAAAAATTAAAACTTAATAMTTTTATTATA
TTATTATAAAGTATATTTTATTTTTAATTTATTTAAGGTTAATAAAATTYTAAATTAAAT
ATATATAATATTATTATTTATATATAAAAAATTAATTRATAATAAATAACTTAATTTATA
AATTTTTAATTTTTATTATTTTATAAAATTAAAATTTTTTTATCTGAGATTTATCTAACT
TTTCCTGTATTGGATATTTCATAATTAATATAGTCAAAAATATTAGTCATTCTATATAAT
AGTAAAAAAATATTTTTCTTTAATAGTTAATATATACTATATTAATTTTTATATTAATTA
AGAATTTTATTATTTTTTTATTTTTTCAATTTTATTAAATTGTAAGATAGTGCCCATGAG
GATATGAACTAATTGCATCAAGTTAGWATCTTTTATCATTATATGCTTACAATGCTAATT
TTTCTTATTTAATAGTATAAAGTTAATGATTATAAGATCTAATTTAATATTAAGTAATAC
TCATTGTTTAATTATTAAATAAACAATCTAAATAATCTTGATGTTTAATTTATTAATCAA
CAACACATTTTTTAATTCCTTTATTTTTCTTAATGTTGCTGTTTGATTTAGTTAAATAAG
AATAACATTTTGCTTTAATAGCAACATAWTCTGTAATCATGTCATTTACTTATTCATCTT
TAGCTCTTCCTATCTACATAGAATTTAATATAAATTGATCTTATTATTCTTTATTCATAT
TATTATCTTAGAAATACTATTGTAATTTGCTGAATAAAGGAGAAGTCTATTTAATACCAG
AGAAATCGTAATGTTAGTTATTCTCAATCATAGTTTAATAAATATCTTTTTCATTTGAAA
TTTGTAATACTAAACTATCTGTGTCTTAATAAATTAACTTAACATTTTGATAAACTTTTT
TAATGTGATTGTAGAAGAAATCATACATTTTATATTTACTTAAATCTAAAATACAAGAAC
CAATTTATAATGGCTTATTAAGTAAAGTTTCTTTATTATATTAACTTACTAATAAGCAAT
CTTCATTAATAACAATATAATTTTTGAAATATCTCTTGTTGATAATTTTTTGCATTTCTT
TCTTGTCGAATACTAATTTGTAACTTGCTCTGTTACGAACATTTTCAAGACATTTTCCAT
AAACTGCATTATTTAATAATTTAAAGAAGTCAATCTTGAAGTCGTCTTTTTATTATTTTG
CAATATTTCTCTATGCTGTATTGAAATCAATGTATTTTTTTAAGAAATCGCTTTATGTAA
ATTGAATGACTTTCTTGATTGATTTTAATTTTAAACCAAGTTACAAATAAAGTTATAAAA
CACGAATGTCGCATACATAATCTTTCTTATCAAATTGATTTGGAATTAGCTTATCTACAT
TAGTTTTTACTATTTTAATATTTTTTTCTTTGCAAACTTGATTGAAAATATTTTAAGAAT
AGCTTGATAACTATAGAGCTTAAGTATTTAATTTCTAAACAGCTAAAGGAAAATCTTGAG
TATAATCGTGAATTTCTTCAGGATATTCTAAATCACATTAAACGAGATAGCCAATATCTG
AATTGCAATCATAATCTAAAATTTATTATTCAGTTAGAGAATCTACAAATTTATAGTTGC
AAATTGGTAATTTTTAAGACATTGCATGGCCGTAAAGATTGTTGATATCTAAATATTAAA
TAAACTTTTTTTCTTAATTTGAGTCATAATTTTCGAGATATTAATTATTTGCTTTGCTAT
AATTTATACTTCCTACTGTACTAATTCCTCCACGAATTGATCTTTCAAACAAAGAATAAA
TCTCTGGATCTTTAATTAATTCGATTTCAACTTCAGTGAATTTTAACATTGCACTAAAAG
AAAGGGAAGGAGATGAAACAAAATAACCTGGGTCTAATTAATAGAAATTTAAGCATTCAT
TTCTAAAATTAATCCAAACATCAGTTAAAAGCTTAACATCAATAGCTTGATAAAATAATA
AGTACTCTTCAAAATTTTTCATCTTTAACTCAGAATATAAATTCTTTGCAAATTCATAAT
CCTTTTTAGAAATATTTGATTAAGATAAATTTGAAAAGAAGTGCTAGTGTTTAGGGAATT
CAGTTTATTTTAATTTATCATAGCTATCTAAGTAAGAATAAGGGAAAATACCTTTATTAA
TTAATTCCAAAATTCTTTCATCTGAGAGAAATCATATTTATTTTTAATATATTGAATAGT
ATATTGCTTTTATTCAGGTTTTAGCTTTTCACCTAATTTTGCAAGTGAAGTTGCCATAAA
TTAATAACTATCAATAAATTTATTAGTATTATAACAAAATGATTAAACCTTTTCGTTATT
TTATACTATGCAGTCAATTCTCTTTATGCTTGATTTTTCCTTAGTTAATTTTATAATTTG
CTCTTTATTTTCTTCATAATTTAACTTTAATTCAGCTACCTAATTTTCTATTTATTCAAT
TCTCGATTTAATAACTTTACCAATATATTAAATAATAAAGTGAGAATCATAATTTCTCAA
ATTGTGGAAAATAACTGGAATTTTTGAATTATATAAATTAAATTATAAATTACAATTTCT
ATGTGCAATTCCTCTTACTTATCCTGTCAGATGATTATGATCAATGACTTTATCTTTATT
ATTTTAAAATTCTTTTTTACAAATCCAACATTCTTTTGCATTATTTTTTAATTCATTTTA
TTACTAATAAGTTAAATTATAGCTAATGTTGATTTTGTTAATTCTTTCTTCAAAAATTTA
TGTCTTAGAAATAATTGTATTCATAAAATGTTCAATCACATCATCAGATTTATTTGAGAC
ATATTCAATATATTCATCATCTTTGTTATCAAAAGAGTGAATTTATAAACCGTAAGATAA
AACTTCATGTCTTTCAATTTTTTCAGTTTTTTCATAATCTTCAAGtttatttaatttttt
attttttttagttacttcttagttttaaagtttaattAGGATTGATTCAAAATCTCCCAC
AAAGAAATATGGAATTTGAACTTATTGTTTTAAATTTTTGAATTTGAGAATATCATTTAC
TCCTTATTCTGGATAGACATCTCTCGAAACTAATTATTTATTTTTAAGACAAGAGAAATA
ATGATCTTGCATTTTTTACTTTTAGTTAAAGCAGCATTAGCATCTTCTGCAGTAGTATTA
ATTATTATCTCCATTATCTTTTTTGAGTAATCCGTTATAATTTTTAATCAAAACAAGATG
TTAGTTTTATTCATTTTCAATAAGCAGTAAATCTAAATTCTTTTAAAATTTTTCATTAAA
TTAATTTACAAGTGGATATAATTATAATTAACCATCAATAATTTTATATTCAAATACAGA
AATATTTGTTTTAGTTCTGYTTGAAAATTTAATTATGTCTTTTTCACAGCAAGGAAAATT
GATATCTTAAACATTTATTTCTTCACTGATATCAACTTTATTTACACTCTAAATTAATAA
GATATCATCTTTTATTTCAAATTTATACATTAATTATCTTTCTAAAAATTTTAAATCAAC
TTTTGCATCATAATTTCCATTTGAAATTTTATTAATATACATTTAGAGCATGTAGCAATA
AATTAAACAATAATTATCTTTATTTTCAATATTTTTACAAGCCTTTTTGTTTTGAATAAT
TTTTTCTAATTCAATAAATTAACCAATTTCTTGCTCATATTTTAAGCATCTAATATAAAA
ATATTTGACTCC
>Contig[0512].check-RbhAT-30_SM#unclass/unclass
ATAATTCTTTTTTCAGATACGGCTGGAATAGAAACTAATTCTGCATTTGATTTTATAGAT
AAAAATTTCATCTTTGAAAGTAGATAATTGGACGAAATCATTCCAAAATTGATGAAGTAC
TAAGAAAAAGAAAAGAAGAAAAATAAGTAAAAATACATGATTATTGTCCTTGATGATATA
AATTTAAATAAGAGATCTAAGTTACTTGATGATTTTTATTCTAAATCTAGACATTACAAC
ATAATGGTAATAACTTTAGTTTAATATTCTAAAATTGTAATTACAAATATTATTCGTTCA
AATATTGACATACTTTTTATGAGTAAATAGAATAATTCAGGTTTGGAATCAATGTACGAA
TGTATTAACACCGAACTTGACAAAAGAGAATTTTATCGATTTATTAGAGAAAACACTATC
AATAATTAATTTGTCTTTTACAAYCTGCATGACAACGACAACAARCTTAAAATTGTTAAA
GCAGATTTTTTCTAATTGGAAAATAAAGGAAAGAAAAAGTAAAAAATAAAATTGTGATTT
TCAATAGATTATTAATTCAAGTTCCTCAACAATCTTCTTRAAATCATTAAATTTTTTYAA
TTTATCAAAAATAACTAATTTGTACTATTCGTCTTTGATATCCAAGACTTTTTTCACATC
TACTTTATTTAAATTTTTTTTAATGTATTCGTTATTCTCATTTATAGATTTATTTAATTT
AAGTTTCTCAGAGATTTCTTTAAAAGTTGTAAAGTTAAAAACAACCTTTCCATCTTTCTA
GTAAACTGCGATTAACTGATTTCTAATTGATTACAAGAAGTCTTTCTCATTTTTCTCTTC
ACCCTTTTCTTTGTAATATTTTAAAAATGAAATTTTTCTAGCTGTAAAGAAATTCATAAA
TTTATTACTAAGATACTCATCAGCCTCTTACAAATTTTCATTCTTAATACCGTTCTTCTT
TACTAGTTCTTCCATAGTATCTTTTTCTTTCTGCTTAATCTATTCGATAGTTATCTTCTT
AACTTTGTTTTAGAAAAATTGGAGTTTCTACATTGTAAAAATTGATTTTAAAATTGTGAA
AGGTTATTGTTTTATATGACTACAAAAAATTTTTATAAAAAAATTCAAAAATAGCTTAGA
TAGAAGAGAAACATTTGAATCAYTCAACTAATTCTAAGAAGAGTCCTAAGTATTCATTCA
ATTTTTCCTTTTAATCTTAATTTATTTCTTTTAGATTAAAATGAACAATWAGTTTATCAG
AAACATATTCTGTAACATTTCCTTGTCCTATCATAGCAATAAAAGGTTTTACTCTTTTCA
AAAGGTTAATATTCTCATAGAGACCTTCAACACTGTCTAGTCTTTATTCATCWATCTTGA
GATCTCTGACTAAAAAGGTTTTGAACTTTTCAAGAGTTTGTTTTAATAATTCTTCTTTTG
AAATTTCTGGGATTATAGATAACATTTTAAAAAGHTTATATCTATAAGAAAAAATAAAAA
TAAAAATTATTTTCAATCAAATAATGGAGTAACACTTTATTTACAATTATGTTATGGTTC
AGTGCARCCTAAAACATTAGTAAGATAATCATTTCTAAATTAAATTGCTTCTTCCTTCTT
TAATCCTTCTCTYAAAACATTGTAATGATAATCATATTCTTATTTGTAATATCTATTTAA
TTTTGTTGTATAAGTCTTAAAAATTTATTCTGGATTGATTGTTACACAGACTAATTAAGG
TCTCATTTCCATATCAATATCATTCTCATCATCCTCGAGATCATAATCRTCATCAATTTT
ATGGATTGTAATAACTGAATAGATTTTTTCTCTATTCTCCAATTCTTCTTCATGTTCAAT
CTTCTGAATAATCAATTGGTTTTGAAGATCATCAATTTTTTATTAATGTTCTTGAGAGAT
AATCATCAACCTTTACTATTCTTCATATTATTTTTAGATTTTTCTATCTTTAATAGCTAA
TCTATTTTCTTGTTTCTCATGAATGAAGAATAGAAATTCTTTGAAAATCTTTTCTAATGT
GATCATGTACTAACGATATTATTTTCCTGTTTCATTTTTTCTCAAAAGTAACATAGATTT
AAAAGTTTCTGGAGATAACAGATAATATTTTTTATTTTGACCACCATGTTATTTCGCTCC
GTTTTGAAAACGAAGCAAAATTTTAGACAATTCATCTTTTGAAATTTCTCTAAAATCAAC
ATTATCTATAAAAAAAGTTTTCAAAGATCTTCCTAATTAATCTSTTCTTTCATATTAAAG
GTATTGTTATGCAGTTTCAGAATCTATCCATTMATTCATCGAGATTGAATTGTAAAAAAT
TTGGATAAAATTATCTGGGACATCWATTTCTYTTTCTTGTAAAAATTCGATGAATTAATT
ATTGATTTAGAGAGACATTATGAAAAATAAGTTTTAATTTTTTTATACGATTAAAAAACC
ATAATGTAAAGGTTTAGATGTTTTCAAGTGATATTCTTG
>Contig[0543]#nonTE/REP-MAC
TTTTTTTTAWTTTATATAGATRTTATCACTTSTGAYACAGACTATAACTATGAAATTAAA
CTTAAAGAYTACTTAGCAAAACCTTTTAMTATCTTAAATTTTTTATTTAAGATCTTAGTA
GAARTTTTTATTATAGCAGCAATAGTTTAYACACCAGAAGGCTAAAAYTCTATACTATCT
TGCTATTTTCTTATAAATGGTTTRCTTTCTTATTTTTTCTCTTACTATTATGATAAKTTT
TCATAACTAATAAACCTGTTTACTCATTTAGCCTTATTTTKYATGAGTKYAACTCTATAA
ATCTATATTTCATATAATATTCCTAGTTAATTGTTAAGTTAYCTTTTTATGATTTAYATW
CCTTTWAGCTATAAAATAGCTTCTATAATAGTTGAAAGAGATTATTAGAATTAATAAAAT
AGCTTTCAGGAAATATATTAAGAAATATAAAATAATGATAAAAACTTTGATAGAATTTTA
AGATTAAATATTTTTGACAATATTGAGAACTCAAAGCAAAATGAGAAAAAATACTTAAAA
TTTTTAAATTTAATTACTAATAATTATATATCAAAGCAAAATAAGTTTATTAATTCATAC
AAAGAAACTAATGGACTTGATTAAAAATTCTAAAATAATGAGTAAATTTTTGAAAGTAAT
CATACTCAAGCATCAACTTAGCTAAAAAATCAATAAAATAGCTAGTAAACTCGATTATTT
GAAGATATTTCTGAATTAAAATTGATAGAAAAAAATATAATGAAATTATTGAAAGATTAA
TTTTTGAAAACTTCAAACAGCAAATTAAGAAGCAAATAAAATGGAACTAAGATTCTTCAA
AGTGTATTTATATTTTTGATAGAAATAAGTGAGTCATATAGAATATATTTCCTTACATAT
TTATAATTGATAAAAAGCAAGAATTTATCTCTAAAGTAGAAATAAATATTTAAATCTATA
CATAGTATATTTTTAAAGAAAAGAGCTTTAGTAAGAAAGAGAATGGGAAAGACAAATCCA
TTTGATAGTTCTTACTTACAAGTCATAACTTTTGAAAACAAACTGGAGAAATCCTATTCC
TTATTTCGCTAAACTATTAATTTAAAATTATAAATACTAAGCATGATGAAACAAAAACAT
ATAGTAGCTACAGAGTTAATTTCAAAAATTGAAAGTATGCAaagttaaataacttaattg
aaggagaatttaaattatttaatttaattaaatGATGATAGCTTGGATCTTTTAAATTTA
CAAGCTCTATTTCTGGAAAATTTGAGCTTTTCAGAAAAAGATATAAATTTACTACAAATC
AATAAATACAAAAAAAAAAGCTATAACTAAAAATATTTAAACAGACAAAATGAAGATGAC
ATATTAAGTAGTATGATTAACAGTGATAAATTTGATGAAAAAACTTGTATAATTTTTGCA
AGTTACAAAGATACTGAAACCTTAACAATAAATCAAGTTTCTTCTAATTTTTCTAATTTA
TTTTGCTTTACAAGTAGAGACCATATCTATGATAAAAATATTGAATCTATTATACCTCTT
GCATTTCAGAGTGTACATAAAATGTATATAAAACAATATTTAGAAGATTCAATAACATGT
GATATTTATTCAAATAATACARATCAGCAATTAGAATAAAATGAATAAGATAATGAAAAT
GACGARAATGAAGTAACTCCAATTAATTAGSGATAAGGTTACTAATTTAATTAAYCAAAA
TACTTATCAGAGAATTAAACTGGAACAAAAAATWAAAACTATGAATTATAAAAYTGTAAA
ATGAATTARTAGATAATATTTGCATCTCTAAACTAAATGTTCATCTTACCTATTAAAATA
GATATTARAACAAATGAATACAAAGAAAATGGAACATTTGGATTGGTAGCTAAAATAAAA
CAAATAAATGAAGAATACTAATATATTCTATTCAATGARACAGATCTAAGTGTTATTGGT
CTCACTCAATAAATGCATGAAATATTCTTTCCTAATTGTAACAATCTCTAAAAAATTAAT
ATGAGATAAATTTTCCCCTTTTTAATTGGTACTTAAAATAAAACAAAAATTGAAGATTCA
CATATTTAAAATAACGAAACGACTTGCAATAATACTAATACAAAAAAATAGTTTCATGTG
AATTTAACAGATGATATGTAGTATATCCTTAGAGGATAGTTAAAAAATAAATTAAAAATT
AAAAACAAATTCTCATTTATAATTATATAGTAAGCAGATGAAACAAACAACGCTCTAAAC
ACTACTTATAGAAGTACAAAWAGATTAAATAAARCMAAAYCATAAAAAGAAATTTCATMA
TATAGTTTTAATTATGTAGAAYTATYTGTTCGAAAAATAAARTATMATAGAGTAAATAAT
ATAAGTTATRTTGAAATAGTAAAAATAAAATAGMTTAATCCARCTAGTTAAGCTCAAATA
ATCCTTCAAGAAATAACAAACATAAAAAAATAATAGATTTATTCTTAATTATTTGAACAT
CCAAGCTAGCTTTAAAATATAATATCAGATTTAGAATAAAATCAAAATATTAATAGCAAC
TTATAATTTAATAGCTTTTACACTTAGCTTCAATATAGCT
>Contig[0582]#unclass/unclass
TCAGAGGCAGCTGTTTTTTTGCAGCTCCAGAAGCTGCGCTAAACAGCTGCCTCTAKAYTA
TTAAGCTTCTACTCATAAATGAGTAGAAAGCCTACTTTATATTTATTAAGTAGGCTTTGC
TTATTAAKTTAARTAAGCTTTCCTTTAAGCTGTAAGGGAAGCTTACTATTTTTATAAAGC
AAAGCCTACTTTATTAATTAAAAGTAGGCTTTCTATTCATTTTTGAATAGAAGCTTTTCC
ATTCAAWWTTGAATGAAGGCCTTTTAKTGAAAAATTAAAAGGCCTTTCA
>Contig[0689]#DNA/Maverick-Tlr
TCATACTAGTTTAGCCTTTAATTTTAAATTAGTAATATCAGTTTATTATTTATCTACTGT
TTCTTAGAGYTACTARCATTGAGATTGCAAGAATACWATTTAAGACTAGTATTTTTTWWT
GTTTTRYTATTAATMATCRAATTGATAAACTARTTTATTTATAACATTCTTCATATCTTC
GAGAKWGTCTGARTTKATAGAATTAATAATTGAATTATTCTTAAAATCTTCTATTTRTTR
TGAAGTTTATTATGTATTATCATCTACTTTTTATAATGTTTGTATCATTGCAGCGTTTAT
AGTG
>Contig[0730].chkTE#unclass/unclass
aaaaaaaaaaaaaaaaaaaaaaaaacaaaTCAAATGTCTTAAAGTGGTRCGAACAATWTT
GATTTGACMARGCTGTCGTCGGCAGCTAGCTCTAAYTACTCATCMAGAGAAWCMTCWCAK
GASYCaaataaarmawaaaaaaaaaaaaawaataacaraaaamsaagmaamaataacaga
aaataaagaaGGAGAAGCCTAACTCCACATAAAAAWAAAAKAAATAATAAATTTACAAAA
CAAYAAACACCTAGCTCAAGCAGAAGCARGAGCTAAAGGAGMAACTCAAGAAATTCCAAT
AGAAGCCGCTCAGAACAAAGCAACAGATCATAC
>Contig[0734].Pol.P#DNA/Maverick-Tlr
CATTACTTGGAWWTTWWHTATTAATAAAAHCTCAAGRAYAAAGTAAATACATCACATAAA
TTTCAGATTTCACAGCAGCAGTATAAAATTAATTCCAACAAATAATAATTATTAAATTAA
ATAKTTATTATACAATGAATGCATCACAAATAATTTTGTTGCATYAATWAATAATATATT
GTAAAATAAATAAATTTWTATCATAATTTTATTTACAAAACTATTTCACTAATTAATTTT
TAATTCCAGCATCTCTTATAAKTTTATGTTTAATAATTTtaattaaataattacataatg
agaaatccagaaaacagcaataaataattactaaataaaataaattaatTCCTTCAAGAG
TAATTATCTTATAATAAATCCTACAACAAAAACAACATTTAATTCTAATTATTAAATAGC
TGATGCTAATKTACCTACTAATACAATTAATGCAAataaattttaaatcatacaaattca
taaatagctaattataaatagcaaataaacaataatttagtttaaatagaataaagataa
atttttttaaactataaaataatttacaaaAATTTTTTTTTTGTGGTTATTCTTTTCTAA
TGATTTTAATACATAACAAAATAATCTCCAGGATTATTATCCTATGGGATTTTTTAATCA
AAAATTTTTATAATAATAGTACATTTAATTGTTCATCTTATGCATTTATAGGACCAATTT
TCTAATTTAATTAGTAGTTGACCATTAAATTATATTTACATTGATTAACCAAATAATAGT
TATTTAATTTGATACATCTAAACAAATTTATAATTATTCAGGTAATGGTTGTTATAGTAT
CAGTTATTATTCAACTTTAGTTACAAAATTCCAATATTTTTAGGTTTTTCTGGTATTTAT
CCTATTTCAGTTCAGGTAGTAGTCTAATATTTATTTTTACCAATTATTACTTCAAACGGA
TCAATAGCTACAATTTCCGCAAATGGATAGTACAAAATATCTTCTGATGAAAATCTAAAA
GACAATATAACAGTAAAAACAAATTATTAAGATTAATTAAATAAATTACTAAAATTAGAT
GTTGTAACTTATTCTTATGGTAAAAAATATGATGAAACTTATGCTTAATGTCTGTAAAAA
TTACAAGATCCAAATATTTCAAAAGAAGATAAAGAAAAATATTAATAATAAATTAGAGAT
ATTTAAGCATTATCATCTAGAACATGCTAAGGATTTACCTATTAAKAATTACAAGAATTA
GGTTTTAATTATGTTTTATCAGATTATTAAATTATGAATGATAATTACATTACTTAAAAA
GGATTTGATAAAGAAAAAGTAACTCAAGACATAAAGAAAGAGTAAACAAAAACTATTTCT
GAAACAGCTATGATTCCCTATTTAGTAATGAGTATTAAAGCTCTCAATGAAAAAATTGAA
GAACAAAGTTAGAGAATTGACATTATTGATCAAGCGATGATTAAAACTCATGACATTATA
AATGAAGTTTCTTCWCAAACAGATTAGAAAATAGAAGATGTAAAACAAAATTCTCTTATC
AACTCTATTAACAGCGATAGTATTGATGATGTTAAAAATACTTTGAATAAATTGATTTAT
TAATTTGATTAGTAGTAAAATATCATAAAaaaattgtaaaattcaaatatttttctcaat
tcataaatcgaataaatgcaaactacaattgaaaaataaaattaagacattgtaaatttg
aaactcaaaacaaaattaacaattTGAAAGAATATGATATAGACAAAATGGATTAAAAAG
ATATTTATTAAATCACTGTGAATAAAGTTAATATTTAATTTTTATTCGATATTATAAATT
ATTTACAAAGAGAGAATCATTACCATAGAACAGAGATAAAAAAATTAAAATAAGAATAAA
GATTGTTGAATGATAAAATTTTTAAAATTAGGCACGAATATGAAAATTATTTTTAGAATT
AATTTCTTCACAATTAAAGATTTTATCAACAAATGTTTGATACTGTTCTAAAAAAATGAA
TTTTATTTTCATAAAACAAATATAGAGAAAAATTTAAAAAAAATGAGCGAAATTATTTAA
TACATTTCTATAGGATTTGCAGGAATGGATGATTTATTCTGSAATAATACATTTCCTTCA
CAAAAAAAACAATAAAACAAAAGATATTTAAAATACAATCAAATTTTAAAATCTAGATTA
AAATATTTCATCTATTAAAGAGCTTTTTCAAAAATTAATTAAGAGCAATCTATTTTAAGA
AGCAAAAACTGAAGTTAAAGATCTTGAAAATTAGGTAAAGGATAAAGTTGAAAACATAGT
AAATTTTGATTTTGATAAGATTAAAGAGGTTGTTAACACAGAAAAAATAGCAGATAGAAA
CACTGTAATTACAAAAGTTTCGAATATKCTCTAATTATCTTAAAATATCAAGCAACACAT
TGAAAATTAAACATAATAAACTTCTAACAATATTCTATaaataaaaaataaaaaaaaaaa
aagttaaaaaataagagtttatgaaataccaaataaaTGAAAAtttttctttttattctt
cttctttattcttTGAAATTCAGTTTGCAAATTCACCAAAATTCTATTGCTTATCTATCT
CTTTAAAAACCTAAATAATTTTTCCATTTTATTATTAACCTTTAAATTTACTTGTTGAAT
TTTTATTTTTTTTTATTCATTAATTTTGTTAAGAAATTATTATTACAATGAACTAATTTA
ATTTCAAATTTTATTTTTTTTTTTAAAAACTATTTTCAAAATATGAAAAAAATTCTAAAT
AATAARGATTTACTAGAATAATTTAAAAGAGATAAAAATTTATTATCTTAAAAAGAATTA
GTTTCAAAATATTCAATTTCTTTATCTTCAGTCACAAGATTAATTAGTCAATTAAAAAAT
TAAAATCACTCTTCCTAATAATCTGTTAATAATTCTCAAATTTCAGAAYATTCTCAATCC
TAAATCAAATTCTCAATCTTAAAATTCAGAAAATCATTAAAATCTAAYGAAGAATTAGAA
GAAACAAATTWTTAATCAGAAAATAATGAAGAAAATTCTAAAGAAGAAATTTAATCATAA
CAATCTATTTAAAATTAATTAAAAGACGAAGATGATAATAATTAATAAATTTTAGATCAT
TCTTTAATTAATTATCTCAATAAACCAAACGATTCTATAGAAATTTaaaaaaacagaaaa
gaaaaataagaaaaaaCATTTAAACCATAACAACCAATAATTTAATAACCTTAACCAATT
ATTATTCAAAAATAATAACCAATTTAATAAATTGAATTTTAAGATTAAGGAGAATAGGAT
TCAGAGATTAAATCTCTAATGGTGAAAATACGCAAATTTATTCAATATTTTAACAAAGAA
TAATCTATTTTTCATATTATTGGAAAAACAGATTTTTAATAAAGATAATTTATCTCTAGA
CTTTATCTAAAAAACCTTGAAGAATTAAAATTTATTCATAAATCGATTGAATTTGAATTA
TTATTTAGTAGATCAAACACATTTATTTAAGATAGTATTGAATCTTCTGCTCTTTTTATT
GAGAGACTTTTATTAACAATCGATATTAATGTTGTTGGAGTTTACCAAGAACTTTAATAA
GATGAAGAATTTTATTTTTACATGAAAATGTTTTTATGTGAAAATAGTTACATCGCTTCA
GCTAAATAAATTTTATTTTTAAAATTTGTTAAAAATTATTACAAAAAATATTCTGATAAT
AAAAATAATACTTCTATTGAACTCAAACAAAAATTAAAAGAATAAGCAAATAAAGATTTA
TTTGAAAAATTTAATAAATTTTGATCAATATTGTGATGGAATTCTTTTAAATCTTTTTTC
TATGTCCTCGATTGATTCTTAAATAGTTTTCTTATTTCAWAATAAATATCTAGCCCAAAA
TCCTGCTGACATAAMATCATTCCAATCTTCTCGAGCTTAATGTCTTTCTATGTACTTTAC
TTTCTATCTTCATCTTTATGTTGTAAATATTAATAACATTATCCAATATGTAAAGttttt
tttcttttttttttttCATCAAAAATTACAACTTTAACTTTTTTATTATCTTTTTCTGAA
GGACTAAAWATAAAAATACATTTTATAATAAATTATATATTTTAATTTTAAAAATGGAAT
CCAAATTAAATWATAYHATATAKAAWGTTAWTAATCTCAATATCAAATTTATTTTATTWC
ATCWTAACGTTGTAAMGGTAAAACWGTCWTTTTAAAAAATTTTTWCTATAAACTAACTAA
WGAATATTCTTAYTAAWAAATCATWWTATTTTCAWYTACCACMCAKYTAGAAAAAAATTT
GATTTKATTTATAATHAAAAWTTAATATTTAAAAGTAGATAAATTGAAATATTATTCaaa
attaaaattaagaaaaaaaraawaagawaaaaagaaaaagaaataaaTAHTTTTAGTATT
GGATGATGTAAATATKTTAAATAATWATAGATCTAAATTATTAACTCAAGTATTTTCTHT
AKGTAGACATCTCTTTMTTAYAATCATARTTAGTGTTCAATATTCHAAGTAYATTMTCAA
AGGTTTAATTAGAAACAAHATAGATTATCTYTTTATTTCTGAACTTAATTAAATGGCTCT
TAAAKGTGTCTATGAAATGACATTTACAAACATGAACTACAAAGAATTTGAAAAGTTTGT
KAATGAGAATAATAAAGACTACTAGTACATTTTCTACAATAACAGAGAGAGATCCAARGA
GAACAGACTTATGATTGTAAAGGCATAGTTGATAGAGTTCAAATAAGAAAAAGGAAAG
>Contig[0744]#unclass/unclass
ACCTTAATACTCTATATAAAGGTTCTTTGATGCCTTATCTTGCTAAAGAAACAAGAMATT
RTCCTARWGTRGATAGGTGCAGGTGKGTCATTKGARGAAKGATGTGWATCWCTTTGAAGG
AATGTGAGAAAWWATAAAACTGAGTTTTACTTTTTTTTTTTTATATTTTTGTGTGATAAA
GAATCTTTT
>R=105#unclass/unclass
AAAAATGTTTATATTAAGGACTTTTTTTTAAATAATTTTTTTTTTTAATATTTTTTAATT
AATGGGAAATAAAAAACTTGAAAAATAGATAAAATATTTTACATAATTAAGGAATAAATT
TTATATAAATATAATTTATTTATTAAATTATTTATTTAATTAAAAAATAAATTATTAAAT
TATAAATATTATTTTTTTTATTATTATTTATTTTTATTTATATATTAATTTTAATATTAT
ATTTAATT
>R=1143.chkTE#unclass/unclass
ATATATCTGTCAGATAAATTCTGATTTaaaaaaaaaaaaaaaaaTACGTAAACTGCCATT
TAG
>R=1157#unclass/unclass
TTATAATCATTTAAAGCAACTTTTAAATCTCCAACCCTTCTAATATCTATAGAATTTAAT
TAAATGGTTATCTTTAAGATTTTTGTGTCTAAAAACAGTTTTAGAAGGGTTTATTTAGTT
AAAATTAAAATCTAATGTAAGATAAATTCAAATGGCATTAATTTATTTTTTATTTGCTTG
GCAACTAATATTAGAATAACTTACTTATAAAAGGCTTAAGATATCAATTTATCTTATAAT
ATTTAATTAATCACAAAAAATTATTAATCTAAATATAATTTAAATAAAATGGATTAACAA
TGAAAACTTAGAAAATTAGAACATTTCTCTTGGTTATTTTACAAAGT
>R=1179#unclass/unclass
AAAAACTAAAAACTAAAAAAACTGAGAGAAATGAGCAATATTCCAAAACTAAACAAAAAA
AGAAAGTAATTACAAGTTTATAATAACCACGGTAACCAAATTGTTAAATTACTGCAAAAT
GAGAAAGAAAAAATTCAAGAATCCATCAACAAAAACAATAATATTGTTCAAATCAAGAAT
CTGAAATTGGCTCAACACAATCAGCAGAAACAATGCTAATATTGTGAATTTGTTGGGATA
GCTCACAGTGTCTACTTACACATGAAGCACAATCACAGAAAAGAATTCTTGGAGTAAGTG
AAGGACAAAACGAAATACTAGCAGTGTAAGACATGTCAAAAAATTTTAAAAACTCAAAAT
ATTGACTAGCATTAAGTTTTTTGCGCTATAAAAAAGAATGCTAAGGAAGGTGCTAAAGCG
AAGAATTTCATAGATAAATTGAAAAATAATCAATTCCACGGTAAGGAATATGAAAATAAT
GAGTTCTATAATTTGTTGATTTCTGAAATTAAAGATCTCAAAAAAGAAAATGAAAAAAGC
GGTTTTATTTCATCTGAAAATTCACATCCTTTATTAGATGAAGTTCTTCCATTATAAAAA
TAGGTTTCAGAATCAATTATCTTCAAAGCAACAAAGAAGTCACACAAGCAGCCACAGGAA
GTCATAGTCGAAGAAGCACAAGAGAGCGACAAGCCAGAAGTCAAAAATCTCCTTGATCTA
ACTGATTACAATCCAAATAACAGCACAGTTACCTAAATAAGAAATGAAGTGAGCAATCTA
GATTTAAGTGTGAAAGACCAA
>R=120.chkTE#unclass/unclass
AATTTATTTCtaatttaatataaattaactaaaattattttaaataatacattatTTTTC
ACTTAATTTATATTTCCTTCATTATTTATTTTATTTATTTTTTATTAATACAATTTTTTA
ATTTTAAAGTTTTAAAAATAAAGTGTCTTAATTAAGGAGAAT
>R=1265#unclass/unclass
TGCAATCTTTATTGTTTTTATTTATATTATGTATGTAGCATTATATTATTTGTACTATTA
TACTGGTTGTGTAAC
>R=1342#DNA/Maverick-Tlr
GATTTTGGAGTAAATGGTTACTATGGAATAAAGAAACTTTAGAATAATCAATTAAAGATA
TTTAAAAAAGATTTAATATAAAATGAATTCATTGATTTATTATTTCTGAATTTACAAATT
TAATAA
>R=1401#DNA/TcMar
TTAATCCTTTAGATCAAGACTAACAGAGTATATTAATAATTAAGGAAATATTACCAAATA
ATGAAAATAATTATGAAATTCATTATTACTTTAATTATAAATTATACTATCTTTTTGTTT
AATACTATATTTTTATATGTTT
>R=1412#unclass/unclass
ATCGATTAAATCGATTTCAAAAAATCGATAATTGACAAAAAAAAGTCGAAGGATTTTTGA
AAAGGAAAAAAAATCGAAAGTCGAAGTCTAAAAAATTTTGAATCGACTCCCATGTCTA
>R=1499.chkTE#unclass/unclass
TTGTTGTTGTTGTTATATTATTTCTTTGAAATTATTTTTAAATCTGCTATCGATAaattt
ctgatttaaatttgtaattttcatttctaaCTGATAAAATACCTTTTC
>R=1508#unclass/unclass
AAGCAACTTAAATAGATTAGATAAGAGTCCGCAGAGGAGCAGAAACTAGATCTTCCCTCA
TCTG
>R=1597#DNA/TcMar
ACATTAAAAGATAATGCATACTTAAGAGATAATTTAAAAATTTTGTTTGTACATTATTAA
GCGCGCTCAAAAACCTAAGGAAATAAATTTTTATATTTTTTTGGCGGGGTTTGGCACCTT
AATAATTAATTATGAATTCCAAAAATATTTTACAAAATTTTAATTAAAAAAATGGAAGAA
GAAAGAGAAAATAGTGAAACAAAACAATCAAATAGGATAGATTATAGCACTAGATGGTAG
GTTGTCGGATTCTACGAGTGTTGCAAAAATTAGGAGGAAACAGCAAATTATTTTGGGATA
CATTAAGCATCTGTATCAAGAATTTTATCCAAGTTTTAAGTATTAAATGATGTTGCTGAT
TATAAAAAAGTTGGGAGATATGATATTTTGACAGCCGAAGATGAGGATACAATCAAAGGA
ATGATTGAGGAGAATAGATATATAACTTCAAATGAACTTGCTTAAGAGCTAGATGTTTCC
TAAAATACAATTCTAAAGAAACTAAGCTAACTTGGAATTAAATATTCTCTCCCTACTGAA
ATTCCATAGCTCAATTCAATGCACATCTCTAAGCGTTTAGAACATGTCACCAATTTAAAG
G
>R=16.chkTE#DNA/MITE
ATTATAGCCAAACGCCTAATTAAAATCTAGTGGTTTGGGTATTAATGAGTTTAAAATTAA
ATAAAAATATATTTGAAATTGTTAGTTCTAAGCCATTTTTTTTTAATTTATTTTTATTTA
TGATAAATTTTGGTGAATTCTGACAAAAATAATAAATAATTAATTTTTTATTTATTTTTA
AATAAAAATTAAAATTTTTTTTTTAAATTTAATATTTATTTTTATTTTTTTTATTTaaaa
aaaaaaaaaaaaaaataaaataaaTTTTATTTTAATTTAAATTTAAATAAAAATAAATTT
AATTTAATTTTAATTTTTTTTTATTTTAAATAAATAAATTAAATATAAATTTTAAATTTA
AATTTAAATTTTTATTTTTATTTTAATAAAAATAAAATAAAATTATATTATTTATTATTT
AAAATATTAATAATTTATTAATAAAAATATTAAAAATTATATAAAAAAATTATTTAAAAA
TATAATTTTTAATATAA
>R=1600.chkTE#unclass/unclass
AAATATTAAGGTATGGaattaaatatctcattattaattaattataaaataattaaataa
aaacaaataaataattaaAGAAGAAGAAGTAGATATTAGAATATTAACTGAAAATCAATT
AGAAG
>R=1636#unclass/unclass
TTTAATTCATAGTTGTCCCTAGAATTCATCGGAATTTTTAAAATTTAATTTCTAGGGTTA
AAACTCATCAGAAATTCCAAATACTTTTTAACAATATTTTGCCACTGATTTTAATCATAA
AAAACTAAAACAATACATTTATCAATTTTTAATTAACTGTAAATCCTCATATATTTTCAG
ACACCCCTAACCAAACTTAAGTAGATTTAGAAGTTGAAAATTTAAAATATTTAGAAAAAA
TTACATTTGGGGTAAATTAATATTAGCAGGGAAAAAGAGATGAATGAATATTTATGATAT
ATTTTTTATTTCAATTTTTTTCATAATTCCTGAAAATTTA
>R=1650#unclass/unclass
TAGAAGTTAAAATAAAGAAATCATTGTATTATTTTAAATCTACAAATTAATAATTATCCA
AATTCAATTAGTTAATACTTTATAATGTAAACTATCTTTATTCATCCAAAA
>R=167.small.chkTE#unclass/unclass
AATTTTAAAAGCTCTAAAGAGTAAAGTATAGTAATTAATTTATTAAAAAATTATTTAAGT
AAGTATAAATTAAATTAATTTGTTGGATGCAATCtatatacataaataaataaaatttgc
ataaaaaaaaaaaaaaataaaaaaataataaaaaaaaatattataaatattaatataatt
aTTTA
>R=170#unclass/unclass
TTTTTTTTTAAATATATTTATTTTATTTTTAAATCAAATTTAGTTTATTTATTAAATATT
TATAGTTTATTTAAGTAAATATTGATAAAAATTATATTTTAATAATAATAAATAATAATC
AAATTAAATTAAAAATAATTTATATTAATTTAAATTTTAATAATAATTATAAAAAAATAT
TTTATTTAATTTAC
>R=1720#unclass/unclass
TTTACAGCTTTATCAATTAGCTTATTTGCTTTACTTTTCTGACAATACTTAAAATTT
>R=1782#unclass/unclass
TTACATATTGATATAGAAGTTTGTCAGTAACTTAAGAACTAATAATATCAGCTATTTCTA
TATTTATATTAGGTATATTTT
>R=1906.check-RbMariner-7_DRh#DNA/TcMar
CAAAGAGGATCTGAAGACAGAAATAATAAAAATATGGAATGAAATTAGTCTTGAGACTAT
TAATGAAATTATTTCATCAATGCCAAGACGTCTTTAAGCAGTAATAGCTAATAAAGGTTG
CATGACCAATTATTGATATATTAAAATATTCTCCTAAAAAAATAGTGTATTA
>R=1962#unclass/unclass
TATTAGCTTTGCATATCAAAAACTATTTAGAACTTGGCCTATTTGGTGTGAATAATAATC
T
>R=1971#unclass/unclass
GGAAGAGTAGACGGAACTATAGATTGAAGGTCTTACTAGGTCGGACCCTTAGGCCAAAAC
GTGGAGGGATAGCATGGCCTTCATCTACCGTGGATGGCTTGCTGAACACTCAAAAA
>R=2004#unclass/unclass
CAGAGGTTTATCAACAACAAATCATATTGAGTCTCTATGGGCGCAGCTTAAACATTTGGG
AAACTTTAATAATGGACAATAATTCTCAGA
>R=2062#unclass/unclass
TCTTCAAACCAAATTCAGAATAAGCTATTAGGAAGAGGTAGCAAATAGACTGGGCAACTA
ACGAAGTGTGCTTTTACTAAATATCTCAAAAAAAATCTTCATTTAAGGTATAAGATGGGA
GAAGTTTTAAAACCGAAAACAAATTCAGCCAAAACAATTGGCGAAAGAGAGGA
>R=2071#unclass/unclass
AAAGAATCTCATCTTTTGGCGCTATTTAATTAGTGTGGTTTAAAGGGGTTTGCTTATGGG
TTTCCCATAAGCAAAAGGGAAGGCTTCGGTTCTGCTCCTTAGCGCTCCTTTTTTT
>R=2151.chkTE#unclass/unclass
ATTTTAATCATGAAACattttatttgatcttagtcttattcttaagcttatAGATCTACC
TATTATACAATCATAGGTTATTATATTGGAATTA
>R=2152#unclass/unclass
AAAGATAATCAAAATATAAATTTAAAATTAAAGATAATGTTTTAAATATGATATAAGTAG
AAAATGTTTAAATAAACGAATAAATTAATATCGAAAATATCAATTTTCCATGTTCTTAT
>R=219.H#DNA/TcMar
AACTATTATCCATAAAAAAAAGTTGGAAACCATTTTAAAAATTATACAAATTCATTTCAT
AAAAAATAACTACCCTTCTATTTAGATAGATCTCTGTTTAATCTTTATAATTGTGTATTT
TTAGTTTGATTTATCAGTTAAATTCGCTTCAAAAAATTAATTATTTATGaaaaaaaaaaa
ggaaaaattaaaaaaatcaaacaaataaaaTTTTCAAAAATATTATTAAATATATTAACA
ATCATTTTATAATATTTATTTTATAATATTTTTTATATGACTAATAGTTTAGTTTATAAC
ATCTTAGGTGATATTGCTCCAAATTTCATTGACAATTTCTTTTAAATTATGGTTTGAATT
ATCAACTTCTACATTTTCtattaaattatatttattaaattattatttcatattattCCA
TATTAATTCAATAGGATTTGTATCAGGTGACCAGGGAGGGAGTTAAATAATGTCTATATT
TTCTTCTTTGAGCCAATTTAATGTCTATTTAGATCTGTGCGATGGTGCACCATCTTGAAC
AAGAAAAACCTTTTCTTCATCCTCAAATTATTCAATAATAAACGGTAAAAATGAATCTTA
TAAACATTATATATATTCTTCAGATCCAACCCTTTTTTCATGAAAGTATAGTTCTGTTTT
CCCTCTTCTTCCAATCCCTCCCCAGACATGAACATAGGAGTCTTTATAAGACATTTACTC
TTAGGAATAGTTGTTTGAGTGATCATTTGAGTACCACACTTATAAATTATTGTTTCTTAA
AGAAAAATAGCATTCATCTGTAAATATAAAATCTCCAAAACCTTTTCTATGTATATTCCT
GCAATATTTTAATCTTTATTTCTTTTATTCTAAAGTTAATTTGTGGATTAAGTTAATTCT
ACCATATTTGAAGCCATTTTCTTTCATAAGTTTACAAATTGTAGGTCTTGATACCTAAAT
ATCATAATCGTGATTCAAGCTTGATTAAACTATTGTAGAAGATACAATTTTCTTCTCACT
GATTATTTCCTCCATGCACTCTTTGATGTTGGTTCCTGACTCTATTGTAGGTCTTCCCCC
ATTACAAAAGTTATTTTTTACATCTCCTTAACCATTATATTTCTTAAGGATCTTACATAC
TGTTCCTTTTAAAAAACCAAATTTACTGCATATATCTTATTATTTCATTTCAAAGTGTTT
GCTTGCAATAATGATGCACCATTTTTATTCCTCAGATAGATACTTTGACTCTACTTCAGA
TTCCTCATCACCTTATTGATTATGCATTTTATCTGTATTTTGTTTACCTAAATATTGTTA
TAAAATTAGTATTAAATATAAAAAATTATAAATCTTTGATTTTTGTAAATTTTCCTTCTT
TTTTTTCATAAATAATTAATTTTTTGAAGCGAATTTAACTGATAAATCAAACTAAAAATA
CACAATTATAAAGATTAAACAGAGATCTATCTAAATAGAAGGGTAGTTTTTTTTATGAAA
TGAATTTGTATAATTTTTAAAATGGTTTCCAACTTTTTTTTATGGATAATAGTT
>R=2206#unclass/unclass
TCTAGACATCTTTGAACAGCCTATAAAATATTTTAAAATAAAATTATTTTACTCAATAGG
AAAGTCAATAGTGTGCTCTCCTTCTTCCTC
>R=2215#unclass/unclass
TATCTAGGAATTTAACGTGATATAAACTAAAGAATAAAAATATCTACTGCTGTTGGCACT
ACTGAAGATGATG
>R=2259#unclass/unclass
AAAAATTAAAAATTATATATTTACCTTATCTGTGAGGAGAATTCAAATAA
>R=2263.chkTE#DNA/TcMar
AAAGGAGAACTTTAATTCATTGAAGATATATTTgaagatgagagaaataatgtagaagat
agaaagtaagaaaataaaaaataATAAAATAATATAACTAAAAACTCTTTATTTAACTAT
TTTAAATAGAAAAAAAATTGAAATATTTGATATATTTATTGTAACTAGTAAAAATTATTT
ACTACTTATATTTTTTGTTTTATTTCATTAAATAAAAATTAC
>R=2277#unclass/unclass
AAAATTCTTTAATAATTTTATTGACTACGACTATTTGTAATAATATAAAGGCAAGGTCTT
TATCAATCATTAAAAACGTCATAACATGATATAGCTCCAAGTTACAAAAATTGAGAAGGA
CTATACTATAAAGTAAAATCGATATATGCAGTTTTAGCTTTACTTAAAGTTAATAATCCT
TGCTAACTTGCACATATAATTGATGT
>R=2321#unclass/unclass
TTTTTTCCACTTCTATTAAAGATAATCATATTAGCGCTAAAAAATTCGTATTTTTTGGAT
ATAATATAAGGGCTCTGGGATATTGATCGTAATTTTTGAAAACATGAGATATTAAGAGGA
AAATGGGATATTGACCAAG
>R=2332#DNA/TcMar
TGAGCTTGACATTAGTGAGACAACGATAAAAGAAATTCTTCAAGAATAAGGTATTTCATA
TTAAAAAGTTAATATTTTACCAATGCTAACCAATTAGCAAGAACAGAATAGAGTAGAGTT
CTCAAAAAAATATTTAAACTTTAATTGGAACAATACTGTGTTTGTAGATGAA
>R=2417#unclass/unclass
CTGAAAGGAAGGTTTGAGCTAATGATTAAAATACCTATTGCTTCAGTAATTTTCCTGGCT
CTTTCATTAGTATCTGGGAATTATTAAACTTTTTCTATTATTTAGTTTA
>R=2453#unclass/unclass
ACACCATATTTTAGGGTGTCCATTTAGTTATTTTAAGTACAGGTGTCCATATATTGAGTT
AATAAACAACAAATTTTGAAAATAATATTTCAAAAATAAATATTTTTTAATTTTATTAAA
TGTATATAAAAATAAATA
>R=2509#unclass/unclass
AAAGACTTAGAAATATAATACTATTTACAATTTTAATAATCGAATGATGAAACTTTTAAA
AAGAAAAATTTGCAAAAAGAAAAAAATTACCTAAATATTAGCGACTCAAGCATTTATAAC
ACTATCCTTCTAATAAAGTGTATTCTTCATCACAT
>R=252.chkTE#unclass/unclass
aaataaataaattaaataaataaaataaataattaTTTATTTATAATGATCAACAACAGA
TATTTTATAATA
>R=2527#unclass/unclass
ATCAACAAGAACAACAAGGAATAAATGATAATTCAAATGAATAAGAAATACCTGAAAGCA
AAAGTGAAATTTATGTAGAAAATGAGAAACCATACTCATC
>R=2545#unclass/unclass
AATGAACGGTTAAATCGCAGGCGGATAATAAATTACTAGAGATAATTACGAACTTTCAAT
TACTTTTAATAAT
>R=2556#unclass/unclass
AATTTATTTGCTATATTCGAAGAATGGTTGTGAACCATCTTAGCTCACTTACGGTGCTAA
TAGACCCT
>R=2560.chkTE#unclass/unclass
ATCAGTAGAGGATTCAATCATTTATTCTTTTGAAGAGAAGTGCTGTTCAAAAGCATTCTA
GAGAGCTTTTCTTTTCGAATTTAACTCTGCGtttatatctttctttcttttagattctct
attcttttctttctGAAAGGAAATGCAAAACCTATTTATTTAATCAAATATTAGTTTATG
AGTAA
>R=2581#unclass/unclass
TTGGGTTGGGATTGTGGTTGAGGTTGGGGTTTGAGCTTAAGGATTTAATATTTAATTATA
ATTTAAATAAAAAAATTTTTT
>R=2592#unclass/unclass
TTATATACAAGATATCTGCATAATCTTAAGATATCTTATATTGAGTGATTGTTGTATCTG
ATATTGTAGAATATTTTTTATTGTAAATTTTTATAATCTAA
>R=2602#unclass/unclass
AGGGAATTTATCTAAAATCTACGAGTATGACAAATAAAAATATTTAGATGCTATCACAAT
GCACCATTTCTGTTCATCTGT
>R=2611#unclass/unclass
AATTACCGTAATATCTCATTATCTCGGCAATTCGGCTTTCGGCATTTTTAAAATGC
>R=2612.chkTE#unclass/unclass
tatcaatattagtattcattttttatttatcaatatttttatttattttTCAAAAATCAA
ATTAATCAAAACTTTTTTATTTTTTAATAATTATAAACTAATTTTCCTCTTATTGATTTG
ATAAATTAAAAAAAAAAGGGGTTTGTATTTTTTCCT
>R=2714#unclass/unclass
GAAGATAACTCTTCCCCAATTATTGGTCCATCTTTTCGTTTACAGTGCAAATTTCAATCA
ACCTTCTCTATTTTCTTCTGATAGCTTAATCATTTTAGGTTATTTATAGCATTTAATGTT
ATTATCACTTAAGATTTTCATCACTGCATTCCTTCCAGCTGATTTATGGTTTATTTCTTT
>R=2780.chkTE#DNA/TcMar
AATAAATTAAATAAAAACAGTAAATAATTTACATTTTATTTAAAAACACTTACAaaagta
aaaataatataaattagttaaaaaattaaaaaataagatataatTATTTGTTTTATTTCA
AATTTAAATATTTTGTCGTGTTTTTCAAAATTGG
>R=2835#unclass/unclass
AAACATTTTTAAAGTCATCAACATTATCAAAGTAGAGGTGAACGTTGAGTAGATTTCCAC
GATCATTCTAAAACTGTATGAGCTAGCCTTTTTAATCATCTTAGCTATTTTCAGGTCTTA
CTTTAGAGAAGTGTATCTTTCTTACACAATCTCCTAACTCCAACTATTCAAGATATTCTT
ATTTGCTAAGTTGGGTTTTTATCTGAGGAA
>R=2857#unclass/unclass
TAGAGATCAATCTTTGAGCATTTCTTATGAGTCTTTTGTCCTGCACAAATTTCTTTTCTT
TTGGGGCAGTAACAAATTTTTCTAATAACGCCGAGCAGATAATTTGTGCTTATGCACTAG
CTTCTTCTTTGGGGCAAATGATATCCTAACTGGTATGCAGCCCAGTAGAGATTATCAATT
CCCCTTATTGCAGCATTTGCATCACTGATTGAAATA
>R=286#unclass/unclass
TACCATAATTCCTCGATTCCTAATTCCTTGATTCGTATTAAATCGTACATACTCTAGTGA
GGAATTCATTATAAAAAAAATAAAGTAATTTTTGAATTTTGA
>R=2879#unclass/unclass
GTGCACTTAGTGCTGTCTCCGCTCACACACCCCTTAATTAATCAAAAAAAAACAAACTCT
TTTCTTCTT
>R=2905#unclass/unclass
AAAGATGTGCAAACTTAAATCAAAAGCAACTTTACAAAATAAGAAGCAAAAG
>R=296.chkTE#unclass/unclass
TAATTACCAGTGTTGTGACGATGTTTTAGTTTTTAAATCGATCGATTTCGATTTTTTAAA
ACTGCTTATCGATCGATATCGATGATAAAATCGATGTGAATAAAACTTACAAAATGTAAT
ATAAAAAATTCATTTTTTATTCCCTATAAAAAAATTTTAtaaaaatacatatataattta
ataaaatatataaatatacttcaattaatatttataattttatataaatttctaatttat
taaaattaattataatttattatgattaatcaaatataattcaaaaaatataaactgtaa
aataaaaaattaaatttttaatatttaaatttaatttaaattataattatatttatattt
aatttaaatcgaaaaaaaatctaaaAAATA
>R=2967#unclass/unclass
CGCAAATCTCAAATCTCAAAATATTTCCAAATAATACTTTTTTATAATAAATGAACAAAA
GTGTTAAAAAATAAGAAAAAATTGTATTAACAAATATTTAAAATACATGAAA
>R=3003#unclass/unclass
CTTTTTTAGAAATGATAATCTTTTTTCTAAACTTTATTGAGTCTCTGGTAGTTATAAACC
CAGCTTAAAACTTTTAAATCATTGTTCTTATATTTCTCTATGTACAGTTTTAGTAGA
>R=304.chkTE#unclass/unclass
TACCGTACTTTCTCTTTATCTCGGACCTCGGAATTCGGATTTTTCCGAATTCCGAACAAG
AGAAATTGATATTTTTTAGGGGGAAAAAATTTAAGTTCCGAATGTGAGAAATCCATTTAA
TTACAAAAATGAGTTAAAAATTTAATGAAAAATATAGTTTTACAATATATTCAATATAAA
AATTTTCTAATGTCCATAAATTAGGCttttttttattaatttttattcttttctttattt
acaattaattactgctttattattttttttattgaattaatgattcttaatattCTGTAA
TAAAATATTAAATACTTGTTTGATGAGAGGAGGGAAATTAAAAATTAATAAATTAAAAAT
AAA
>R=3047#unclass/unclass
TATATTGTCTTTCAGAATAATCAAAAAACCTTTTAATGGGTAGAAGAAAATTCATAAAAT
TATGAATAGCCATTTAAAGATAATGAGCGATGGCCTCAGAAATGTCTTGTATGGG
>R=3146#unclass/unclass
AGATTTTTAATTAAAGATAAGGACTCTTAACGTGTCTGTTAATCATGTTCAA
>R=3156.chkTE#unclass/unclass
TAGCTATTATAAGTTTAAAATTATCTTACCTGTGAAATAGATTGAATTATTTATAAAACt
attttattatttaatatttacttatgatattaaaatctgttctagatgcttttatttatt
ttactttaCGTTGAAATATTATTAATTTCAATCaaatataaaatataaaacaaataataa
taaaacaaacagataaaaaaaaaaaTCAATACTATAAGAATGTCTTAAGAGAGAG
>R=3182#unclass/unclass
AACTCAACTATTAAATTTTTTAGCCTTCTAGTATAAAAGCTCTTGCTCCGCAGTCAGCTT
AGCATCCTCAACCTTCAAG
>R=3212#unclass/unclass
AAATCATTAAAAATATTGCTATGAAAAATGCATCAATCGATGAGTATCCTGAGAAAGGAA
CAAT
>R=3289#DNA/TcMar
ATGAATATTTTAAATGAGTAAATGATAAGATTAATGGATTGTTAAAAGACATTACTACTA
CATATATGTTATAAAAAGGATATTTTAAATAATATATTCAATATTTAGTATAGGATCCTT
TATTTTTCTTGCAAGCTTGAAGGCGGTTTTGCATTGATTTTATATAAGAATCTAACTTTT
CTACTGT
>R=3344#unclass/unclass
ATCTGGATTTGCGAATGAAAAACCTGTGAGATTTGCATTTCAACTCCGGTACTTAGGAGT
TCGGCAGGGATAAGGTAGTCGAGGGTTCTGAAGTTCAGTCTTGAGTCA
>R=3380#unclass/unclass
AAAAAAAAATCAATACTATAAGAATGTCTTAAGAGAGAGAAGAAATATTATAAAAAGAGA
TAACATCTGTTT
>R=3407#unclass/unclass
AATTATAGACTTTACCTCCTAATTCTACAGATTCATTATAGCCACTTGACATACAAGTTA
ATGCCA
>R=3429#unclass/unclass
TCTCTTCCTATTATTTCTATGCTTTCATACTCAAATAAAATATCCTTAATTATG
>R=343#unclass/unclass
TGTAAAACTTGTGATGGTCCAAATTCAAATAATTGCTTATCCTGCTATTCTAGTTTTTAT
TATTATTAA
>R=3443#unclass/unclass
CTTATCCTTATTCATGTCTTTACCAACTGTTAATATACCTATAGATGTTATGGGT
>R=3465#unclass/unclass
TTGGGCTAATGATATCATTAGAAAAAGAAAATTACCTGTTATTTGGATTATTTGAATACA
T
>R=3476#unclass/unclass
GTTCAGTAAAAGCTAAGATAGAATTGTAATAAGAAGATCTCTATAAACTAAATAAACCTA
ATCTTTCGATAATG
>R=512#DNA/TcMar
AAAAGTCTAAAAATAATCTGTAACAAAAGTAATTTGTTTTAATAATTAAAAAATATACAT
ATTATTAAATTTATTTAATCAATAAAGTATTTGTAAAAAATCATAATTAACAAAAAAATA
TAAGATTTAAAAAATTATA
>R=570.H#DNA/TcMar
TTTATTATCTATAATGTATTAAATTCTTTTTGGTAAGCTTTAGATACTATTAGTAATTAT
TTGTTTAACTATTTTATTAATTTAAAATATATTTAATATTGCTTTTAATAATAAATCTTC
CTGTCCTATGTCTTTTAGAGAATTTAGTTCGTCCTTGATAATGCCCCATACTTACTCTAT
TGGATTAATATCAGCCGCTTTTGGTGGCCAATCCATATATTTAATTTTTTAATTATTTAA
CCAATTTAAAGTGTCATTTGAAAAGTGACAAGAAGCTCTATCCATTTAAAATATTTTTTA
TTGTACTATATTATA
>R=691#unclass/unclass
AGCTTATTTTTTATATAATTTTTCATAAATTAACCTTTATCTAAAATATAAATTCATTTA
TATGTATTTTAATCCATGTTTTATTTGAAGGATCTTTGATTGGAATAAAATTGATTTAGT
T
>R=703#unclass/unclass
TTGTTAAAATACAAGAAAATTTACTTCATTCAAAAATGAATGAAAAGTTATTACCTCTAA
GAAGGTA
>R=74.chkTE#unclass/unclass
Ttaattaaataattatatataaattaataaataaataataattatataaatttaaaaatt
aataattatttattttaatattaataataattaataatttattaaTTTATTTGTAAATTT
AATTTTTTTTCTGAATTTTTGAAATTAAAATTTAAAATTTAGGGGTAAATTATTTATTTT
TGATTAATTTCTAAGATTTTCTCAAGAAAAAAATAATTTTATCACATTTCATTCTAATTT
AAATAAAAATCTTACTTAAATTAAAAAATAAAAAATTATATCTCATTATGAAAATTGTAA
AAAAATCCTGTATAAATTAAATAAAAAAAAATAATTAATAAATTAAAAATATATAATAAA
TTAAAAATTTAAAATTAAAAAATAAAATAAAAAATTAAATTTATTAAAATTTAATAAA
>R=77#DNA/DNA
TATATTTATTTTTTATTAAATAAAATTATTTTTTATTATTTATTAATAAATATTTAATTA
AATATATTAATATATATAATATTTTTAAATTTAATTTATATATTTATAAAATATAATTTA
ATTTTTATAATTTAAATTTAATTTGTAAAATTTTATAAAATTTATTAAAAATTTTAAAAA
AATTTAAAATTAATAAATAAATTTAAAAAATTTATATAAATTAAATTAATTTAAATATAT
ATGTCAGTATTTAACAAAAATTTTTACTTTAA
>R=779.chkTE#unclass/unclass
TttatattatattttttaaattatttttattttaCATACCTTTAAATATCCATATACATA
ATTTCATTTATCAGTAT
>R=794#unclass/unclass
AGATTTAGCAAAGAATTATTAGCCTATCTAAAAGTGATTAGAACATTCTTGAAATCTAGT
TTTTTATTTTAAAATATCAGAATAGTATTAACGCCGATTAAATTAGAAGATAAAGTACGC
TTTTATAAAGGACTTATTTAAAGCATATAAACAATGTCTATTAATTATAAAAAAGTCAAG
AGAAATCCACTAAAAAATGTAAACAAATAATCTCTATATTTGCCTCTGAATGTAATTTTT
AATAACTCTACTTAGCATTAAAGAGATTATACATGACACTCAACATATTTTACTTGGAAT
AATTAAGATCAGAGATCAAGTAGAATTTAGAAGAATAAAGCAGAACAGTTTCTTTATAAA
ATGTAAAGTAAAATCAATTTAAAAAAGGAATATTTTATATTACAAAATTGTCAAAATGTT
AGAAAGATTAAAAGCAATTACTCATATTTATTAATTTGAATAATAATTATATCTTAACTT
TATCT
>R=797.chkTE#unclass/unclass
ttcttcttcttcttcatcatcttaatcattatctccttcattatcaaaatcttcaGTTAA
ATACTAATCAGAGTCACTTTCGTTTTCAGACTCATTAGAAAATTATAGAT
>R=848#unclass/unclass
AGATCTTAATCCCATAGAATTGATCTGGTGAATTATAAAAAAAAAATAGTTCAAAGAAAA
AGTGAAAAAGACAATTGAAAAAAGAAT
>R=952#unclass/unclass
ATTTAAGCTTTCAAAGACAAATAGGAAGCTAATAGACCCAAGCCTTATATTGTCATTGAG
AATGATAATGGTAAATAAGTCTATAAAATCTAATACAAGACTAATCCTAACTATAACAAA
AAAACCTATACTAAAGAAGTATAAAGAGAATTAGAGAATATTCATATGAGATATGGAGAT
AATATTCATAATAGAGAATATATCAAAAGAATTAAAAAAGTATATGAAAAGATTACTGGA
AGAAAGCTTCATGGTAGCTAAAAGTCTAACTATGAAAGGTATTCTAAGAATAAAAACTTC
TATCAAGTTAAATATGA
>R=996#DNA/Tlr?
AAGAAAAAATTAAATCTCAATTATCTAGGAATACTACTCTCTTTTTTTCTACGTGAGCCA
TTTAATAATTAAACAAGAACACATTGACAACCACAGACGCTAAAGATAAATTAGCTCCTT
AGTATTAACCTAGAGTAATCTTTAACTAATAATCATTGTCACTAATCTCCTATCCACCAA
CATAATTCCTTTTCATCGCAAGTTCTGGATTCAAACTAAAATTTAGCATGTAGACATTGT
TGTAGTAGCTGGAGGATGGATTTATAATGTGAAATTATTATGGAAAGTGTTTCTACAACT
AAAATAGGTTGAAGGTTTATGTCATTATCACATTATTCATAGTACTCTAGTTATTCTTAC
CTAACAACTCAAAAGCTGTCACAGGTATTAAATTTTAGAAAGTAGTACTGAAACTATCAT
TGTCACTCTTATTCTAAACATAGAACAACATAAAGGGTATTATACAATCCTGCGTTAGAT
TAAACTTAAAAGACGTGCCAGTATTTACATTGTACATGGGATACTATGCATGCTCTATCT
ACAAATATCGGTTGTCAATACATTTCAAGCTTCTAAAATATTTATCTTGAGAATCTGTAA
TTTCATAGTAATACATGAGAATCTCTGAAGTAGATAA
>Contig[0015]#unclass/unclass
ATATTACACATATTTTTAATTGTGTCACACTCTGATTATTTTATGAAAGAGATCTTCTTA
ACAATTAATTTTATTACTAATGAATAGAGCCTTAAAAGCTCTACAAAATATGATCTGAAC
CAAAATACAATTCATCCTTAAA
>Contig[0017]#DNA/TcMar
ATTTCTTAAATTATTGAAGTGAATATATCCGTGTTAATGTTACAGTCCACTTACCTTAGA
AAGAGAGGTTTCTCATAACTTATAACTCCAAATAAGTGGATTTTCAGTGGGTAATCATTC
TTCTTTTTACAGATTTGAGAAGGAATGTCTTGCTTGCTTTCAGCCCAGGCATGTGATTAT
CCCTGGTTTTAGATTTCAAACCATATTTCATCCTGGAAGATTACATCTTTCCACTTTCCT
CGCCATTTAGATACTGATTTCGCAAATTTGAGTCTCTCAGTTTTCTATGCTTCGTTAATT
GCAATTACTTTACCTAATTAAAAGGAAAACAAGCCATTTCTGTTGAGAATGTTCTTGATT
GAAGTATGTGATAGACGATTGGTCTCTTCTGAGTGATTGATTGCAAATTTTCTGAGGCTG
TCATAATTATTCCTAAAATGATTTACTACGAATTCCTCAACTTCTTCATCAATCTTGTCT
TTACCATTATTCTTTCGATCAGAACGAGCATACCCTCTTTCTTAATATTGCCTATAAACT
TAATTGACTCCCTATGATGTATAAGAAATGCCTATCTTTTCAACTTCCATCTAAAC
>Contig[0052].TSD#DNA/TcMar
TGATAGATTCTCTCAAACTTCAAGCTCCTTCATATCCTTTCGTTACTAAATGGGTAAGAT
TCTTCGAACAAGGGAATGATTGTGTTGAGGATGCTCCAAAATCAGGTAGACCTTTGACAG
TATAAATTGAAGAAAACATAAATGAAATAAGAACAATGGTAAGAGATGATCCTTATATTT
CAATTCGTGAAATTTCAGAAAGACTACAAATTAGCTATGGATCAGTTCAAGCAATCCTTT
CAAAACAACTATAGCTCAGGAAATTATCAAACCGATTTGTACCTCATTA
>Contig[0060]#DNA/hAT-Ac
TAGGGTCTAACATAGTCGATATGAAATGAAATTTGCTTTCTTCTAAACAAATCTTTTAGT
ATTGAGTTTTTGCTTGAAATTTATTTTGAAACCTTTTCTGTAAGTTTGACTGTAATGATT
ATTTTAATTTTTGTAATTTAACTGATTTGTTTTATTATAAATCTCTTTAAATCATATCTA
ATATTGGTAAAGCTAAAGA
>Contig[0133].H.2ends.DDE#DNA/Merlin
AATCATCCTTGGAGAAAATGGCGAAGTAATCGAAATTGATGAATCGCATTTTAAAAGAAA
GTATAATAGAGGTAAATTAATAAAACGCCATTAATGGGTTTTAGGAATTACTGAAAGAGG
AGGAGGTTTTTCTAGAACAATTTTAATACCTATTGAAAAAAGAAATTCAGATACACTCAT
CCCCTTAATTGAAACTTTTGTTTCAAAAAATTGTACTTTAATTTGCACTGATTAGTGGCG
AGGGTATAATAAACTTAATTAAATAGGATATACTCACCGCACTGTTAACCACTCAAAAAA
TTTTGTTTCTCCCTCTTCATAATAATCTTAAAAAATGAAAAATTATAGTTTATATATGGG
TCACTAAATTCATACATAAACAATAGAAAGCTCATGGAAACATATTAAGCAAAATCTTTA
GACATGCAAAGGAAAACGTGTTAGCTATCTTTCAGACATTTATAATGTATTGTTTTATTT
GTCTAATAGAAATGACTTAGAAAAGAATGCACTTATTACCATAAACTCATATGTTTGCTC
AA
>Contig[0165].H#DNA/TcMar
TTAATATAAACTCATTAAAATTCAATAATTAATAAAACTCTTTAATTAGTAATGACTGCT
TCTAACCTCTGAGGTAATGAATAAATAGTTGAATCTACTATCTCTTAAGGTATATTATCC
CATATAAAGAGCAGCTGATCCATTAATTCTTATTTATCTTTCAGAACTTTTATTTTTTAA
TATTGATTTTACCTAAGCTCATATATTTTCTATGGGATTTAAATCTGGGCTAGAAGATGG
CCAGTCCTACAGCAATTAGATATTATTATCTTCATAAAAATAAATAGATTTCTATGCTTG
GGATCATTATCTTAAACTAAGATCCACTTTTTTTTTAAATATCACATTAGAATCAGGTAT
TAAAATTTCTTTTATAATTTTGCAGTAGAATTTTCACTGTCTAAGTTTTAATCAAATAAG
AAAAGGCGTGAAATACCATATTTAAATATTACTGCCCAAG
>Contig[0167]#DNA/TcMar
GGGATGATAAGGAGGTAGATAGATAATTTTATGAGGATAACCAAAGCGTTTCTTACCTTA
ATCATTTGCTAATTACTAAATTTTATTTAAAGGAGGTTACCAATAAGAAATGGCTAGCTA
CATTAAATCAGATTTTAATGAATTTTCACTATATTCAATATCGTTATTTAATAACCAAGC
TCTTAATTCACTTTTTTTAGCTTTATTGGGAAAGAAATCATTTGAATTGAATTTATTATG
ATATGATGCTCTATCTAAAATAATTATAGAGGGTTCTTTCAAATTCTTTAGAATATTGTC
TTGAAAGAATTATTCAAAATTTTCATAGTTGAAATTATTATGATAATC
>Contig[0187].H#DNA/TcMar
TTTTTTTTTCATAGAGGCCCAAATATATTCAATCGCATTCAAATCCGGCGACCATGCTGG
GTTTTGAATGAATTGAATATTCTCATTTTTAAAGAATTCTCGAGTGGAATTTGAAGTATG
TGCCTTCGCTCCGTCTTGGAGCAGAATAATGTGTTTACAGTTTTCTTCCCAAAATGGAAT
GAAAGCTTATTTTAAACACTTTTGATATTCGAGTGAATTAACAGTCTTATCATAAATGTA
TAATGCTGTTTTTCCACATTTACTAACTCCACCCCAGACATGAA
>Contig[0204]#unclass/unclass
TTAAATTTTGACATATAAGACGCTTTAATAAAAAAATTTTTTTTCTAAAATTTAATAATA
AAATTTTGTGAAGAACCATAAAATATAAAAATTACATTAATTATAAATAAGACCTTTGAC
ATTTTAATTAAAAATAAAAAAAAATATTTAATCATTAAATGTAAAAGAAAATTAATAAAT
ATTTTATAACAACTTAATCTAAACCTGTTTCATAGGTTTAAAATAAATAAAAAGTAATTT
TTTTAGCATTTTTATTTTCTTATTAATTGTTATAATTACATTTAAATATAGATTAGCAGC
TCACCTATATTTAATTGTGAAAGTAATACAAATTCTTAAGAAAGTTTATTTTATAGCTCA
TACAAAGATGTTACTTTTACTGAAGATGAAGAGATTTAAAGTCCTCCTGGTTCAAAAATA
CTTGAAAAAAAGTATAAACTAGATGAAAAATAAAATAAAATGAACTCTTCTTACAAATAT
CAAGATTCGTGGACTATTTTACATCCTTGGTTATTATATGAATAAAAAGAAAAAGATATA
GAGAAAAAACTTTACTGCAAACTATGTATAGATTATTAATAGATATAAAGAGACATGTAT
GAAAATAAATAAATTAGTGTTTTTGATATTATTCAAAATAAGTTTATTGAAGGATGTTCT
CGTATTAAGATTCAGTCAATTTAAGACCACACTTAAATCAGTTCTCATAAAAAAGCTTTT
TCTCATTTATCTTAAAAATCTAAGGTAACTCCAATTAACATATTTTAGTAATAAGTACGA
AAAAATATAAAAGATGAAGAGATTAAACCTTTATTTGTTGCGTAGTACTTTATTGCAAAA
AAGAAGATATCTTTTGATAATTATGTTGAATTAGTGTTATCCTATAAGA
>Contig[0207].H#DNA/hAT-Ac
TGCGCAGCACATATTTTAAATTTAATTGTAAAAGAAGGTTTGAAGAGTCTTGATAATAGT
GTAGAAGAGGTTATTAACAAAATAAGAAATATATTTATTAAGCTTAAAAAAAACACCAAG
AGTCTTTAATAGTTTATGAAATATTAGCTAGATTAATAAAAAACTGAGTTGAAACCTCTA
ATTGACTGCAAAACTAGATGGAATTCTACCTTTCTTATGGTGTAGAGAGCAATAAAATTA
GATAAATCAGTTAACTTTGTTTATTCATTTGGAGGAGATTGGAAAAAGTTTTTAATGACT
GAAGCAGATTGGAAGTATTTGGAAATTTATTGTAAGTTGTTTCAGCCATTTTATAATGCT
ACGCTTACTGTTTCAGAATCAAAATCACCAAAAATATTTGAAGGGCTTTATATATTCACA
TCATTAATTGAATAAATGGATGCTTTTTCTTTAAATTGTAATAATGAACTAGTAAATATT
AATCAATTTCAACTTCCTATTTaaaaaatgaaagaaaaaataaaataaataattaaaaat
aaTTACAATATTTATTCAATATGCTCAGTTTTAGATCCAAGAATAAGAGTATCTTTAGTC
TCAAAGTAAGAAAATTATTAACATGTTTTAAATTAAATAAGAAATTTACATGAAAATTAT
TGTATTTAATAATCTTAAAGCTAAGAAAGTAGTAAATAAATATCATATTTTAATAGTTTT
GTTAGTTAATTTATGGTTACAAACGAAAATATTTTAAATAGCTAGAACTTTGAGATGTAC
TTATAAGGTAATTAATTATAGCCACAATAAAATCCATTAAAATATTGGTAATAATCAGAA
ATGATTGAATTAAGTAAAGTTGTAAGAGACCTTTTCACAATCTTGATTTCAAGTGTACCA
AGTGAATAATTGTTTTCTTAATCTAATAATTTACTCTATTAAAAAAGATACAGCATTTAA
AGTGAGACATTTTAAGCTTTAATATGTTCATATTCTTGGTCATCTTTGaatgaagatgaa
ataatttaataataaaataattgatataaattaaaTTTTTATAGTTTTATTTATATTAAA
TTTATATATCATACTTATTTAAACATGGTTTTTTAAATAAAAATTAATAAATGTTATTTA
AAATTTTAATGTTGGTCTTTATCGGTCTTTTACTTTTTAAAAAGACCAAGACGGTCTCTA
AAATCTAAAAAATTAACGGTCAAAAAAAACCGTCTTGTCGGTCTTGAAATTTAGGACCGT
TCTAGTTAACAGCACTA
>Contig[0213]#unclass/unclass
AAACTATTATTTAAATTTTGTGGTAAAAGATATGGAAGAAGAAGGAAATGTCTAATTATC
TTTTATGAAATTTGATAAAAAATAAGCAGTAATTGAATATGACTTATCAAAGAAATTTAT
ATTTGCAAATAAGAATCAAACTAATGAATATATTTTGTAAACAATATGTGAAATTAGTAG
ATACTCTAACATTTATAATTTTTATTTAATCTATCAAATAATAATGCTCACAAGTGTAAC
ACCTGAGAGGATTTTTTCATTAGAGAGTGTGATTAAATCTAAAATCAGGAATTAATTAAA
AATATAAACAGTTAATGAAATTATGAGAATTGATTAAAACGGACCTCCACTAGATG
>Contig[0248].H#DNA/TcMar
CTTGTAATTATGTTGGAAACCCCTCTCCAAAAAATAGATAAAGAAAGGATTTTAATTAAA
TTATATACTATCTTATAGAAGAAATAGTGCTCTTTTTAATGATATGTCTCTTAATAAATT
TTGATTTGTATTTAAGAAGTTATGaataaaataatccaaaataaaataacaaaaatttta
caaataaaatcatataTATTATTTTAAGTATTCTCCATCATTTTTTATTGTTTACTTCAT
TACTTTTTTAATATGGCTTATACACTAATTAATAGTGTCTTGATTAATGTCATCCCATAT
ATTTTGAATTAAATTGGTTAGTATTTCTTATTTATTTTGTTATTATGAAAAATTAATTTC
TTTACTTAAGATTTTTCTGTTAAATTCCCTTTTCATAATTCCCCATATCAGTTCTATGGG
ATTGTAATCAGGGGRCCATGCTGAGTTTTGTCTTACTGTGATGAGATTCTCTTTGAGCCA
TGCTGTGGTTTGCTTAGATGTATGGCTAGGAGCTCCATCTTATAACAAGACAACTTCTTT
GA
>Contig[0334].H#DNA/TcMar
AATAAAGAATAAAGATTACAAATGTRYGAAGAAAATTTCAAGCATTTAAGACTAGGAAGA
TACAAAATAGGTGACATTATAACAGGAGATGAGAGTTGGTTCTTTTTAAGGCAAGTCAAA
AACAAATAATAGAATTCTTCTTGGAGATCAACAGATTAAATACCATTAGTATAGGTCAAA
AGAGGATAATTTGATAAGAAATCAATGTTTTGCATTTTCTTTAAGGCAAATGGTTGGATT
TCTTTGACATAAATCAATAAAGGATAAACAATAAACCACTAAAATTACATCGAAGAATGT
TTGAAGCCTATGGTTAGTGAATTAAAGATTTAGAGACCTGTAACTGGTGCTAAAAATCAG
ATATTCCACCACGATAATGCCCGGCCTCATTCTCATGAATCTGTGAGAAGTTATTTAGAA
AATGAGGGAATTTCTATTATGAAACACCCTCCTTATTCACCTGACCTCGCCCCTGCAGAC
TTCTGGCTATTTGACTATATCAAGCGTAAACTCACTGATCAMAAAAATTATGAGTCATTA
TTTGAATAAGTTGAAGATATTCTGAATAAAATCCCAAAAAGAGATTGGTCAAGAGCATTC
ATAAAGTGGTAAGAAAGAATGTAAATGTGTATTGATAAGAAAGGAGATTATTTTGAATAG
GATTTATGAAATTATTTATTTACGTTATACTTTATATGTGATATTTATATTGATTAATGT
TGATCATTAGGTTTGTTTTTTGCAATTTAAATATAATGAAAATAAAAATCACTTTATATT
AATCAAAAGCAAATTTTCATTTAATTTTATGGACACGTAATTAATCAATATTATTTTTCT
TTAGAATTTTATAGAATTTTTCAAACTCTATCGGAATATAATAGTTTTATTATGTTTACT
CTCTTTGAT
>Contig[0352]#unclass/unclass
GGTATGTACATTGGGAATAAAAAAAAGAAATAGTAAACTATTTGTTTTTTAAAGCAAATA
CAACATAGATATTCTAGCCTATKGACATATCTGTAAATAAGGCTTTTAAGTCTAAACTTA
GAAAATTATAATAAGACTGGTACATTAAAAATGGTTGCTTTAATGATTCTGGCTACTTCC
AAAAAATAGATAGACAGTCTTTTATAGATATTGTAGACTAAGCCTGGTCAG
>Contig[0375].chkTE#unclass/unclass
GGTAATATTGCACGGTAAGGGAACTGCAGGCACTGGGCACTATAATAAATTAGTTCCCAG
GCGTGCAAATTGCACAGTTTGGGAACTAGTTCGCATGAGTGCAAAATCTTTGCCTGAACA
AATATTTATGAAAATAAGATATCCACTTTTTTGAGTTTCAAATATTTGCTCATGGATTAG
TGATSGYAATTCGTTTTTGTATAAATTTGAACACATRAAAGTTACTATTTTGTGTAGAGT
GAGCAGATATGCGCAATCAAAACAGAACATATAAAAAATTGTTATATTAAATAATAACCT
TAAAAATATTATTTTTTTTGTTTTTTACGCCTTTTTGaataataatatataaatttaaat
atattaaaaataaaacatataagtagaaTTTGGCAAAACTATAAATCCTGATTAATTAAG
AGATGGGTATGTATATTGTGCTTTGAATTTTAGATTTTATAGAGATTTTATAATTGT
>Contig[0400]#DNA/TcMar
AGAAACTTTAATCAAAGATAGTGTTCCAAATAATTAGCATTACACTATTTTAGGCGCTGT
AACCCCTAATAGAGTTCTAGCTTATATGATAATAAAAGGGTGGTGTAATCAATATATTTW
CTTAGGTTTTTTATCTAAAATTRCTTACAGTCTATAAATAGAAGGTACTCTAAAAAATCA
CTTTTTTGTTTATGATCAAGCCACTTGTCATGAGAGTAACCTTAAAGAAAAAAAATTCTT
TGATAATATTCCATATATTAAAACTCCAAAATCTACTCCATAGCTTAACCCTATTGAATA
TCTATGGTCATACATGAAATAGAAAATTAGGAAGTAAAAAATATCAGATGAAAGAGACCT
TATTTGGAAAATTTACATTGTGCTAAAATAAATTCCAAATAATCATCCTAATAAATTTTT
TACATATTCAATCAAACACTTACAGTTATCACTACAATACAAAGATTTTAATGGTTATGT
GTAACCAATAAATAAAAAAAA
>Contig[0411]#unclass/unclass
AAGATTGGTGCAGATAAAGGTAAAATTGGACGCAATAGCAATTTGAAAAAATATTATTTT
CTGATGAATCATACATATATCATGATTATTAMAGAACAGATTTCATATGGAAGAAAGATA
GTTACATTTGGAATCCTAAAAWGATTGAATTTTAGACCTCACACCCAAAAAAAATCCTTG
TTTGGGCTCTAATATCTCATTAAGGTGGAATAGCATTTAAAAAATTAGAAGGAAAATTAA
ATGCCKATTCATATATTGAAGAAGTGCTTGAGGAAGTAATAGCAAATGATGACATGCTAA
AAAATAAAGGATATA
>Contig[0450].chkTE#unclass/unclass
AATATATGACCGTAGAACCTATATAGACTGAGGTACGAAGGMTATTAGGTTCTTTCGGTC
ATAACTAATCATGTTACAYAAACAGTATAATAGTACaaataatataatgctacatacata
atataaataaaaacaataaaGATTACAA
>Contig[0494].chkTE#unclass/unclass
AATCCTCTGCAACATCTAAAAAAATCAAAAGGAAGGAGCGAAGGCGAAAAACATCTTACG
TAAAATTAAAAATAAATAATTTTAAGGATATTAGATTTAAAAGGAAGAGCAAAATGAATT
YTATGACTCTCTCTTAACTGAAATCGGAGTTAGTTCTCAAGTAGATTCACAAAATCACTC
TCTCTCAAAATAGAACAGCACTTTTGAGGATGAAATCAAGCTATCAAAGTAGATCTCAAA
CAGYGAATTCTTCAAACCAACAAAAAAGGCRAAGAGAAATCCTTCACAAGATGAAGAAGT
YATTCAAGAGTTagaagatgaagaataatagctagaaaagaagaagaatgacatagaata
agCTAGCTAGCAATCAAATTCAACAGTATCTAGC
>Contig[0499]#unclass/unclass
GTGAAAAAGAGAAGCATATATGTCCATTAAATAATTAAATCTCTTACCCTTAATTTACCT
AAGCTAAGATTTCATATGAGACCAGCGATTCTCAATGTTTTACRTATGTATAGTATCGCC
TTTGTAAAGTAAGTAASTTCTTTATTT
>Contig[0525]#DNA/TcMar
AAAAAAATGGTCAAMRAAATAGGAGAAGTTCCTATTGAAACAATTAACAAAATGTTCGGC
AACAAAGAAAACTTTTACTGGGCTGTCTGGTAGTTAGGCTGGTATYTACCCTCTATAGGC
GCCCCGTGTACGACTGTCGACTATCTTGTAAAAGTCACAAAGGGCRCCATATACAGTGTG
AAGAGAAATGAGCTTCAAATRGGYGMTACWAYACACAAAAATGTGTGCAAAGTCTAGCTT
TATGAACGCCTAATGRCCCTGAAAGTAGAAAAGGAATGGGGTTTTGATATCTATCACCTC
CCWAACAAGCAATATCTGCTTGATATCATCTTTTTCTTAAGCCCCKAGTGTGACCTCTTC
TAATTCCGCCCTCAATCAAGCGACTCTGTGCCTTCYGTTAAATTTCCTATTGAGTATATA
AAAAAATTATTTCTTTTTTATYATTATTTTTCTTTGCGCCCTCTTTGAGATTTCTGACTT
CACATAAGGCGCCCTTTATGAAATTATATTATAATTTTTAAAAGGCTCTTTAAAGACATA
AATACTTAAGTGCTTCRTATAGGCTATTGCGCCCCGCTTATAAAAAAGACAGAAGATCAA
AGGGAAAARGAAAAATCCTTGAAGCTGGAAAAGAGATTGCAAAAGAAGGAGAGAAGGGTT
CAGATGCTCAAACTTGAAGMTAWTAAGRCCTAGAAGCTTGTAGATGAGCTTAAGCAGGAG
ATTGAGTGATGCAAAGCTTCAAAAAAATMTATTTTATATTGGGCAAACTCTCCCTATTT
>Contig[0564].chkTE#unclass/unclass
AATAAAATgaagaagatgaagatgagcttgaaattgaagattcaagaaacgtaaatgaaa
taaaaaaaatagaagaagatATTTAACAAATAAAATAATAAATTTAAGATTTAAAATAAT
AAAAAGAATAATTTCCAGATGATGAAGATGTTATAAATGGTGAAATAGCTGAATTAGTCC
AACAAAAAGGATATTTAAAATAGTAATATAAAAACTTAACAGGACAATAATATTTAGAGC
ATGaagaaraaaaaawwcaamaaaaawaaakaaaaaagaaaaataaTGCTATCAAACTTT
WAAAARTWGATRATAAWGATTCWRATTTRTTGTAAAATAATCCTTATAAWTTTTWATAAA
ATTTWRGAAAAAAGTGAAAATGARWACATCAWGCTTTTTtaattatgataataataaaaa
taattccaatcaaatacaaataCCTATTCTTGTAAATTGAAGAAATGCCATCACTTAATT
CTCCTATACCTCTCGTAAGAGGATTATCAATAACACCTCTACCTATTGAACCAAAAGTAT
CACCAATTGCATCCGCTGCTTTATCAAAAAATGTTTTATTTTCCTATTCCCACTTTTTCT
TTAACATAAATTCTCTGTGTCTTTATTCTCCTCTTTCTTTTTTTCTGTAAGCATTCTCAT
TGTCCAAATTATACTTAAACAACTCTAATTCAGTCATTTTGCTTAAATCTAATTTTTCCA
AATGATCATCTGTAACTAGCATTTWGTTTCTAATAACACTGCTTGAGCCTGAATTCTCAT
CATTC
>Contig[0594]#unclass/unclass
TTTTCTTATCAAACATCTCTTTTAACTGTTGAAAGGAGATCTTTGACATTTTGTATAAGA
GTAATTCCTTTTGGTAATGCAYKTCTTGCTATYCCTGCAATCTTATCTGCTGCTCCTTTA
AAGAATTTACCTATTGATCCAAAAAATCCTCCTGCCATTGGACCACACTCACCTTGTTCA
GGTATTCTTTCTAATCCAGGTTAACAAATAAAATTATAAAAAATTATTCCATATTTATGA
TTCTTTCCTGTCA
>Contig[0599].chkTE#DNA/Maverick-Tlr
TCAATTATTTGGTTTAATTTCWTAAATTKAAAWWTTTGATATTTCTTAKTTATTGTTGTT
GTTTTTTACACTTAACGTTTTTCTTACCTACAAATTTACATTGCTTGCTTGTTCTGTTTG
CTGATTAATATGATTTTATATRTTGTGACTCAGAGCTAGCACATTGCTTACTTTTGTAAT
TGTATTTTCATCTATTTTCTTTTCGTTTAGAATGACTTCTTTGACCTTATTGTAATCGTA
TGTTACAATATTTTCGACTTTGTCTTTCACTTGATTTTCCAAATCTGAAACATTATTCAA
AATATTTGAATTGATGAATTTCTGAAATAATTGCTTTATGCTATTTATGTTTTGATCTAA
ATTTTGGAATTTTATCGTATTTTACACATCATTTGTCTTATTATTATTTTTATGAAAAAT
GTGTTGAATGCTTGTGTAAGTAAAAGCTAAGACTCCCAAACCTAATGAAATATATTAAAT
TATTTAATCACTCAttttttatttttttttttttttttatattttttttATATAAAAAAA
TTATTTTTTTCATTTTTAAATATGTTCATAGATATTTTGATAAATTTTTTAATTGTGTAG
GAATTGATTGTGCAAGTAGCCTTCTGTGTCATGCTTTAATTTTTATACTTTTTCGTGTAA
GTGATAATAATCTCGCTTCATTTTTTTCAATTCAGATCGGTAGTGTGAATTCTCTCTTTG
TAAAAAATTTATAATGTCAAACAAAAATTAAATGTTAATTTTATTTATTGAAATTTGATA
ATCTAATTGTTAAATAATTTATTCCATGTTTATTTT
>Contig[0634].chkTE#DNA/MITE
tttttatgatatataatgtattttatatttttattAAATTTTCTAGACACCTCTTTATTT
TTCAATAAGTCTTTCTCAAAATTTTATGTCTTTTCTAGACTCCAMTTTTAAAAATTTATG
TCAAATTTTAAATCTTTGACGYTTTTGACGAAAAYMCCCCCCCCCCTTTTTAATCACTG
>Contig[0639]#unclass/unclass
AAATAATATAACAAAGAACCATGTAGAGCAACACTATGGAATTATCTAAATAAGAACTAT
TGAAATAGACTGTAGATAAGTTTAAGAACTTTCTTATTAATGATTTAAATATTGATGAAG
ACTTATTGAACTCTAATTAAGGACTGTATGAGTAATTAGGTCTTATAGAGAAATATAGAC
CATTAATAAATATTATAGGCTAAGATAAGGTTACAGACTATG
>Contig[0666]#unclass/unclass
ATAAGAAGAGTCTAAAGATTTAAATTAATAAGATTATTATGATTATTAAATACAAGAATT
AGATCCATATTAATAAACATAATTTCATTAAAGAAAATTRWAGGATATAAGAGAAAGAGA
AGTTATWCCATTAGTAAATGAAAATMWTGAATTATAT
>Contig[0675]#unclass/unclass
TGATTGTTGTATATTTGCGTACCCTTTTCCAATTTAACTTCAATAAAAAATATTGGAAAT
CAACAGCAGAGGTCACGGACCTCACGCTATATACTTTTAATTTTATTTTTGGTAATTGAT
ATGTTGAGTTAAGGGTCTCGGGTGGTACTGAGGCTTAAGTTTTGCTTAGAGTATTAGAAA
GTCGTACGTTTTGTGTTTTTAATATTTGTAGTGAGTATAGTTGTAAAATACAGTAAAAAA
CTATGTGATAGATACCCATTGAATTTGCTAAHATCATTTAAAATCCGGAGGGGATGGGCT
CCCCTCCACCTCGCAAGCTCGTCTCCTCCCCCGCGGCCTTTGGCCTACGCGCCTGCGGCG
GAAGGAGTACTTAAT
>Contig[0688]#DNA/TcMar
AAAATTTTTTAGCAAATTTCAACTTTTCGGCCAGGAAATGCCCCAAAAATTGAAAAACCG
GCCCCAGAAAATTTTTWAAAAAAATATATTTTGTGCCCYCCTGKGGCAGTKRGCCCTTGA
TCACCTATATATTTTTAAAAAGGGCRCAAATATTAAWAAATTTTWAAAAAAATGTSYTTA
CATCATGYGCAAGAACYGCATTAAGCTAATTAATTCTARWGCAACTTCYGCACTGCCCTC
TAGGTAAGGCTTAAGGATAAGGAGGGATCTSACWATWRYCCTAAATTTGTCAAGCCTTTA
AAGWWRCCTAAAATTCTTAAAGGCTTGACYCATTTRGGTTTAGACGCTGCCAAGATAGCG
GCGTCTACCATTTACCAAGACTCTGTGGCAAATACGAAAGGGATATGCCACAGAGCTTGC
GTTTTCAAGGTAAATGCTCTCTGCCAAAATTGGCATAAAGCGTTTTACCTTGTAAAACAC
TTAAAATGCAGAGGCTCTGTTTAGCCTCTGCTAATGARYRGARTTWSMATTTCTAYKTTA
TTAGCTCATTGAG
>Contig[0709]#unclass/unclass
TATCTGAAAAAGTTTGAACTGGATATTCTTTCTTAATTTATTTCTCTATCATTATCTTGA
TGTCTTCACATAATTTAAGAGCTTTATCGAAACAATATTACAATTTTAAGCCTGTTTATT
CTAATATTTAAAATTATATTATAAAATCTTCACCATTTTCTTCATTTATTAAAATAAAAT
TTTCATAATATAACATTTACATCATCTGCAAAACTTAATCTAAATAATAATCGTAAAACA
TATTAATCCTGTGAATTTTTATTTCWWCWTATCSTTTTTGATCRTTMGTTAYTGCTTKGG
ATAATTTTTCACGAAGTCTAATTTCTCGTTGAATTCCTAGRTAATCCTTCAGATCTTGAT
GTATACAATTTGAAAAATATTCAATTTCATCTAAAGAATTATACCTGTCGTAGTAAAAAA
TACTTTCACCTTCAATGTGTAATTTCTATTTTGTAAAATTGAGCATGATAAAAAAAAA
>Contig[0717].chkTE#unclass/unclass
ttttttttttttaaaaattttttaaacttttttttttttAAAATAATAATATTTTTTAGA
AGAGGTATTTCAAAATTTATTACACTATATTGTCATAATTTTGTAAAATGTTTTAACTTT
CTCAAAATAAAATAATTTTAGTATATTCGTGTAGATCACACTTTCAGGATCATTTCTAAT
ACCAATATGATGAACTAATTATCATTTTAGCATGTCAAAAGTAGGATGCAATTTTTAATG
ACAAAACGTTAAATATCTCCAAAARTGTAAGTGATAAAATTATTTTAACATCATATTCAG
ATTCTMCATGATTCAGCGGATCTTTTGATGCCAAATGCGCAAAATTTTGAGCATGTTAGG
TMWAATAAAATGTTAAATTAAAAAAACATTTTATTTTTWAAAAAATATTTTTAAAATATT
AATMTACATAAAAWWTTAAATATTTTATWTTTTTTYATAAAATTWTAATTTTATAAWATA
ATWTTWAATTAWAT
>Contig[0745]#unclass/unclass
ATACTTTTTCAAAACTTTCATAAAATGTCTGTCTGAATTTKAAAATTATTATTKAAATTT
ATTTTCCAATTTTWAKTTWTGTATTCWTCTTGATTTTTACTATTTTATTTCAAAGTTTTA
AAGAARAAATTGTAARAGTCAAATTTACCTTGAAGAAATAATTCATTTTGAAAATTTTAA
ATATTATCTATTGTCAA
>R=1020#unclass/unclass
AATTTGAGGAAATTATATTATCCCAAAATTTTTATTTTTTATTGTGTTTTTATAATAAAT
ATTCCTAAGCCCCATAAAATTTGATTTTTGTAAATATTATAAATTAAGGTGCCTTTAATT
ATAAATTATAAT
>R=1063.chkTE#unclass/unclass
ATGAAGTAACTCATTGACTTGACTAtaaataattgatattttattgagcttatatataaa
aaattaatttaataaattaatttatGGTTTTGAAAATTAAGATAAAATATTAAAAGTGTC
TAATTAAATAA
>R=1110#unclass/unclass
TTTTTGTTAGGAATTTTTGATGGGGTTTGGATTGAAGGATGAGCACGCTCATCTGATCAG
GTTTTTAATAGTAGGATGAGCACGCTCATCTGATCA
>R=1125#DNA/Maverick-Tlr
TTATTTTATCTTTATCATAACCTTTTTAATCGATGAATTCATCATCCATAACCTGCTTAT
TATTCAAGACATAATTTAAGCCACATTGCTGGATGTTTTAATATGTGAATCCTTGCTGCG
TCTGACATTGTGATACTTGGAGCTGAAGGATATCATCATTGATCTGTTTTTTATTTTCAT
CTGTCAAAGTTTAATCTTGCAGACTTTGCTAAAGTTCTTAGATTTTTGCAGTGTAATCCA
TGTCGTAAGAGTAAGTAACAATATCTAATTTTAAAAGTTTATTCAACTAATCTTAATAAT
TAGTCTTTTTTTAAATATTTTGTTTTTTATTTTCATCTGAAACACGATAATATGTGCCGT
CGTTTGCTATGTAGGCAACATAAGAATATGGAATTGTATTAATACCAAAATAACAACAAA
TACTTCCACTACCTATTATCCAAGGATATGCACCTACAAAACCCATAAAAAGTGTTTAAT
TATAATATAAATTATTAAAATGCATACCATAACATCCTCCATCAGCAAGTTTTTTTGTTG
TGTCTAACTGTATCATTGATGAAGGTGAGGCTGAATAATTTACACTATTCATATTACAAT
TATTTGTGTATAAATAGCCGCCGAAGCCTGTGTAGCATTATACATTACCTAATAAAATAC
CACTATTGTAAGTTTATTGAGTTGCAAATTGACAAACTGAACCTGTCTCATCTATTTGAA
GTATTCTTCCATTATCCATTGTATAACGTACATTAATTTTTTGCTGAAGAAGCAAATTGA
CTAAAGTTG
>R=1213#unclass/unclass
TTCTCTCACCTGAGAAGCCTCAAATCATGAAGGAAAATCATGATGAGGACTTTTTATCAA
ATACACAAAGTATTTTATTGGATA
>R=1266#unclass/unclass
TTTATATGTCTGAAAAAAAATCGATTCGAAGAAAAAATATTTGAAAATCGATTTTTTTGA
AACTAAAAAAAATTCAAA
>R=127.chkTE#unclass/unclass
aataaattaaataaataatatatattattaaTATTTTTAATATTTATATTATTTAGCTGT
TCCTGGATTTGAAAATCCAAAATCTATAAATTGCAGTTATTGGATTTTCAAATCC
>R=1338#unclass/unclass
AGAAATTTTACAAAATAATAAATTTAATGGATTGTCTTTCAATTAATTGACCCTTCAAAT
CTGAATATATATTCTTGTAGAGGAGAAGAAATATTACTAAAATATAGAGCAATAATAAAA
TAGAGAGTCCTTTCTCTTAAAAATATGATTTGATTAAAAGTCAATGA
>R=1341#DNA/MuDR
TTATTATTTATCTTTATATTAATAGTTTGCCCATTAATTGGCCTTCTCATATTCTATTTC
TATCAAAGCTTCAATAAAGATATTTAATTATGGCTAATAACTCTATTTTTAAATATAATA
TTTTAATAAAATTAAATGACAATCAAATATTTAATAAATACGTGTTATAGCTTTTTATTT
AAGACTGAATGGAAGCTCTCAATATTATTATTG
>R=1396#unclass/unclass
GGTTTTAATAAATGGTAAATTTTATAACAAAATATCTAAAACCTCGTTCGGTTTCCCCGA
AATACGAGGTCCGAGGTTCGTGACGTGACGGTA
>R=1411#unclass/unclass
AATTCATAATTCAGACTAAACTTAAGAATATTTAAGCGAACAGAAAATTAATACTTTAAA
AAATTGGCTCGCGAGATCACCAGATCTTAG
>R=1468#unclass/unclass
TATAAATGAGTAAGAAGGTGCTTATTCTTTCAAGTTTTCTTACAATTCTTAATGAATTTG
ATTAGCTTTTAATCCATTTTCCATTCTAACTTTAACATAAAATCTTAAGTTTT
>R=1547#unclass/unclass
TAAATACCTAAAATTATATTCATATACTTATTTAATTTCATATTTATTAAGTATTTTTTT
ATCTGCTTATTGTATTAT
>R=1583#unclass/unclass
ATTAATTTTAATCAAATTTATTGTAATTACAATATTAAAAAAATAACATCTAACAAATAC
TGAAAAATAATTAATTTAACTTTAATATAATTCAAATTTAGTAAAAATATACTTATTAAC
CTCACTAGATAGTCAAATACACAAATTAATTAATCTATCAGTATAATAATTTATCAAAAA
TAATGTTTCTCATTCATCCCCCTGAAAATTCTAGACTTTTTAAATTC
>R=1589#DNA/TcMar
ATTTGAAGGATTATCATTTTTGGAGACATAATTTATATGATTTTTTTATAGATAATCTTA
AACAGAATTAGCATAGTGAGAGGTCGCTAAGTCCTACCAAAAAATATATTGATTATCTTT
GTGATACTTTTTTATAAAAGGAACCAGCTTTTTCTTTATG
>R=1593.chkTE#unclass/unclass
TTAAACtaataataaaaatcaataaattaatgaagtaatttaaggaaaattgttaaaaaa
ataataataaataaACAACTTGATAAAAAAAATTATTTTTTAATTTTTATTTCAATTA
>R=163.chkTE#unclass/unclass
ttttttttattttttattttttttattaaataatatttattattctactaaatatatatt
tCCTACTTGAGAAATAATTATTCGA
>R=1653#unclass/unclass
TTTTAATAGTGCTTTATTTATTTTACTAAAATACAAATAAAAGAATTGATTTATTAAAAA
ACAAATTATTGAAATAAAATATCAATTATTAAATGAAATAACCAAATAGAAATTATTAAT
TTTACTTTACCATATTAATTACCTTATGA
>R=173#unclass/unclass
ATATATAAATAAAATAAAATTAAAATTAAAATTATTTATTTAATTAATATATATCATTAT
TAAATTAATTTAATATATAATATTAATAATTTAATAAATATAATTTATAATATACTCACT
CTTAATATTTTAAAATATAAATATATTATGTAAGATATATAAAAATTTAATTTTAAATAA
ATAATAATAAATTACTTAAAAAATATTATAATTTAAAAATTTATTATTTAATTTGATAAT
AATTTTTAATTTAATAAAGTAAAGTAAAACTTAAATTATAATAGTGATATTTATCATGAT
TTTTTTTTTCTATAATAAGATCTTTCCAAAAAAATAT
>R=1756#DNA/MuDR
AATAAGATATGAAATACTGGTAAATATACTTTAGATTCTTAATCCTTGATAAAAATTGTT
ACTAACTAATGCCAACCTTTTGAGATCTTTCTATATCCATCAATAAA
>R=1770#unclass/unclass
ATTTTTTCTGTAATTAATTATAATAATTATTTTCATATAATTTTGAGTCTCTATCAATTC
CTATTATGATCATGATGCACTTTTTGA
>R=1781#unclass/unclass
CAATCTCATATCAAGGCACACTTTATTTTGAAGTTACTGAAGATAGATTAAATCATAAAA
ATTATATGGAGATATTAAAAAGGTTTTTTAAATCAACTGAAGAAAGTATTGAAAATAGAG
ATTAATACTATTTCTAGCAGGATGGGGCACCAGCGCATAGACCCAAAGCAGTGAAAGACT
TAA
>R=1792#unclass/unclass
AATCCTATTCTTCATGTTATTAAAGATCAATTATATCTTTTTAGTGCAGCCTGTTATTAA
CAGTTAATTCAGGAAGTAAGCACAAGAAATAAAACCTAATTGACTTTTAATAGCACTTAT
TTTTAAAGAATTCTGGATCATAATCAATATATTCATAGTATTAATCCACTTCTGTAAAAT
AAGAAAACAAACACTAATTAATATTTAAGCAATACATTTATGCTTAAA
>R=1886#DNA/TcMar
TGTAAGCTAATTATTATTTTTTTAAAATTTAACTTTTTTATTCAACATATTTTTTAAGTA
GCCACTTCATTGAAGCGTCAGAAGGAGCATAATAACCTTACA
>R=1907#unclass/unclass
TAGTTGAGCATGCTAAATGCTGTTATCTTATTGTAGATTTATATAATATTTAAGACTAAG
CCTTTCACAATTTAGAATTTCAA
>R=2007#unclass/unclass
TAAACAAGGGTTTTTAATCTTTCACCCATAAAATCTACACAAAAAATACATATTAATTTT
TATCTTAACTC
>R=2018#unclass/unclass
TCATTTTCTATTATCTTTTTTCTTTTTTATGAAAGAATTTAATAAGCTAAGGCATTTCAA
AG
>R=2061#unclass/unclass
TTTCTAATTAACATAGATATATTACATTGAACTCGTTCCTGTTTCTTTTGGGTTTTATAT
TCAATAATTAAGAAAAAATATTACTTTTCATATAT
>R=2137#unclass/unclass
GGTTAAAAATATTTATTTGGTCAAGTGTTCTAAAATGAGTTTTTGGCCATATGGCTCTTT
AATTTTATTTGGTCAGATATACTAAACTTAATATTTGGACAGTCAGCTCTAAATAAAAAA
CT
>R=2142#unclass/unclass
ACACCATAAACTAAGCCATGATCCAAACTCTATAGAAAGTAGATGATAATAATTAATAGA
CTTCACAATAATTAGAAGATAT
>R=2156.chkTE#unclass/unclass
ATATGAATTTGAACATGTTAAAGTATAATTGATCCATTTTTAGAAAtttttttttttttt
ttttATATATATAT
>R=2195#unclass/unclass
TAACAATAGTAATAATACTTCTACATCAAAAAAGCCTTAATTATAAATTAAAAAAATTGT
AAAAAGTGATTCTCCTTAACCTTTTAGAATCAGAGCTCTTGATGACGACTATGTTGAAAA
TAAATAATGCGCATAAGAATCTAACATCAAAGTAGATAATGCTAATAAAAAAATGAAAAA
AGTAAAGGTATAACAAAAAACTCAATTTTCTGTAGAGCTTATTTCAGATATTTAAAAGAT
TTTTACTTATCTAAAATCAAAAGTAGAGTTTAAAAATGTTAAAATGCCAATTAATTACCC
TGAGAAAAACCAAAGAAAGAGCATTCAAGAAATACTTGATATAAATACTCCTTATTAAGA
AAAGCTTAGCAATAACCAA
>R=2216#unclass/unclass
TCAAGAATCTTAATATACAATTTTGAGTCTAAATTTTCTGTAAAAAGATAAAGAGTAGTT
GTACCTTGAGAGGATATTCCTCCCCATACATGAACTTTTGGTGA
>R=2249#unclass/unclass
GTATGGGCAGGAATAAGTAGACTTGGAAAAACACAGCTCTATTTTCATAAAAAGAAGGTA
AATTCGGTTGAATATATTGAGTG
>R=2331#unclass/unclass
ATTTTATTGTTTTAATTAATTTTTAACAAATTTATTACGAAGACTTTTGTATCACAAAAA
TAGTATCTGATTTGCAA
>R=2357#unclass/unclass
TAAATGATTCTTCTGCTTAATGTTTAGTTATTTCTTTTCAAAATATCTATTTAAACTGTT
TTATGAGTTACCCTCCTTCC
>R=2403#unclass/unclass
TAATAAAATCCTTAGGACATAATGGTATATTAAAGCAATATAGAATTAAGAGAACTTGTA
GAAGCAAATTAGATTGATGAAGCTTGGGAGGTAGCCACTATTATTTAGAAAATAACTTTA
AAAATTTTTTACAAAGAAAAACTAACATCATATAAA
>R=2414#unclass/unclass
CCACTCTTTTCAGCTCACTCCACATGGATTCTACATGGTTAGTTGTATCGCTCCCTGAGC
CCAATCCTATGGAGTGATTAACAATGATTCTTTAGTAGTCGCATGCATTCAAGAACGAGT
AAAATGACCCTCCATCTGTATAAA
>R=2465#unclass/unclass
AATTAATATATTTTCAATACATATAATTATAACCGCTTACCCAACTTATAATTGCTTAGT
CAGATACTCTTTATATTAAACCTGATACAAATGACAT
>R=2519#unclass/unclass
TAAATAAGTATAAAATTGATTTCTCAAATTTTGTCATTACAATTATTCATCTTCACTTGA
TGAGCTTTAATCAGATTTATTTATTTCATTTGAAAATATGACTTCATCTGTTA
>R=2533#unclass/unclass
AGGAGGAATATATTCATGATTAGAATAATTAGATCTTTTGCTTATAGGTTAAGCAGCTTT
ATTAACATTAGATTTTTTTTTTTTAATATTCTATTTTTTCCCATTTATTT
>R=2546#unclass/unclass
AAATATATTAATAACCAAATTGTTGAAAAAAAAACAGAAGAATAAGTTATATAATACTTA
GT
>R=2601#unclass/unclass
GGACAAGTCATATTTATTAGACACTGTGTCCTTAATATTTTTATTGGACACTAGTTTTTA
AAAATCTTTATTGGGCACCCAATTGTAGTCATATCTTTTGGACACCATGACCTAAAGCAC
AATAATG
>R=2678#unclass/unclass
TTCTTACCAAATATGGATTTCTTGAGTTTTAATTGTTACTTAAAATTGAGTTTATCATAT
>R=2689#unclass/unclass
ATGTTGTTTGTACTTTTTTATTCCTCACTCTCGGATAGGGTTTTTAAAAATTCTCTCAAA
TTTGAAGTAATTCACCTCTCGGATACACGGAAATCCGTAATTC
>R=282.chkTE#unclass/unclass
TATAATAGATAGGCACAATTATCGCCGGTCCTACAATAATAAACCCAAAATAACCAAAAT
TTAAGCATTTACCTGAAGATTCAAAATTTTTATAAAAAAAACAAAAAAACATAGCAAAAA
TATTTGGTCAATATAATCAATAAAAATAACTTGAACGATTTTTTATGTTAATTATTCATC
ATTTATAAAAAAACAAAAAACATAGTAAAAATATTTGGTTAATTTTACCAATAACAAAAT
TTGAACGAGTTTTTATGATAGTTATTaaatatttataaaaataacagtaatagtaaaaat
aaaaaaattttgattattaaataaaagaaaaaaataataa
>R=2822.chkTE#unclass/unclass
TTATTTTACTGTCCGCAAGTAAATTTGACTTACCTTGGTTTTTATGCTAAGAAATCAAAA
aatttaattatttttctgtgaattaaatatatatttaatttgatttCTGGAACTTTCAAA
TTGCTTAAGCT
>R=2825#DNA/TcMar
TGGAAAAAATAATCAAAGAAAATGGTTAATATTTTTGAAAAATATTAAATTTAATAAAAA
TGTCAATTTTTCTGCATAAAAAATGAATGAATTTTTGTTGTCTTTACATATAAAATGTGT
CTCAACAAACTATTAGGTTTTTAAAATTAAAGTGATTATTGTTCTTTTTTCTTCTATTTT
CTGATTTACAACTTTAAAATTATTTTTATGAGCTTTATGACTGTACTTTCCAACTTTCAT
GGACGTACTATAG
>R=2854#unclass/unclass
GATGTTAATTTAATAGTCTTCACAATATTTTTATATTTACTTGATAGTGATACCGGATGT
TTTATATTATTCGGTAA
>R=2887#unclass/unclass
TTTTGACAAATTCTATTAAGAAATTAAAAATAACTAAACATTCTAAAAATTTGGTTCTGA
AATTAAATTGATAAAATAAGAAGGTGAAAATTTTATTGATAAAGAAATTGAAAAAATTAA
AACGATAAATTTCAAAGATATAACAAAATTATTTAATTAGCATGTTGAAGAAACATAGAA
TTAGTAAGTGTTAGTATAATCAATAAATTAGAGTATCAACAAAATAAATAATCTACAAAA
TAGCATTAAAAAAAGTTAGAATCAAAATTTACAAACAGAAAATGCTTAACTTG
>R=2898#unclass/unclass
ATTCTTTAATCAGAATCTAAAGTCTATTATATTAATCTCTAATTATTTTCTCTTAATTAA
CTTTGTACATTACCTTCATTTGTTTCCCATTACTATTATTAATTCCTCATATGTGTCTCT
A
>R=2920#unclass/unclass
AAGCTTTGAGCAAAGATAATGATTTCCCTTAATTGATCAGACCAGGCATATTCCTGCTGA
T
>R=3026#unclass/unclass
CAAAATACCTCATAAAGGGATAATCTCTAAAATTTACTCCAAATATTTAATAAAGAATGA
TGTTAGCAATAATAACTTTTTAGCAGGAAGATAATCTAAACTAACAGATTAAATGGAAGA
GTGTATTGATTAATCAATAGAGTCTATTAATAGTAA
>R=3043.chkTE#unclass/unclass
ACTCTGGAGTGTTATCATATACTACTTGCTGTGATCAGCCTTTACACTAGTATACCTATT
CTATTATTttaaaaattaaaaaatttaaaaaaaaaaaaaaaagataatgtaaagaataaa
TGCAAAGATAACAATGTCCTTATTGTA
>R=3044#unclass/unclass
TCGCAAGAGGCATATAATTTAAAAGCACAAAGCATTAGCTTTCGAATTAGATAA
>R=3097#unclass/unclass
TAGAGGTAACGTGCATTTAAAAAAATGCTAGTTACTAATATATGCCTAATGTAAAGTTAG
GCATA
>R=3145#unclass/unclass
TTTTTTCAAATTTTAGAAGCCTTTCTGCTTCAATTTTTAAATCAGATTTTTAAAATATGT
AATAATTTATTTTAGAGAATTATATTTGATACTTTTTGATGCTGTCAGAATTTACCAGAT
TTTGATAAAAAATCATAAAAAAGTGATTTTAGGCTACAAAACCTGTCGAAAACAAGAGCG
C
>R=3181#unclass/unclass
AGATTTCTAGTGATTCTCTGAGCTATTAGTTATAGTAAGCAATCAAAGGAGATGGTATGA
AATCT
>R=3192#unclass/unclass
ATACTTGCAAAAAAAATTTAAATATTTTTAAATATGGATCAGGAAGATTAAGCGACATTC
TGACTTGTGATGAAACTTGG
>R=3299#unclass/unclass
ATAGGATATTTTTTAGAAGTACATAATATCAGCTACTCATTTTAAGAAAAAAGCAATTAC
TTAGCAC
>R=3332#unclass/unclass
TAAATTATCAAAGTTAAAATTAAAGAATATTTAAAAATTTGGATTTTATACAAAATTCAG
GGTTATCTAT
>R=339#unclass/unclass
TGTGATGGTTTAATTAGCTATTTATGTATTTGTTATTGTTTAGTTTACAATTTTTGTTGC
TGTAATAGTATTATTAGCTATTTATGTTGCTGTTATTGTATAATTAGCAATTTATGTTGC
TGTTATAGTATTATTTGCTATTTGAGTTGATTTAATTGTATTATTTACTAATTTTGATGC
TGTTATTAAATTATTAGGAATATTAGCTAATTACAGTTGATAGTATGCATTTAATTAAAA
ATTTGATCCTGGATTTCTCATCATGTAATTATTTAATTAAAATTATTAAACATAACCTGT
AAGTGATGCTGGAATTAAAAATTATTATTATGCAGCCCAATTAGTGAGATAGCTTTGTAA
ATCAACAACATTCGATGCATAAATATTTATTTATCCTACAGTATTATTAACTGATGCAAC
AAAATCGGTTATTTGTGATGCATTAATAGTATAAATAATATTTATTGGTGTTATTTGTGT
AGGAGTTACTAATAAATAATTATTATTTGTTTGAATT
>R=3394#unclass/unclass
ATAACTTCATTAATAACGAGCAAGTCTTTTAAAAAATTTATTTCTTATTCATCGAGGATG
>R=3413#unclass/unclass
TCTCCTATTTGCAAAACACTTTTACCATAAGCACAAAATATTTGTCTAAATGAAATATTG
AATCTCTTCAGACTAATTTAGTAAACAAGAG
>R=3439#unclass/unclass
AAGATTAAATTCTTTTTGTTTTTCTTTCAATAAATTACTATATGTTGTTGAATTTCTAAA
AATGCTAGAAATCTTTCTTATTTTTGTTAGTAATTAATTAATTTCTTCTATTTCATAGCA
CCTTTTAATAGTATTATGAATTGAATGCGC
>R=3440#unclass/unclass
TTAAAAGTATTTCACCTGCTAAAATATAAACATAAATTAATAGTTCAGAGAT
>R=3466#unclass/unclass
GATTTATTTAATGCCGCATCTGATATTTTTTATAACTCACCAACAGTAAAAAAAA
>R=3475#unclass/unclass
ATATGGAATTGAAATCAGATAAATTTTATTGCTCTGGAGTATATTGGAAATGCCCACAGT
GCT
>R=508#DNA/TcMar
AGTGAAGCACCTTACTGTAATTGGTGCTATGACTCCTTAAGGAGTACTGGCCTACAAAGC
TTGTAGAGGCTTTGTAGACTAGTACACCTTTATGGGATTCCTTGCTCAGATTCTTGAAAG
CCTATCTCAGAAAGGGTAGCTTAGCAAACATGTCTTTGTGTTTGACTAAGCGGCCTCTCA
TTAAAGTAAGGCTTTCAAGAAGTATTTCTTCGACAAGATACCTTGTATCTTGACAGCAAG
AAATACTCCTCAGCTGAATCCCATTGAGCTTCTGTGGCATCTAATCAAGCAGAAGCTCAG
AGGGTGCAGGCTCTCTGAAGAGAGGGATCTTTTAATGGCTCTTTATAGAACCATTAAGGG
AGTTGGAAGGCTTCAATGTGAGTCCTTCCATAAGCACTCCCTTAGATTTTATCATAGAGC
CCTGAGAAAAATGCCTTTCACAGGTACATACAACCTGTGAAAGACTTATAATAATTAATT
AAAATATTTTATTTGTAATTATATATATATTTATTTATTTAAATAAAATTTTTAAATATT
TAAAATTTTTTTAATAATATTTTTTAAAAATTTTTTTATTTTTATAAAAATACAACATAT
ATATAATTTTAAAGTACCCTACCCGGTCCTATTTTTCTGGCAGGTGGTCACGCAAGTGGC
ACTGCAGTATGCACCGCAGGCATGCTGCATGACCACTTGCGAGGTCACCAATTTTTTTTA
TTGCGGATTACTATA
>R=549.chkTE#unclass/unclass
ATATATTGATCGTTTCAAAATACATGTCCCCCACCATTTATTTTCAAAACAATGAAGTTG
GGTatatttaatttttaatataaaatagagcttaattttaactacatgttttgatatttt
aaatttatatatCAATAAGATATCTTGCATATTGATCAGAAGCAAGGATTGAAAAGAA
>R=620.check-RbtRNA-Val-GTA#unclass/unclass
AAAATAAAAAAATGATTCCTCCGAGGTTTGAACTCGGGACCTTCAGTGTGTTAGACTGAC
GTGATAACCACTACACTAAGGAATCG
>R=634#DNA/Tlr
ATATTTGATTCCTTCTTTTCCAATTAAATTTTCAATTGATTTTTTTTTTTTGTTTTTTGT
TTCTTTGAATTTTTTTATTTTTTCTATTATTTTTTTTTTTTTTTTTTTATTTTTTTTTCT
TATTTTTATTTTATTTGATGAATTTAATTTCTTTGTTTTGATTTTCTTTTAGAGTTTGAA
TATCTGTGTGTTAGATTTTAGTTTGT
>R=645#unclass/unclass
AAAAAGATTTCTTAATTAAAGAAAAATTCTTCAGAAAAAGGTAAACTGAAGAAAAGATAA
AACTTGTGAATCTTTACCTAAGTTAATAACTTTACCTAAGAGGCGCAAGGAAGAAATCGA
AAAGCGAAAAAGTACAAGGGTGAAACTTTGTATAGTTGGTGGAAAGGGCCCATTGACAAA
TTGATAAACATATAATAATTACAAAAACTTAAAGCAAAAGGAGTTTTATAATAACAATTA
ATAACGGACCATATTGGATTAATTTCCATAAA
>R=7#DNA/Tlr?
TATTAAATATTTATATAATTATATAATTAATAATTTAATTAATTTATTATATATAAAATA
AATTAATTAATTTAATAATTTTATTTTAATTTTTATTATTAAATATTTATTTTATAATAT
TTTAATATTAATATTTAATTTAATATATTATATTTTTAATTTATAATATATTTTTATTTT
ATAATATTATATATTTAATTATTTTAAAATAAAAAATTAATTATTTAATAATTAAATAAT
TTCCAAACTATTTTGGAAAATTATTAAAAATTTTGAAAAATTATTATAATTATTAAtttt
ttttttctttttttaattaatttttATAAAAAAAAAAGAAGTATTAAGTTTGCTTTATAA
ATTAAATGAAAATATTTTGAAATTAATTAAAAGAAATTTCTATAAAATCTCATAAAAATT
TAAGATTTAAAATTTAATTTTTATTTAAATATTTTTAAATTTTTAAAATATTAAATAAAA
TTAATTAATTAATTTTAATTAATTTAATTTAAAATAAAATAAAATAAAAAAAAATAATAA
ATAAATAAATAAATAAATAAATAAATTAAATAAAATAAATAAATTAAAAATTAAAAATTA
ATAAATTTATAATAAAAAAATTTATTAATTTTTTATTTTTTTAATTTTTTATTTTTTTAT
TTATTATATTTTTTTATTTTTTAATTTATTAATTTATTAAATT
>R=700#unclass/unclass
ATTATAAAATAAAAAAAAAATTATTTATTTAATTAATCTAATTATTAGCAAATCCAGGAA
TTAAATTCTTATTTTTCCACATCCACAAGAATTTAA
>R=726#unclass/unclass
AATTTTTTTATCTTATATATATTAGAATAAAAATAAATTTAATAGAATAATTACTCACAA
AAGCTCGTAAACTCGCTTTTGTTCGTTAGAATAAGCTAATGAAAATTGTTTATTGAGCTT
TGCTTTAATAAATTTTTTTCAAAAATTATTAGCCGCTCAATTTTGTTTAATTAGATTAAT
TTATTATTGGGCGATAGTTGTGTTAGTAGATTTATGTGATTAGATTGATGTGATTAGATT
GATATGATTAGATTGATATGTATTTTT
>R=73.chkTE#unclass/unclass
TAGtataaagaaatatatatttatatatattgtattaaataaataaattattatcataat
atatagatGGAGTCTTCATTTGTTAAAAGAAAAATTTAATAAAAAATGGATGAAATAAAT
AACTAAATTTTAGAATTAAATAATTTACTTAGTAAAAAAATAACTAAATATTAATAAAAA
TGTGAAGAAATTGAATAGAATAAAAACGAATAGATAAATTAAAAAATTTAAGAAACAGAA
AAAATGCAAAAACATAGAAATCTTGAAAATGATAAAGGATTTAAAATTTTATTTGATAAA
ATAATTAAAGAAAAAAAATATGATGGTTATTATGATATTTAAAGTTGATTATGTAATTTG
TAATCTGATTTAGAATGGGATATTGGTTTTTATTCAAAATGAAAAATATTTTAATATCTA
ATCTTCTCTATTAAAAAAAAATTTTTATTTATTATATATGTTTACTGAAATAATAAAATT
AATCAATGAATAAATAAAACAACTTCAAGAAAAAACTAGAGATTATAAAATTATTTACTC
TCAGTAATAATATAATATTTATAAATTAATTTAATTAATTAATTATTATTATAAATTATT
ATAATTTTTAAAAATATAAATAAATTAAAAGAAATTAATTTAATATATTAATTATAATAA
ATATATAAAATATATAACTAAAAATATATTAAGAATAATTTAATATTTATATTTTTGTTA
TTATTTAATTTTTTAATTATATAATGAATAAAAAATGATTAAAAATTTTAAAAATATTTT
TTATTTTTTTTAATATTAAT
>R=818#unclass/unclass
AATGATTTCCCTTAATTGATCAGTCCAGGCATATTCCTGCTGATCTTGTTATTCCACTTT
>R=928#unclass/unclass
TCTTAGCCTTAATATTTTCAATAGTATAAAAAACTTCAACATCTATAGTAACAGATTTAT
CTGTATATGTTTTTAAAAAATTTAACAAACCACCTCTTAATCT
>R=945.chkTE#DNA/Maverick
ATTAATACTTAATACTTTTGAGTTATACTATTATAAAGTATATTTTATTTTTAATTTATT
TAAGGTTAATAAAATTCTAAATTAACTAATCTATTATCTAATTTATTATTATTTTTATGT
TTAATAAGTTTTAAATTCTTAGGATTTTCTAAAAAATTAGTTGCTAATAAATAGCTTAAT
TTGTAACatttttaatttttattattatcttcttcttattaatttGTTGAAAGATAAACA
TAATATTCTTCATTGAAAATATTCATTGGTAAAATTTTTTTATCTGAGATTTATCTAACT
TTTCCTGTATTGGATATTTCATAATTTTCATTTTAGATAGTGGTTTTGTATTATTCTGAG
TAGTCAAAAATATTAGTCATTCTATATAATAGTAAAAAAATATTTTTCTTTAATAGTTAA
TATATACTATATTAATTTTTATACTAATTAAGAATTT
>R=951#unclass/unclass
CACCTTTTAAGAAGAGACATTTTAGTTAAGGTGGATTTTTTGATAAGGTGGAAAAAAAAG
TAAAAAATTAATTTCCATTACACCATAATTTAAGAAAATTAAAATTGAAATTTTCTTGAT
TTTTCATATATTTAATTGGATTTTAAAAATGCTATTAGTTCATGATTAAATTAAAAATAA
TGAATTATAAA
>R=986#unclass/unclass
TTATTAGACACTGTGTCCTTAATATTTTTATTGGACACTAGTTTTTAAAAATCTTTATTA
GGCACCCAATTTT
>R=99.chkTE#unclass/unclass
ATATTATATATAGAAAAAAGTGCCTTCCAGCCaaaaaaaaaaaaaaaaaaaaTATTTTAT
TACTCCGGCCCCAACATCTCCTAAATCGAACCCTATCTCCAAAAAACCATATTTTTTATA
CCATTATATAAAACATTTTAAAATAAAACTTTTTTATAAAATATTTTTTATACTATTATT
TAATACATTTTTAAAAAATAAAATTTTTTTATAAAATATTTTTTATAATATTATATAAAT
ATTTTAAATAAAA
>Contig[0026].P#LINE/L1
TTCAATTCAATTCAATAAGTGCCAAGACTGGTCTACAAATAATATATAATCACaatttaa
tttatttcctcacctttyattttatttaataatttaattttatattttttaTGCATCATT
CAGTTTATGTGTGTCTCTTTGTCACTCTAATTGCTGTGATGTCTGTCTCCCTAATAATTG
TATCTATTTTGAGAATTAGTGTTTTCCCTTCTATTTCTTTATAGTTTAATTGTTATATCC
TCTTTAATGCTTTGAGGTCTTCTTCCTTGTCTGTACTATGCTTTTCTATCATTTGATTAA
TGCTTTCTTAGGCTTAGCATTTTATGCATTTAAATATTTTTTAATTCGGATTAGTTAAAA
AGATTTTAAATTTGTAATGTTCAAGTATGTTGAACATTTCTAGATATTATTTTGTTATCT
TTTTCTTATCATCTATTTGTTTTTAATTATATTATACTTTATCTAACTGTATTTTGATAT
GATCAACTTTATTATGTAATTCTATCTGTCTCAATAAGTGTTATCTTTGGCTTTCTTCAC
ATTCATTCACACTTTTGACCTTCATTTCTTCAAAGACTCTTTTCAGGCTTGTGCATCTTG
GGATTGCCAACGCTGCTTTTAGACTACTGTTATATAATGAGTTGATTTACTTCCATTATG
TTTTTGTTGCCATCATTTTGATTATTGAGATACCGTATGAGAATTAAGATCTAATAAATA
CTCTCCATAGGTTGTATCTATTGATCATATCAATATTTTTCATATACATGTTCATCATTA
GACACGTAAATTTCGATAGTCTCTTTTTTATTGTTTTAATGTTTTCATCCATTTTCAGTT
TAGTTGTTATTTAGGAACCTAAATATGTGAAATTTCTTGTACATTAATATTATGGGAAGT
ACCTTTTAAGGGTTTCTTCTTTTTATATTAATATTTTATCTCTTCTTTTGGTCACATATT
AGGTTTCTGTCTTGTTCTTATTRATCATTAATTTATAGGCATTTGACCATTTAATTATTA
ATTTATCAAATTTACTTAAAGCCTATATTATCCTTCCTATTACCATTAAATCATCTATAG
AGGAAGTATTCAACCCTATCTTTCATTTTTTACCTTKTCTAGTACTTCTTGTAAGTAATG
TATGAATAAGACTGGCSAAAGTTTACTTCCTTATAAYGTTCCATGTTTAATTGTTCTTCC
ATTCAATTTAGTTCTACTATAAATCCATTTAATCCATTTTATTTATTTATCATTAAACCC
TCTGTTTGGTAGTACTTCATCGAACATGATYTTATGATCTGGTGTGTTAAAGGCACCTTT
GAAATCATAGTACACTATAAATTTGTTTGGGTTGTTTTATAGGTATTAACTTGCTTTCAG
GATATTTATTGTTGTCGTTTTGCCTTCTTGAAATCCTGTTTGTCTGAWatttatttcctt
tattttttttttaattgtatcttctttgattctttaATAGATCATATCTTCAATTAGCTT
TATAGTTAATGGGAGGATTGATATTGGTCTGCATTCTTCTATTGATTTATCATTCTCCTT
CTTTACTATATATATTTATCTTCCTTGTGCATAGATACTATTATCATTTTTTTCGATATG
AATGATAATATTTTCAATAAGTTTTCTTATGTTTTCATCATGATTTATCTTCTACCTTTC
TTCTTCGATTCTTCTCTTTTTTTTACATTCAAATATAGTTTAGAATGGGCCAGCTTATTT
TGGTGGTTAGAACATCACATCCAGTAGTCCATCCATTCCTGGTGCTTTAAGGTATGAGAA
GTTTGGTGATCTCTCCATAATCCATTATATATCTTTTTGATTCAGTTCCACTCTTATTTC
TGGGTAGGATATTGATTTAAATGTATCCTCAAAAAATTTGTCCAAGATTTCTTGCTTACG
ATTTTAATCGAAAACTGCCTCCTCTCCAATAAATAATGGGCTTTTATAGGGGTCGATTAT
GTTTGCATTCTTACGTATTGCAAAGATGTTTTTACATTATTTGTAGTATTCTCTCGGATC
TGTTGTTCTGAGTGTACAGATATTATCAATTTCTTTCTTCCATCTTAAGCTCGAGTTTAT
CTTATCTTGGAGGTGTTGRTAGATTTTTTTTTWAATATCTTTATTCAAGTTTTCTATCAT
TTAATTATTTYTTTTAAGGTCtttttttttgaatgttgtttctttatttttcttgtttct
tattttCTCCATTTACWATAGTTTATTCATGATTTCATTCATATTTTCCTTTGTTGTATT
TTTCATTTGCAGAAATCTTATTTCTTWCTATAGTTATTTTGTTCTCTTATTATTTAGAAA
TCCTTTCTTGAGTAATTTCATCTCattattttctaattgttttattatgatctattattt
gattatatggtgatcggatagttrttatttgattattatttkatttttkatctcaatttt
atctttattattytggttatCAATAAAGTATGTGGCACATAATTCATTTTCTTCTTTTTC
TTTCCATTAATGGTTTTYTCYGtttgatattttatatttattccaatattttattttctt
tttatGCCACGTTTTTTCATTAAAATTTGTATCAATATTTAGTATTACTCCTAGGTATTG
ATTATTTTATGTGTTTTCTTAGTGGATTTTCGTGACTGTTTCCTAGAATTCTAGTTCATT
TGGGCTATTATGTATATTTATAATAATTATATATTTCCGATAGCTAATATATTGCTTAAT
TATCTATTGTTTTTCATTATTCAGCTTAGTTAGATATTTGTATGTTTCTTTATTATTTGA
AATAGAAATAATTCCAGCRCCCCTGTCTTATTTGTTCATGGGGTTATTAATTTCATTCAT
TTAAAATATGTTTCTTTATAATCTTTTAATTTAATGGGGGAGTGTTTGGTTATGTAGGAG
TTATTTGTACATGGTTGATTCTTTAATGTTGGATTCGAGTATATTAAAGTTAATAATATC
TGAGGATGGAATAGATTTCtctatttcatttattattatttctaatttttctatttcttt
tggttttatattATACATTTTGGTTGGAAGTCCTCTGATATTCCAGAGATAGTTTGTGAG
TGTGATTTATTATTATTATTTGTCTATATATAGGTTTTCATTTTGAGGGTATTAAGTATT
GTTTTAACCATTTGATTCATTGTTTGTTATTATTGACGATGTTGAGATTGATATTTCAGA
GTTGGATGTGTTGTTATTAATCACAGTGGCTATTAATGGTTTATTCTTATACTGTGATTA
TTTATTATGATATTTCATTGTGGTGTTATTCTTAACCTATTGGTAGCTtttcttattttt
tatttctacttctatcytctctattattgctattgcttcttgatctagatttgctattct
cagtttatttgttttttctattattttatGGGATTGAGAAATTTAATTTTCTTTATTTTG
TGTCTTCTTCCATAGTCTTTCTAGGTCTTCCTGGTTTTCTTTTTTCTGCAATAATGCCAT
TTTCGGATTCTTCATCACTWTCRTTTAGTGTTCCTCCTCTTGTTGATATAATTGATTTTG
ATTAAGAATGAGATTGGtgttcttgttatttttattgtgaaatttattgttTAAGMWARA
ASYYYTTATTTTATAAGTTAAATAAGTAACTCTATTTATTTATTTCCTTCCTTCTTTAAA
ACCACTAATTCTTAAATAGTTAAGAGATGG
>Contig[0034].H.DDE.notMAC#DNA/piggyBac
CCCTTTGAGGACGGGTAAAAAATTTGGTTTTTTAGATTATAGAAGGTAGATAAATT
TCAGCAAATTATTATAATATATAAGGCACAGTCTGGTAAACAAAATGAATTTTTATTGAG
TAAATGTTAATTAGATTAAGAAGATAAAATGAAACAAATACAATGATTTTCATTGATTTT
TTCTATGAAAATCATAACATATTAGGATACATAAAGAAACATCATGATATTTACATTTAA
ATGTACTTTTTCTTTTTTTTTTAAAATGAGGACAAACTGTGCAGTCATTTAGGTCACCTT
TTATTATCTCACAttaatcttaattataagtttttttatttttatttattattttgatag
gtttttcattttatttttataattattCTATCAGTTACTCAATTAACTTATTTTAGTAAC
TTAGATAACTTAGGGTTTGTTTTGTTACTTATTTATATAAAATATAAGAATTAAAAACAG
ATATTTATATCAATTATCGTATGATCCTTATATACCATTTCTTACTTTTATTATCATTTA
TATAATAACTTAACATTTGATCTACTTTATCAACTCCTCTAGCATTTTCTGAGTAATTTT
TGAAATTATTAGGACAGTCAATTGTAACTAAATTTTATTTGTCCCTTCTTTCAATTGTAG
AAATTGAATTATCACCACAATTAGAAAGAAGGCAAACAGTTTTAGAATCCTTCCAAATAC
TTAGGAGTAGTGTCTTACAAGAAGAGGTATATATTAGGTATTCATATTTTTCAAGCTGAT
CAATATCATTTAAAATTTATTGAGTTGATTTAAAACGATTTTTCATAACTGCTCCATATG
CAGAAAACCCTTCCAAATTTAGGTATCGAAAGACATCAATACTAGTATAGAATCTGTCGA
AATACAAGATATGTCCTTTGTGACTGTAATTTTGTACTAAATTTTTGACAATATCGGTCA
AAGACTTTTTGATTCCATCATGCAATTCCCAATTTAAGATGTATCCTGTCTTCGAATCAG
TTAAAACATATGCCTTAAAGCCATATTTTATTGGTTTGGAAGGGATGTATACTTTTAGAT
TACTTCTTCCTTTATATTTTATCATCTGCTCATCAATTGTTAAATGCTGCTTAGGAAGAT
AATATTGCTAAAATCGGTTCACTAAATGAGTTTTCAATGAATAAAATTTATCAACAGGAT
TTATACTTTCACCATCACTAAATCTAATATTAGATTTTATTTACTCAAATCTATCTCTAC
TTAGAAGTGTAGAAAACAATGAATTTCTATAAAGTGGACTTTTTGACCAATATTATCTCA
TATTTGGCAATTAATTCACTCCAAAATATAATATTAAACCCAAATAACAATCCATTTCAG
CCAACGAAGGCtatttccattttatttatttttcatttttcaaatcattattctcattct
tattttcataatattattatgtataatttGACACATCAGTTAGAAAAATATCATCAAAGA
AAAGTTTGAAGAATTAAATTGGCTCTACTAATTTTTGTATTCCTTTAACAAAACCTTATT
ATCCTTTAAATTAGAGACTTTCATAATTCAGTTTGTTTTATCTTGTGTAAGTAGACCATG
TTAGATTGTGTTAAATGTCATTTTCTTCCTATTCCTAAGATTTTGTTTCATCATCAAATA
TAAAATCAACATTTTCATCATTGCTCAAGTCATCATCTTAGTTTTCTGAATCAGTATCAC
TATAGTAGCTATCGCTATCATCAAATCTATCGTCATCTTCATTATTACTATTGCTATTAT
TGTCTTATTCGCTATACTCAACTTCCATTTATACGCTATTATTTTTATTTTGGTTTAAAA
AATTTCTTTTTATTAATAAAAACTCAAATAATTTTCTTCAGATCTATCTCTTAAAATTTA
ATTCTTCCTCTTCACTCAAAATTTATTCATATAGTGTATATACCATAAATTTAGCTCTAT
TTTCTGAATATAAACTCAGATTTTCATAAAGTCTTAACACCCTCGGTAGTTGATATACCC
GGCCTGG
>Contig[0061]#DNA/TcMar
TACCGTAATCCCTCATTACCTCGACCCTCGAATTTGCTATTCGTGCGAGGACCCAAGGTC
GAGGGACTTGATTATTTTTTAAAAAAATATTCGAAAATAAAAGCGGGGTTTGAGTATTTT
TGTAATTAATTAGTATTACAGTATATAAATATATAATATTTTTGATAATTATTCAATTTT
TTTTAGAAAAAAAAGAGTTAATAGTTGtttatgttttatggtttttaatgtcttattgtt
attcttttaATTCAATATAATATTAATCCAAAAATATAATAAATTCTTTATGATAGGATT
TTGTGTTGTATTTTAATATATTTGCTTGATCCTTTTTTTCAATCTTTTCTTCTATGGAAT
AATATTATCTTTCAACTTCCATTTTACTTTCATTATTTTTTTCGTCATCATCTATATGTT
CTTTTTTATATTTTTTGGTTAAGTTTTATTCAAAATCATCATCTTCGCTTGATTAGTTTT
CCTCTGAATCAGAATCATCCTAATTGAATTAAATATCAATTATAGGATTCTATTCTACAA
TCATCTCTTATTCAGTAGTAGTATTAGTTTGATTGTCTTCAATTATATAAGTGACGTAAT
ATTAATTAGGATCTAGCATTTTGAGGATATCACTTTTTACTTCATTATTATCTTCATTGT
TTTCAATCATTATTTATTAATAGAATGCCTATAAATTTTATGTGTCATTCATTAATTTAT
TTATAAGATGATCTTCAGACCTATCTAGATTATTAGTTATTCCACAATATTTAAATGTAT
TGATTATTGTTTCTTTTTAAATTTATTTTAGTGAATTCAGAATCCATTGCACATAGTCTT
AGAATTTTGGGTTGTATTATTAACCCTCATTAAATTCTTTATCCATCCATAATTTAAACT
ATTCTTAAATTTTTTATTTTAATACTTTATTAACACCAACATCTAAAACCTATAAAATTG
GAGTAGTCCCTGCAGGAATTAAAAACTCCTTAATATTATGTTTTTTAAGTAAGTTAGAAA
CAAGAGTTGTTGTATGTGAAGTACACTTATCATGGATAAGACACAATTATGTATCTTTTA
GATTGTATTTTATGTTAGTTATTAAGGATTTTAAGTAAAGCAAATAGATACTTTCAGTCA
CCCATGAATTTTAATTTTAAACCAATATGCACTCAGTTGGATCCTTGTTATATACTCGAG
AAGCATTAACACCTTTATTAATAATCAGAGGCGGATAAACGTTACCATTGCTATCAACCA
TAGCTATTATAGTAAATCTATTTTTAGGGTATTTCACACCTTTTACATCTATTTATTTTT
TACCTTAAAAGTCGAAGGTCTTAACTTATGTTTTTATTTAACAAGGAGTCTCGTCTATAT
TAAAAAATAATACTTTCTTCTTTAATTTTGCCATCTCCAATTTTAATTGATAAATATCAT
CTAAAAATTTTTTAATTTAAGATGAAACATCATCTGCACATTTCTAAATGATATGAGTAG
AGGCTCTGTAAGACACTTTATTTCTTTTTTTAAACCGATCAAACCACCCATTTGATGCTT
TAAAGGTTTTGTCAGGGCACAATTTTAATGCCTTATCTTTTATGTCTTACTAATTTAATG
GTTTTCCAGCTAACCTTTCTTCTTACATCCACAATATTAACTACTCTTCCatatctttat
atcttggaattttctttttagattttttttactactttatactttaAATGACTCCATTAT
CTAAATAAATAGATTTTTCATATAATTTTTTATAATTTCTTACAGAACATTCTGATATTT
TATATTTGTCTGAGATTTTAATGTTATTATTTTGAATATAGGCCTCATATCCTATCTAAA
TTTTCTCTTATTAAGTTCTTTTAGTTAAATTTTATATTTAGGACTCTTGCTGTAATGGTA
AATTTTGAATTGGTTCTTATTATACATTTTAGTCACTATTTTATTTTTCATCAGTTTATG
ATTTAATATTGACAACTCTCTATTTATCTTAATTTTATTGTTCTAAAATTTGTTATTAAC
TTGTTTTTATTTCAACTAATAAACTGGACACAGTTttaataaattcttctaaattattca
ttttttatttgttaatcattcttattaattatttatttttgattattGAAATGTTCAACC
ATATAAAGATACAAAAAATCCATAAACATATTTTGATTTTCCAATCAAATATCAGATTTT
AGATACCATAGATTGTTAATTTTGAAAATTTAAATAAATAATAAAAGGAGGGAAAACTCT
TAATTATTATTCTAATTTAAAAAATACATTTTTAATATTATTTAAATTGTAAACCCCGAA
TTCGAAGAATTTTTTGCCTTCGACCCCGGGGTTTTGACTATTATAAAAAAAATATTTTAA
AATAACCAAAACCCCGCCTATTCGCACGAACACCTAAA
>Contig[0067]#unclass/unclass
GTCATATTTTACATGACTCTCTTTCTCCTACTCCTTAAACCATGAGAATTARGAACTCGT
TAGATTGTACGAGTAGAAAAACTTTTAGGATTTATTGACTGGTTTCTTTAAATATCAGCT
GCAGTTTTCGATCTGTTATTTTCAGAATATTAGACTATCTTTTTTTTGTAAGATCTCTTC
ATTATTGCCTATTTGACTTTTTTAATTTTTGTTGTAAATTTATTTTTGATATATTTATAA
ACTGTAAAAAGGCTGATATCCATTTTTTCAGATATCTATTTAGCAGTTTATTAGAGTTCA
AGCATCGCTTGCATATAACCTCTTTAAAATTCTGTGATTTGTTAGCCTTAACCCTTATGG
AATTTATGATTTGTCTTCATTTTTTCTTATTTTTCTTTCT
>Contig[0078]#DNA/TcMar
TCCATTCTTAAAATTATTATTTACATTACCCTATTCATTGTATTTTGTGATAACTTTGCT
TACAGTACCTTTAAACGCCCAAGGAAACTTCTCGCTTATCTAGGAATAACTAAGATCAAA
ATACTTACTCGCGATGACTATGCACCACTTTTATTCTTCTGATAGGTAGGGTGACTTATC
TTCCATTTCTTAATTGTTTTTTACAAATATTCGTTTTCAAAATTATTAGTTTTGTGAATG
TATTTTTTAGTGATTTTAAACTCTAACTATTTAATGTAAATTGCATAGACAGACAATTCA
TATATATATGATCCATATACCAAATAAAAGAGGATCAAGAGTTCTATATGACTCAGTAAA
AAAATTCAATAGAGCACACGTATTCAAAAAATAAAAATAGGGTTTCCAACTTTTTGAGAC
AGGTAATA
>Contig[0089]#unclass/unclass
AAAAAAGATTAATTAATTAAAAAGTATTTTTCCGAAAGGTAAATCGGAAAAATCTCCCCA
CCCAATAGGCAGTTGACCTACTGCCGCAATATTAAATTTCCCTGCAGTTAACCTGCAGTG
GACGCTTGCCAAAAAAAAGAAAAAAATAATTCTAGCATCGCTATTAAAATAATATATTTC
ATAAAATATAAAGCGTAAAAAAGATGGAGGGAGTTTAAAAAGAGGACTAGCTAAAGCCTG
ATGCAGCGAGAAATGCATTAGCTAGAAACTCAACAGGGCTCCAGCCCTTTGCAAATAGTT
TTATTCTTTTCTATTTGCATAAAAAAAATAAAATATTACGTATTAAAATAATATTGCGTC
AGCAATAAAATTATAATATGAAAAATTATTAAATAATGACGCACTGAAAAGGATAAGACG
TCATTCCTATTA
>Contig[0108]#DNA/TcMar
AAATTTTGAGAAAATTATTAATTTGACAGAAAACAAATATTGTATACCGAAATAAAATGA
TTATACAAATAAATTTAATTATAATATTTTCAGTAGTTACCATTTTTGAGAAATACTTAC
TCCAAATTTGATTGAACATGGTCAATACATTGATTGATAATTTCTTAACTCACTTATTCC
CAAAGT
>Contig[0117].fam1.2TIR.C.notMAC#DNA/piggyBac
CCCTATAGTACGGGGGTTTTACACTAAATGAAGTTCAAATTAAATTTGTTTGAATC
TTTCCTTCTTATCATAGACTGGTAAATTGAACGTGGGAGATTTTTTTGAGTATCAATTCA
TAAATTTATGAGGAGGTTAAGGGAATAAAAATTCAGAAATATATCAAAAATATTCAAAAA
TACAACTTTCTATGAAGATCATAACACGGTAATACACAAACAGGTATTTTATGGTATTCG
CAAAAATAatttgtttattttattaatttatttTAATGACAGATCTAACATTTTTATTTG
AAATTCCATGATAATTTGCAGTTATCATCCTATTATTTGTTGTCTTCCATCTAGTTTTCT
AGATTTTATTCGTTATTATTTTATTTCTACTTTAGTTCAATCATATAATTTTCAAAAATA
CTGATCTTATATTTAAGATATGTAAGCTAGCTTTTTGTGACCTTTTTGAATAAGGTAAAA
GAGTTAAAAAGTGTTACTTCAAAAATATAATCTATAACTTTTTGATGCCATTTCTTTGAT
TTTATGTCAATTTTATAATAAGCGATCATCTGATCAAGATAATCGATACCTTTTGCATTT
TTCTGGTATAATACTACATTAGAAGGACAGTTAATTTAAATAGATTATTCTTTATTTTAT
CTTTTTGCTTATGTTTSCTCATTGTTGCCAAAATTAGATATCAACTAAAATGTTTTCGAA
TCTTTCCAAATAGTTAAAAGGATACTGTTGTTGTTGTTTATATAAAACAATGATTCATGT
TTATCAATTTGAGAAATATTATTTTTGAGTTATTTTGATCCTCGTATTCTATTTTTCATG
CAAACACCAATCGAATAAAATCCTTTTTATGTTAAGGTAGAGATAACATCAATAGTAGAG
TAGAATCTATCGAATGCTATCATATACCCTTTATTTTTATATTTAGAAGTTAAAGTATTT
ATCATTGAAGTGAGCTATTATTTTTTACCTTAGTAGAGCATCATATTCAATATATACCCA
CTAGTAGATTCTGCCAAAATGTAGACTTTTAACCCATATCGTATGGGCTTGAGCGGCATA
TAGACTCTCATTTTAGAACGACCTTTGAACTTTATCATTGACTCATCAATGCATAAAGAC
TACTCAGGTAAATAATATTCTTAAAATTTCTTGACTAACTAAGTAATAAAAGAATTGATG
CTGATTATGTTACTTTTATTGAGCTCTCCATTATTAGAATTTAGATGTAGATTTGTGCGA
ATTTCTATAAATCTTTCATAGGTCATATATTTGTTAAGCGAGGTTTTAGATATCGACTCA
TCTAATTTCCAATGCATCCTAATTCTTGGCTTTTAGACAACACCTGAGTAAAGTAAAATT
CCAAAGTAGCACCTGAGCTCTTATAATGTTGGAGGTTACCATTTTTTGTGATGCGATCTT
CTCATTTTATTTATAATATATATYAGWACTCWAWGAAATCAATTACAGCACTTTATCACT
AAAGAACAGTTCRAAAAACTAATGARTATGTTATAAATGCTTATCAATATYTTAYATCAA
AATCAGGTAACATATTTGATAAATTATTCTATCGGTAAATGGTTTCCAATATGAATCTTT
TTCTTCCTCTTCATCCTCACAATTATCAAAGGAATTCTCACTAGAAGTATCTGAATCTGT
GTAAATGAAATCTTGAATGTCTTCGCTATTTTAACTTGAGTCAGATTATGCTTCCTCATC
TTCAGAACTTATATTTTAATCCATTTTTTTATTATACGCGACTGCTTTTTCTACMAATAC
TTTGTTAAAAAACTCAACTCTAAATTTTGAAATCTTTTGATATTAATTTGAGATTGAATC
ACCTCAATTTAAAGCAAAGTCGTGTTCACAATATTAATTTTTGGTCAAATTTTATAGATA
TCATATTAGTTTTTTATGAAAGTTAATATTATCCAAAAGTTAGATAGCCCGGCGTAAAGG
G
>Contig[0122].H#DNA/TcMar
GTGTCTTAAATGAACTTCTAGGGAATTTCATCCCATATTTGAGTAATGGTCTTTATCAGT
TCTTCTCTGTTTGAAATTCTTTAGTTTATTCTGGTCTTTATAAATATTTTCTTCATTAAT
GCCCAGATGAGTTCTATAGCATTCAAATCAGGTGACCAAGGAGGGTTTTACTTGATTTGA
ATGCCATTACTTGCGAAGTAATTTATTGTTGTGTTCGAAGTATGGGAGCGAGCCCCATCC
TACAACAAGTACCATTTCTTTCTTTTAAAGGCAGTTTTTGTCCAAGGTAATAGAGTAGAG
TCTAAACATTTTATATACTCCTCGCTATTTACAGTTTTCGAGTGAATATAGAGATTGGAT
TTAGAGTTGTATGAAACAGCTGCCCAAATATGAATTTGGCGATCCTTATAAGCTAATTAT
TTGCTTGGTGAAAATTGGGATCGTTCCTCCGAAAACCAAACACTGCTGCTATTCTCGCAA
AGGGAGAATATTGACTCATCCGAAAATATATATTCATTTAAGTTAATATTTTAATTTTCA
ATGCAATAATCTAATCTTTATTTTTTATTTATCTCTGTGAGTTGATGAATATCATGCAGT
CTCCCATACTTCATTTTTAATTTTTAAAATGTCTCCAAAAGTTTTGATTGAGATAATCTG
ATGTTATAACACCTTTTAAGCTGGGTCTGGACATCTATAGTAGAATATTTTACCATTTCC
ATGGATTATATAGCGTCCTTGACCTCTTATTCATAATTCATTGAGTTCTATCCTCCGCAA
CTCTCATAATTATTTGAGACAGATCCTTAGATTTGATATTTCTACCATATCTTTGAAATT
GTGCCTAAACTTTTTATATTAAACTTTTATTATATATCCCTGTAAGTTAAATGATAGTAT
TTGATAGAAATGACTATCGCCCATTTTTATTCTTCCTCTAATAGGCGAGTATTTTCATCG
AATTCAATGTCCATATCCTAATAATTACAAAATTCAATCTGTTATATCTATCAAATTTAT
TAATTGTTTCTTACTTTCTTTTAATTTTATGCTCCCACCAAACATAATCTTAAACATATC
ATACAAACATAATTAATATATGAAATTAATCGTCTTCAGTCCTAGAAAAAGAATATATTA
AAAAAATATAGTGTTTATAGTCTTGTTTCCAACTCGCAAATTTGTATAAT
>Contig[0132].fam2.2TIR.C.notMAC#DNA/piggyBac
TTAAATTTTTWTAAAATAATTTATTTTTAATTAACTCATTCAGTGGGGGGAGTTTTAGTA
ATGTGGACCTTACGAAAAGATACAATTGGTATATTTTAACATATAGATATATAAAGCTGA
GACATGGGGGAAAATTTTGGCATATCATTGTCAAATATTTGATACAGTTAAGAGGTTTAT
AATCAATCAAATATACACAAGTCAATTATTTTTTCATTCATTTTAAAAATTATTTCAAAT
ACCATACAAATAAATAAAATAGATATTAAAATTACAAACAAATTCAATATTTTTTTTGCA
TTTCATCACGATGTTAATCATAGCAAACTAATACACATAGTGGTTATTAATGAGTAGAGC
ACTAATAAGAAGTTGATCGCTTTATTTTCTTTATTTTACAAAGGTAACATTACTATTTAA
ATGATTTAACAATTTAACATTCATATTTATTAACTTTGATAATAACTTTTTATTATTTTT
ATTTTTTTGATTCCACCTTTTCTTTTTGTTATGATTTTATAAGTTAATAAAATAATTATA
TACGAAAATCAAGAAAATTTATTTTAGATTTGGTATTTTATTGATATATTACATAAGAGT
TATATATCGTTACTTATAGCAAATTATTTATAATTTTTTAATACCATTTTATTGATCTCA
GATCACTGTTATAATATTACACCATCTATCCAAGTAGATCTACTCCACGAGCAGTTTTCT
AATATTTAACAATAGTCGAAGGGCATTTCACTTATACTTTTGAATGGCCTGATTATCTCT
AAATATCTTCTTAAATATCATTACCATAGTTAGAAAGCAATATAACTAATTTAGAATCCT
TCCACACTGTTAGCAGTAGCTTTTTATCATTGGAAACATAAAATAAAGACTAATGTTTTT
CAAGATTAGACATTTCATTTTCCATTTCTTCATCAATTCTTATTCTATTACGCATACATG
CTCCTAGGGCCTTAAATCCTGCTCTTGTTAAATATTCAATCGTGTTAATTGTTGTATAAA
ATCTATCAAACGATAGATGATATCCTTTATGTCTATATTTTTCAACTAAGATATCAAATA
TTTAGATTAGAGATTTCTTTATATTGTATTCATTTCCCAACTTAGAACATAACCACTAGA
CGATTCACTTAAAATATATACTTTAAAGCCATATCTAATAGGCTTCATAGGCATATAGAC
TTTGAATTTACTTCGCCCGCAAAAATGAATCATTGATTCATCAACAGTAAGGTCTTCTTA
AGGAGTATAAAACTATTAAAATTTGTGGATCAGTTCTCTAATAAATGGTTTTATTCTATA
AAGAGGATCATTATATTTTTTATTCACTTCTTTCTTAACATCACTAAAATGAAATGATTG
TCTAATCTAATAAAAGCGCTCCAAAGTCATTAGTTTTTTAAAATCAGCATTTACAAACAT
CTTTTTATTGGTCCAATACTAATATTGGGTTACCCATATAAATTTAAATTCCTAAAAAGC
AGTAAATTTCTGAAATGTGTTTTGATTTTTTATGATGAGAAAGTCTCTTATTTTTATTAT
TTTTGCTTTGATAGTAAATATCTGAGTATTCAGCTATCTTTTCACATTAATTTTCATCAA
AGAATAGCATAAAGATTGATAATGGATCAATAAATTGTTTTACATCTTTTTATGGTCCAT
TCTTAGCAGTATACTCTTAAAAAATATTCATTGGTTTTCTTCTTCTCGAATAAAATTACC
AGAAGAATTCTTAATCATCCTAATCTTCTTCTTCAAAATCACAATCCTCATTGCTTGTGT
ATAATTCAGAAAAAGCATCCCTGCAAGAATCTTTGYTAGAACTAGTAATTGAATCTTCCA
TACTATCGCTTTCGTCATCACTTGAAATACTTTCCAAATTATCCATttatctattcctat
tcattgctttttcttatcttttctttAGTATTTAATTAATTTATTCGTTAAAAAAAATTG
CAACTTTTCAAATAAAATAAGTGATTTTTATTACAAACCAAAAAAATTAACAGCTATTTT
TTATTTATTTTWTATCAAAAATAAGAATATGATATTAGATTTTTATRAATATGCATATTC
TCAATAGTCCCAATAATAATTTAATAGTTTAAAAATTTATTTGTTAATAAATTTTATTKC
TCTTAATAATAATTATTTTTAAAAATTTAATT
>Contig[0171]#DNA/Merlin
GGTAAGATATTAGAATCGCTAAACTTCTTAATTAGTCCAAAGCAAAGCAGCAATGATAAG
AATAATTATTCATACTTGTTTTGTAAAAAATTTGAAATTTTTAATCCACCAATATGTTAA
TAGTGTAATTAAAAAATGTCTGAAGCAAATCTTACTAACTATATCGAAAACATTGGATGG
AGATGCTATAGCTAATAGTGTAAAAAGAAAAAATTATGCTTATACAGCACACATCCAATA
TTTGAGCATTTTAAATTACC
>Contig[0180]#unclass/unclass
AACAATTTAATTAACGATAACAATTAAAAAAAAGCTGAAATAACAATAAAATAGGAAAAA
GAGAAAAAGATTGAAATACCAAAGAATATAGGTAAGACTAATTTCATCAAAAAAACTACA
AAGAATGGAAAAACCGTATATCAATACGAAAAAGAATTGAATACCTCAAATTAATTCAAG
CAAAAAATAGCAATCATAAATAATATACCTGAAATATAATTTGAATGTGAATTTGATGAA
TCAATTCATAAAGATTATCATGCTATTATAGATAGAAATTTAGAAAGAATCAGAGATGAA
TTA
>Contig[0229]#unclass/unclass
AAGATACTAGTGTATTCTCAGTTTGGTTTTATATTTATCAAAAATTGTACCAACAATTCC
TTAGTTAAATAATTTAGAAGCAACATTGCTAACAAATGAAATGTAAAAATCTGTCATAGT
TTATTAATCACTAAAGTTTGAAAATTTCAAATCATAAAAATATTAAATTCCTGAAAAGAT
AGTTGGAGTAACAAATATCTCTAAGAGATTTTTTTTAGAAAATAGTGTACATTCTTTTAT
ATCGTCTAATTCCATTATATATTAGTTTTTTTTTTTCAATCTACTTAATTCACTAACATA
GATTTCTTATAATAAGATCTTTATAAATTATTAAAATCTTTTGCCATTTCCTTTTCTTAA
AATTCTAATTTTTAAAGATTCTATTCTTCACGCTGCTTATTAAAATTATTAGGATTTTCC
TTTTTAATTTCCTATTCTATCATTTTCAGACTTTCAGAATTTTAACAATAATCTTCAAAG
TCTTTATAATCTAGAGATATTTATTTTGCGAGTTCTAATAATTTCTACATTAATGCTAGG
TCCTAATCATTAAGTTGGTAATTTTAACCTTTTTCTGATAGCTGTTAATATTATTAGTAT
ACATTATCAATTACTGTCATATACTCTTTTTGAATTTGAGAATAATCATTTTTATTAGTT
GGATTTTTATTAGTGAATATCTGTTTATTTATTTCATCTGTTACCTTAATAACTTAATCA
TACTTAATAGAATTAAGCTAATTAATAAGAAAATCCTAATAGAATTATTTATTTGTTATA
TCTTAATTTGAGAGTTCTAACACTTCACCTTCCATTTTTTCTTACTGTGTTATTAACAAT
TATTAATCTTTTATTTAAGAAGTTAATTATTAGTATTGTATATCTAATTGTTTAAACAAT
TCTTCATCACTTAATTTTTATTATTCTAATTCTAGAATATAATCAACCTTTTGTTTTAAA
TCATCTTTGATTACTTACATTTCATTTTACAATTAAGATTTTAAATTATTAAATTCATTA
TCAAAAACATTTTTGTTTTCTTAAATCTATTGATTATATTATGATAAGATACTTTCATCA
TGTTCTTTTAATTAAGTTTAATATTAAGAAATAACACTTTCTTAATTTATCTTTAATTGT
TCAGTGTACATTGCTTTTAAATTTTCATATTCTTAATCATGCAATTGTTTATTATTTTAT
ATCGTTTATTCATTTTCTGTTTATAATTATTAGATTTACGTATTATAATTTTATTCTCTT
TCATTTAAATTCGTATTTAAAGTTTATATCTATTCTTACAATTAGTCGATTTACTATTAA
TACTCTCTTTA
>Contig[0260].chkTE#unclass/unclass
AATAGTAACTTCACTACTCAGATACCAATTAAGTTAAGCGTTATGGTTACTATGAGAAAG
TAGACTCAATACCACAAGTCTTAATTAGTGGTCGTAAATCAAGATTGGCCTAGTGCACTA
GCTAATTAATGAGTATTAGATTCTAGATGATTAAATCATATCTTAATCTGTCATCTCTTC
GCCAATGAGCGTAATTAATTGCATAATTATGTAATGATGACGCAATTTTCCAAGTACTAT
ATGATATATTATTCTTGATACTCGAAATGAGATGCATGTTTTTCAATATTACGCGTTATT
AATTTGATATAGATGGAAATCCAGCTACTATTAATTAAGTGTCTAGTAGTGATTTTCCCG
GATCCTTATTATAGGTGACATAATTATTATATTTCGTCAATTTTTAATAAAAAAAGAATA
ATCTGTCACTTTATGATATATTAAAGGAAGAAAAGGCGGTTGAATTAAAGTCGAATTATT
CTCTTCGAGCGTTAGCCATATTAGAGAGAAAAACTACAGCTAATTAAGATTAAAATTGAT
TGAGAAATCGATCAATCTCCTCTTCAATTAATTAATCATCTCTTTAATTTTTTCCACTTT
CCTTCTGAGTAGTGGTCTCCAATAGACCCTCttattattattaattttgattttattcgt
cttattattatttttattaATTTTCTCTCTTTTGCTCATTTAAACAGGTTTGTTGTAATT
TTCGCCATTTCTTTTGGTTTTATGATTATTATTAGTTTTATTGGTGTTTCTGGCTAGGTG
TCTGGCGAATTTGAGTAGTGTCATCAGAGAAGGGGATAATAATTGAATCCATTTAGTTCT
GATGTAAGCATTAACGAGCTTGCTCAAGTTGTTGTGGTAATTAGGAATAAAAATCACATA
AATGATTTTACTCTATTAACGAATGTTAGAGGGCCTCAGATTCTTGCTCTACACGAATTA
ATGTAGCAAAGTGCATGCTGTGAATAGCCTCATTGATAGTAAGATGTTTAGTCCAATTTT
TTTGCTTTACCATCTTTCCTTCTTTAACTAGAGGAAGGCAATTGGATAGTGAATCAAGAT
GGTCTGAAATTTCCTAGAGAGCCAATGGTGATTGATACTAAAGAAAGGTAGGAAGTTCCT
TAGCTAGTATTTAGGTAAGTTGATCAACTAATCTAGATGGTAGTTADTCATGTCTTGATT
TAAAGGAATTAAGTAGAAGACATTATAATCTTTTATCCATTAAATTTCGCATCTAATCTT
>Contig[0346]#DNA/TcMar
ACTTATACACAAATTCTGAAAGCTGGTTTAATTTTGAGTATAAATGTGTAATTAAATTTT
TTATTTCAAATCTTTAAAACCATAAAAATTGGGAGCGAAAACAAAAAAATTAATAAATTA
AAACAGCAAAATATTAAATAAAAGTAGGAAAATGGAGAAWTCATAACAAAAGAAATAGTC
AATTTAAATAGAAACAAGATGGTAAATTATTGGGGCACATAAATTTGGAGTAAKTAATCA
AGAAATAGCTCGTAAATTGTAGATAAGCGAGTCTTCTGTAAGTAGGATCATTTAAAAATG
GAAATTAAATGGAGAGGTGAAGAACTACACAAAATRAGGACATCWCTCAGTTTATGATGA
TAACAAAGTAGAATAAATAAAATAAATTGTCGAAGATAATACTATTTAAACAGTAAATAG
CTTGAGATCTGAGCTAGATTTTAAAATTCCTAGGTCTTCTCTAACAAACATTTTACATGA
TTTGAACATTACTTATAAAAAAAAGTAAAATATTTTTTTTCTCTCCGATGAAGCAAAGTT
GAAAAGGCTTGATTTTTGTAAGACATACTAAAATCACAATCTAAATAACATCATTTTCAC
TGATGAGTCATTTTTTWAAGAGTTAAATTCATCAGATTTTTCTTGGAGTTCAAAAAATAA
TTTTCATTAAAAGGAATTAAAATCTACAGATAGGTATGGAAGTGTCATGATCTTTGGAGG
AATATCCAAATA
>Contig[0361].check-RbTt.Tlr5pr.HC#unclass/unclass
CATACATAAAAAATGAACCATGGAAATAAATTACTAATAAATCAATAGAATTTTTAATAA
CAATATCAAGTCTTATAACTGGTATTGCAGGTTCAGGTAAATCTTAACTATTAGTAGAAG
TCTCAAAGAAAGTAGATGCTCTAGTACTATGTTTCACTAATATTGCATGTGATAATCTAC
GTAATAGAGGAGTAGAGAATGTAATGACTTTTGATTCTTATTTCAACTGTTACAATGAAA
ATATGAAAAAGAGCTTCAATTACACACATGTTATAGTAGACGAAGTATCTATGCTTAATT
CAAGACATATAGCATACATAATTAATCTTAAGGAAAAATACAATATCAAAGTACTTCTCT
TCGGAGATTTCTAATAATGTAAACCTGTAGAAGATAATTATTATGATTACTACAATAATT
AAACATTCAGAACTCTTGTAGATTACAATGAATTATAACTATAATACATCGAAGCAACTG
CTAGATTTGATAAAAAGACATATGAAATAGTACAGAAATTAATAGATCAAGGAACTTATG
ACTACTMAAATCCTCTGAATAGTCAAATTAATGAAGATGGTCTTTTACTAAATGAAGATA
CMAGATTTATATGTGCAACGAATATCGTCAAAGATCAGACTAATCAGAAAATGATTAATC
AATTCTTCAGAAATGACTAGTACGAAGGAATATA
>Contig[0373].H#DNA/TcMar
TAGTCTAATTTGTTTCCGCTTTCATCAATACATTGTTTGTATCGTTTTTTTAGTCCATCA
AAATATGGAGTTAATTTTTTAATTGTTGTGATTTTTTTCCAATTATTCTGTAAGCTATTG
ATGAGCTATTATTCATTTTTAGGTGCATYATTAATAACATGCGACTTCARTGTACCCCAT
ACGTTCTCAATTGGATTGAGATCGGGGCTGTATGTTGGAAAGCTAATCAATTTGATACCA
AGTCCTTCAATTTGTGGTTCAGCAGCAACATGTACTTTTGAGTTGTCATGTACCAATTAA
ATGTCTTTTGGGGAGATCTCTTCCATTTATTCTTAATGCTCTTCTATTATCTCTTCATAT
AGTTCTGAGTTTAAGTTCTACTTATAGATATATAAAGATGTTGCGCCTGATCTGGAGATT
GCCCCCCAACAGTTTAGTTTCACTGTTTCATCTGGCTTTTCTGATTTCACTTTTTTGTTG
CCTTGTGGTATCCATACGTGTTTTTTATGGGTATTATTGATGTTTATACCCATTTCGTCA
GCAAAGAAGGACTCATCTATAGGCTCTCCTTTCCTTTTTAACATGTTTTAGCAATATTAT
ACCCTATTTTCCTTCTCCTCCTCTGTAAAAAAATGGTACTCTTTTTAAGTTGATGAAAAC
TTAAATCCTTCGTCTTTTAATACTCTATAGGCAGTAGACTTGGATACACCATTCTCAGCT
CCTAATGTTCTAGCACTCGCTTTAAAAGGTTATTTTGTTGCTGATTCAATTATCTAATCT
TTTGTTTCATTCTAAACTTTATGTTTCGGACCTCTTCCTTCTTTCACAACAAATATGTCT
TCATTCTATTTTATTCTTTTGATCCAGTCATAGATCGTTGAGAGAGGGATATTCAGATAT
TTTTATATTCTTGTTGGGGTCTTAGTAACATCTTGATATAACACGAGAAACCTAATTTTG
TTGTCGAACTCCTTGGAAAACACCATTCTTATTTTAGTTATTTAATTAATTAAAATATTG
TTGTTTTTTCAAATTACCTTTTTCTtaaaaataatcaaataacaataaggatgagatgaa
ataaaatTTTCATTATAAATATAAAGACGGCATGCAAAATTATATATAATT
>Contig[0382]#unclass/unclass
ATATAATTTAATAAAATATATTAATATATATTAATTTATATTTATAATTTTTTATAATTT
TCTAAATTATTATAATTTATTATAATTTATTATAATTAATTAAATATAATTAAAAAATAT
AAACTATAAAATTAAAAATTAAAATTTTAATATTTAATTTCAATTTAAATTTGAATTTTA
TTATTTTTCTATTTACATCGAAAATAAATCKAAAAAATAAGTAATATCGATCGATTTCGA
TATTTAAAAAATTCTTAAAATAATCGATCTGTCGATGATAAATCGATTCATCGATCACAA
CACTG
>Contig[0405]#unclass/unclass
GCAAATTTTGCAAAAATATCTAATTTCTCTAATTTTTAAAAATATCAAAGAAATTTGATT
AGTTTATTATATAWTGGWTTTCAAAATGTTGTAAACACTAAAAGTGTTTAAGGAATATTA
GAGTAAATAAAAAAATACAAGTGGGGTTTAAAATCAGCGTAGTAGCTTCGATTTATAAAG
GCATGATCCAACT
>Contig[0463]#unclass/unclass
TTTCACCCAATTATATTATTTCGACACTAGAGTCAATTTATCATTAGTCGACACTAAATT
TTTTAGTGTCGATAACTATTATTTAAGCCCTAGTGTCGAAAATTAATAATAGGGGGATAG
TGTCTAAATATATGAATTGGGAAYAGATGTCGAAAATCATTAATAAGATTMTGGTGTCGA
AATCTATGAAGTTGACCAAA
>Contig[0470].H.Polinton#DNA/Maverick
ATTTATGAATTCATCTCTCGAAAAATTAGGTAAAAATTTATCAACAGAGTAAAAAACTTA
CACAATRCAATACTTGCAAGARTAATTCGGTAGTAAGCTCAATCAGTAAGAATTAGAATC
AATAATCAACAAGGGCATTTTCCCTTACTCGTGGTTTGACAATCTTTCAAAATTAAAAAA
CAAGACACTACCTRAAAAAGATGCATTTTTCAACGATTTGACGAATGAAGCAATCGATGA
TAAAAAATACAACAATGCAGTAGACTTATTCAACAAATTAGGATTTAAATMATTCAAGTA
ATGGTTRCAATTGTATCAAACACTCGATATAAAATTGCTTACAGATGTGTGGATTAATTT
CAGAAATATTTGTCAATAAACTTACGGATTAGAACCRGGACACTATTTYACTTCACCAGG
GCTCGCATGGGATGCAATGCTCAAAATAACTAGAATAAGATTGGACTTRATYACTAACCC
TGATATGTATTTGATGTTTGAAAGACAATCGAGAGGAGGAATCTCAACAACTGGTAATYT
GAGATATGCTCAAGCGAACAACAAATACTGCTAAAATTATGATGAGTAAAAACCTTACAC
TCAATTGATGTATTTCGATGCAAATAATCTATACGGACAAGCAATGTCA
>Contig[0498]#DNA/TcMar
ATGAGTCATATTTTACCCTCTCACATACATCTATTAACGGAAATGGAAGATTTTATACTA
GTGATATCTAAACAACTCCTTCAGATATCAAATATTAGCCAATTTAAAAGTACGAGCAAA
AGATATTGGTATGGTTATGCATCTCATCAGAAGGCATATCATCTCCTTTTTTTCAAGAAA
GTGGTTTAGCCATAAATTAAGAGATATACCTAGGATAATGAATTAAAAAGAGATTAGTGC
CATTTCTTAAGAAGTATCATTCTGACCAGAATTATATATTTTGGCCAGACAAGGCCTCTT
CRCATTACGCATCAAGTGTAACAAATTATTTTAATCAATAATAGATATTTTACGTGACAA
AGGAGGAAAACCMATCTAACRTTCCAGAATGTCGCCCTATCRAGGATTTCTGGGCAATCT
TAAAAGGGCTTGTCTACTAAGGTAATTGGAAGGCTCAGTCATTGGAAAAATTATAAACTC
GAATTAAATTATGTATTTAAAAAATTGATAAATAATTAGTACAAAATTTAGTTTTAACTA
TCCCATCTAGACTGAGGTAAATACATAAAAAAGGTGTCATAGAAGATTCATGAGTATATC
AATTTGAAGATAAATGATTAATTAACAATAATATATA
>Contig[0522]#unclass/unclass
CCAACAGATAGACCTTAAAAACCACATTAAAGGGACAAAAGAGAGATATTCAGTCAGACA
TATATTGTCATTACGGGCAGTCACCAATTAAATGGAAGAATCACCTTAAGAGCCAGAATT
AAGCTTAAAAGCAACTTTCTCAAATAAAAACAAGATACATCATGAGTAAAATGGTTGAGG
TTAAGGTTAGGGRAAGAATATAGATGTTGACATGAGTCAACTAAATGACCACAGTTGGTC
AGCARGAGGACAAGAGGTGTCCAGGAGTGTCAGTTGAAGGGTACATTGGAGRCTTTAAAA
CAAGARGTAAATTAATTAAAMCTTAGTTTTACTTTTTTTTGGGGAAATTTTT
>Contig[0534].chkTE#unclass/unclass
AGGTATCGCAGAAGTTAAGACTAAGAAGCTTCCTCAAATTAAATTAAAAACAAAGAAGAA
ATGATTTTTATTTTTCAAACCAATTATATAAAATAAATTTTTATGAAAAATGTTACCTTT
CAATAAATCATTACTCAAAATCTAAAACTAATATATCTTTTATTATGATAGAAGATCATT
TATACCTAAAGTAAATTAGTTCTCTAATTAACTATTCKTYGACTTGAAAACTCATCTAGG
TATATAACTAGAAATAAAAAATAGAATAAAAGCTTCATAAGCAGTTAAAAGTACTGTAGA
ATATGATGAAGATGGTAAACCTAMAACTATTATATTATAGAATGAATATGACAAAGATAA
GATTGAWAGRATAGAAATGTTATATGATTTTTATGTTGATTGTATTTTATAATTTATGTA
GATTTTATATTACAGRAAACTAGATRTCGGTTTGATCTATTGCTTCAATGATRCATAAAT
TAAAGCTTTCAAAACATTATTAGGAGGAGAATATGCTKATGATTGGGAAAAGAGTTTAAG
AAAATCTATAGTATCAAAATTAGCTGAAGAAGCAGATGCCGATGAAAAAGCATTTTTAGA
ATCATTATAGAATGCTAATGTAGATACATCTGGAGATACATTATAATAATGTTATGATAA
AGCTCTAAGAAAATGTTAAGCTATAAAATCTATGGTATAAGAGGAAGTAGATGAGTTATT
CCCTATAGAAACTTTATAGGATAAAATAGTCAAGTAATAGAAATTAGTTGTTTCTACTAA
GAAGTCAAATAAGAAGATGTGACTTTGATGttttttattttttatttttttatatataat
tttattttCCTCATGTAAAACTTTG
>Contig[0593]#DNA/TcMar
ATATATTGTATATAWAGAGTGTGAACACAATTATTTATATTTTATTAAGTTTTTGCCAAT
TTTCATTAAGGGCGGYTMTAAAAAAATTTTTTTATGTTCTAATTTTAATTTTGAATGARG
ACTCATTCATTTTGAATAGTTATTTTATATTTTTTTTCTACTGGGCGC
>Contig[0618]#unclass/unclass
TAATACTTAAAACAGATATATGTAAGCTACGCCACAAATTTAATTAAAAAAATTTTTTTA
TATAAATTAGGATATAATTAAGGTATAATTTTATTTGGGGAAGTTTTCAAACTGATCAAA
TTTTTAATTAACAAGGGAAATTCAAGCTTTCTTTCTAACATCTTCTTCTATTATATCAAA
GGAAGTGCCAATTAAATCATTAAGAAAATCGTCAAATCCATTTTTTGTAAGAAAATACAT
CTCTTTAAATGGAATTTAATGAGGAGTCAAACAACCATAATCTTCACACAGTCCTGAGGC
GTCTGGATCTTAAGGTTGCCAATTTTTAAAATATTCTARTGTATTCTTAAAAAGAAAATG
ATAATGATAATATATTTAAGATTWAGCTTGTGAWGTTAAAATACCATRAACTACCTCTTT
TAAAAAGGAATCAACCTTATTTATACAAAAAGTAAATGCCTTCAAAGTGACCTAATTTAT
TATAGGTTCGTTATTTTAATGATTCACTATT
>Contig[0667]#DNA/Merlin
AAAGAAGAGAAAAATCTATTGGAATAATCGCCTTTTTTAAAGTCTACAGATCCCTTTAGA
GAAACTCCTCTATTTGTTTCAATATGAMTTACCTMATTAAAMACYAATGAAATAAATTAA
AGATCGRTTAAAGATAAGCTAATCAGTCCTTTCGTCTGCAAGAAAGCTTTACCTATAAGC
GCTTTCATCGTTTTATGAGTATTATCATGAAAATATGAGAAAGCTTGGTTCTCGTGGCGA
AGTCGTAGAGATTGACGAAAGCTGCTTTCGTAGAAAGCATAACCGAGGCAGATACCGTGG
AACTCAGTGGGTATTTGGCATGGCTGAGCGAAAAGGTGGGTTTCTCCGTTCTGTTTTTCT
GCCAGTTCCAGACCGTAAGGCTTAAACACT
>Contig[0728]#unclass/unclass
GCTTTCTTTTTGTGTTTTAAAAATTAATATTTGATAATTTATTGTAATTATACAAAATTA
ATGATAATTATATTTTATAAATGGACGTTGAAGAGGAAAATAAAATWKAAAAATTTAAAK
TTGAATCTGAMRCATTTTATTAAAGCATCTCCTACAACAAACATTGGAATACTTATGATT
TTGAATAAGAATAAATGTTTGAATAAGAGAAACAAATTTTATAAATATTTTGAATAAATA
TAYATTATTAATTGATWTTTATWTGTTTTTTATKTMATACAAAAAATCTATTATTCTWAA
TTTTAATTTAAGGTGTARCTTTTAAAATAAGGTTAATTTTTTWWTAAKGTWAGTTTTTTT
WYAAAAAATTATTTAAAATACCCACCTTAATCAACAGTTTGGAYGGTA
>Contig[0742]#unclass/unclass
AATGAAGGTATTGGATTATTATTCCCTCTAACTCAAATWTGARAWTTTTGCTYTTTAWGA
GWGAATRMATTYTGTTTAATAAATAAAAGGWTATTAAATTTATGAAWTTTATTAATTAGT
TAATTTTAACCCCTTTTTTCCTCTCTGACCTAAGGGTCTTTAATTCTGATAATTWCTTAA
TTWAAAAACATTTTAAATTTAAAAATTATATATAATAATTA
>Contig[0747].chkTE#DNA/TcMar
TATAATGAATATAAAACCAACAAAAAGAAGTTATAATATAATATATCAGTAGTTAATTGT
TTTTCCTCTGGCTTAAATACATAATTATAATCGATTTTACATCGARTCGATACAAGAGTC
TACCATATTTAAAGGCATATTTTGCCAtattttttcaatttcattttataattcttcaat
gttatttattattttttatttCAATAATTTTTTGACATAA
>R=1007#unclass/unclass
TTTTGCGAACAATGTTCGCAAAGACAGAAAATGGTTAAAAAATTTTGTTCGCAAAGACCG
AAAATGGATAGTGCGAACATGTTCGCTGTTCGCAATGTTCGCAACTCCCAGGAGAATTCA
A
>R=1014#unclass/unclass
GTTTTATAAGACATAGGCTTAGTAGCTATATCATACCATTATTATAATTTAGGAAGATGA
TAAGGTACAACTATGGAATAAAAAGACCAAATAGTGTCTAAAGTTGATTAATTAACAGTA
TAACAACATTCAAATTAATATTCAAAATCATATTTAAAGTACTCTTAATTTAAAGTACAA
ATAAGATTGAATATTTAAGGATAAGG
>R=1053.chkTE#unclass/unclass
TttatgttaggttatgtcattttatgttcatttttttatgtCAAAACTTTTTTTTTGGTA
AATTTATGTCAGATATTCCCCTACCCattattattattattattattattattattatta
>R=1065#unclass/unclass
GAAAGCAATTATACTCTCATGGGAGCTATGGATGAAGAAGGTTTTATTACCTACATGATC
ATGGAAAAGGGTGCCCTTTAA
>R=1072#unclass/unclass
AGAAATTGTACTTCATCTTCAACTTAATGTAAGTAATCTTTATTTACATAATAGTTTTTA
ATAAACTCTAAATGTTCAGTCATTTGGTTAAGTTATTTTTTAAGATAGCCTTCTATAGGA
GAAATTTAATCAACTATCTTTTGGATATCTTGACATTACTCTTCAGTTGAATAATTTGGA
GGGTAAACTATGCTATTAGGTGATGGTTCTTCTTTAGAAGCAACAGGATCAGGTTGCTAC
TA
>R=114#unclass/unclass
ATTTAAAAATAAATATTATAAAAAAAAAATTATTAATTATAAAATTAATATAAAAAAAAA
TAAAATATTCATTAAAAAATAAATTTAAAAAATTATCATTAATTAAATATAAATTGTATC
TTTAGAAATTAATTTTTCTTGAATTTTCATATTTTCAA
>R=1155#unclass/unclass
TGCTGTAGGTACTGCTAATAGATAATTAGGCAGATCTGATATTTATGATTTTGTAATAGT
GTAATTAGTATTGAGAGCTGTAGCTGTAGTTGGAGTAATAAGAAGATAATTCGGGAGATC
TGATATCTATGCTTTAGTAATAGTATAATTAGTATTGAGAGCTGTTGCTGCTGTAGGTGC
TTTTAACATATAGTTACCTATGTCTGTTATTTGAGCTGATATCATAGTGTATCTAGTATT
TAGAGATATTAGACCTGTTGGATACTATAGAAGATATTTTGA
>R=1168#unclass/unclass
ATTTCATATAAGAAACAATATACTTTTTCATACAATGTATAAAAAAATAAATTTCTCCTA
ATAACTTTAAATTATATTATTCATATTGCTAAAAGTCTATAAAAAAAGCATAATTGAAAT
ACATCTAATATAAACTTACAGATAATAATAAAATATCGAAATTAAATAACGTACCATTAG
AACTCATTCATTCAATATATGAATCTAATCCAATTGAATTTAACGATAAACATATAACTG
TGTAACTATAAAATGATAATTCGTTTCACACTATATAAGTGTAAGGTTATGAGTCCTATT
ATTTCGGATTTATTAATATTCTATATGAGTCAGTAGTGAAAATAAGTAACTTAAGAGATA
GTGAGAGTGCTAAAGAGATTTTTGATTAATAAATGGTTCTAAATCATTTCAACCATGAAT
GTTACAATTAGATGTAAAAGTGTGATGTAAATATAGAAGAATAGAATGAAAAACGTGAAG
AAATTAAAAACTCTATAGATAAATTAAAA
>R=1205#unclass/unclass
TGAAGCTTATTTCTTTTTAATTAATAAATTTTATATACCTAAAAATTTTTTTAAGTCATT
TTCTAATTAAATTGAAAATTATCTTACAACTAATAAACCTGATTATGGATTATAAAAAAA
ATATGGACTTCCTATTATTATTCCGTTTGTAAATGATAA
>R=121#unclass/unclass
ATATTATAATATATATATTTATTTTTTTTTTTTAAGTTTTAGCACCATATGTTGATGACT
CTGGCTACTCCCATCTAGCTCTTCTGTTTATTGTCACTTATGTGTGATAGCGTTTTACGC
TTTTCATGATGCGCGTGGCGGTACTCTGCCTTCAAGAAGCTTCCAAGTATTATTCCGCTG
CTTTCTAGTATGGAATGTCCCTGATGGGCCTCTGATTCTCAGTGATAGTGAGATTGTTAC
CAATTCTTCAGCGCGTCATGGTACCCTGCCTTCAAGAAGCTTCCGGATATTGATTCCACT
GCTACTTACTTTCATTATCACTTCCTCAGGTTATTTTTCGAGCTAAATGTTCTTCACTTT
GAGATTGGACTTTGCACTAACACGCTTTATTTTATTAATTTAATTAAAAAGAAATATTAC
GTCACAATTAATTAATTTTCGCGCTCTTGTTAGTGGTTTTTATTTTATTACGCACTTTAA
TAACGTCTATTACTGTACGCTGACGTGCTAATAAATTATGATTTATCAGGATTGAAGAAA
AATAAAATTTAAAAGAAACAATCTCTGAAAGGCTTTTTCTTCTGCCTATCTTTTTTATTG
CAATGCCAGCGCATTTCAAATTTGCTGCACCAGGCTTTGGCTTTGTAATTGTTTTTACTC
CTCACTCATTGGTTTTATTTACTCTTTT
>R=1212#unclass/unclass
CATCATCAAATGATAATCCTCTTACTTTATTTTACTTTATGAATTATGCTAAATTTTTTA
CAATTTCTTCTTATTTCTTACTTTTAATAGGATAAGCAAAAGCAAATCTAGTATTAATGT
CGATAATTGTAATCATTCCAATATAATTATTGTTGAATTATTTGTATTTATCAAAAAATA
ATAAGTCACATTAATAATAATATTAGGGGGAAGTTATAGGAATTTAGAGTTATTTATTAT
TTTATTTCTTGTTGAATATTTATTTTATTTGTTAATCTTTTATTGCTTATCTTATTTATT
TGTATGTTATTTTTTTACCTTATGAATCAAAATATTTTTTGATGTCTTTTTCATTTTAAA
ATGTTTTGTTGTAATAATTTATAATTTCTTATTTTAAATTCTCATCCATTATATATTATT
TTAAAATT
>R=1238#unclass/unclass
ACATATTTATAAACCATATGATAAAACTTAATGTTCTTCTATTTTTTATGTTTTTTCATA
TTCTTCAATTTCATTAATTTCATTATTAATTTATTGTTTTTATTATTTTAATTTTATTAA
AATACTTTCAAAATCAGCAATAAAGAAA
>R=1267#unclass/unclass
AAAACGTAAAAAATAATTTTTTTTGAAGATAAAAAACTAAAAATCATCAAAGAATTATGA
GAAAGTAAAATATAAACATAATTCATTTTTCAGAAAGTAATTTTCAGTTTAATAATAATT
TTCAAAAGAAATATCTTTATTTTTTTTCTTTCCAAGAAGATATTGCTT
>R=1291.chkTE#unclass/unclass
ATGTAATAAAGTAGTTTGTTAGTTAGATCAAGAATATTGAAATAATTTAATTCTAAATTA
GAATGTAAACATTAATTGCTAACACAAATATGTTTATTAAGAATAAACTTTCATATTAAA
TAGCGGGTAAtatttttattttatttactaatttggttgttaattaattaatctattttt
atatt
>R=1339#unclass/unclass
ATATTATCTAGTCCAGAATATATGTCTCCCCCCGTATAAAATCTTTAGATTCATTTATAT
AATTAAAATAAATTGTTGTGACTTAAAGATCTATTAGAAATCTATAATTTGATATATGAT
TCATTATTGTTTAAGAGATTTTCA
>R=1340#unclass/unclass
ATTATCTTGCTAAAAAATCCAACCAATATTAGAATGATCTTTAAATTTTTAAAAAACAAC
AACATGTTTTTTTAATACCTCATCAATCAATATATTTCTATGAATCTACAGTAATTTTAT
CTTAATTTAACCATTTCATTCTTACCAA
>R=135.chkTE#unclass/unclass
AATATTAAAATATTAAAATTTTTTATTTTTTCAATATTAATTAATTTAAATATCCAAATA
TTAAATAAAAAAATAATAAATAATATTTATAATTAAATTATTTATTAATTTTATTTATAT
AATTTATTCAATAAATAATTAATTAATTAATTTATTCAATAATATTTTAGATAAATTTTA
GAAAAATATAATTTATGAATAAAAATCTAATGCATTTTATATTTAAATTTAATTTAATAT
TAAAAAAAAAATATCTTTTTTAAATAAAAAAGCTGAAATTATATTTTAATATTTTAAGAA
TGTTAAATAATCAATTAAAATATTTTTTTCTCCATTTTTTTTTTCTTGTTATATAAAAAA
ATACTGAAAAATACCTCTTTATGCTTTATCGAAATTTAAAGGAGTGTATGAAAATTATTC
GGTATTCATTCGGTTATTTAACCGAATAtattaggtattcagtaaaaaatattttataaa
ataattaaatattaggtattCGGTAAAAATTTTTTTTAACTTATTCGGTATTCGGTATAG
TAAAAAATTTTAAATTATCATTTATTCGGTATTCGGTATACTTTTAAAAAGTGATATTCG
GTCTGACCCTAATAAAAATAA
>R=1376.chkTE#unclass/unclass
GTAATTACGTTTTAAGtgcgcacattgcgcactgcgcactgtgcgctggacactTTTTGT
ATAAATTTGCGCACATCAAAAATTACTATTC
>R=1410.check-RbtRNA-Pro-CCG#unclass/unclass
TATTGATTAAGGGTTGTTGGTCTAGTGGCATGATTCTCGTTTAGGGTACGAGAGGTCCCG
GGTTCGATTCTCGG
>R=1431.chkTE#unclass/unclass
TTGAAGCACTTAACTTTCTGTAATGGATTGAATAtcttctttttactcttcctcttagtt
gttattgttatt
>R=1520#unclass/unclass
AGGAGAACAAGAATATAAAAAGAAAGTTTTTTGAATCAATAGTTTCATCATATATAGTTG
GGATGCAAGTAGATTGCTTTCAAA
>R=1595#unclass/unclass
ATCAGAATCAAAGCTTTCTGTTAAATAAAAGCATTTGTTAACTTAGACAATATACTTGCA
ATTAGAAAACTATCTTAGCATTT
>R=1601#unclass/unclass
AATATTGTCTGTAAAGTTGATTATTTCTCTTTATATAAGTATATACAAACACATACTTAG
AATAAATATCAATAATTATTATATCAAAAGATAAGTCAATTTAAATATTTAAATAATAAA
GAAAGAGAAGAGTGCGATGGATATAGAAGAA
>R=1627#unclass/unclass
ATTCTATGTAAACAAAGATCTTGCCTGTCTACAGAACAATTAAATAATTTACTTATGATT
TCAAGAAATGGTGAAAGCCTCTAAGATTTTGAATTTTTTAGGCCATATATCACTGGAAAA
CAAATAAAAAAAGATACTATCTTTGAAAATTAATATTTTTAGGAATAATTTATTTTATAT
AGTGTATTTTTTTATATATTTAAATAAATTCTTTATTGATCTGGCTTATTTTTAAAATGT
ATAGGTTTTTTTTCAAAATTTTCAGAAAAATCCGAAAATCCGATGACTTTTTCTAGCCCT
G
>R=1645#unclass/unclass
GCTCAACTCACCTATACTACCCATAAGATACCAATTTTTAAACATAATAATATGAAGATT
AAAAAATTTCAAAAAAA
>R=1689#unclass/unclass
GATTAATCCTAGGTTTCTTAGGTGATATTAGAGCTCTAAACTTCATGGAGAGAAGTAATC
TCTAGATTGTCGAAACTGAAGCATTATTAGGAT
>R=1722#unclass/unclass
TATTTTGAGTAGCAAAGATTTAGTCTATGCATAAGTATTTTGAAGTAGCTGTTAAAATAT
CATAAAAATAAGGATTAATATCATGCCTGGTTAGGTAGGTGTTATGTTGCCACTTAGTAA
TTACAAGAAGGCTAGAAGTGGAGCTAGTCAGCTCTTAAAATAAATCCTTGTAATATAATT
AATTGCTTATTTCAATCTAGGAAATATCAATTCTGACCTCTTAAATAATGAGGCAATTAA
ATATTGCTAATCTAGGTATTGAAATTAGAATGCTAAGTAGCCTTCTTGCTTTTTTTATTT
CAGTTTATCATAATTTATCAGATCTAATTGTGATTGTATTAAAAAGAAA
>R=1850#unclass/unclass
TTTTACCTTCAGTGATTTTGGATGTTATATTTTATTTCAAATAAGTTTAATTAATTTTAG
TTTATTCATTCTTTTAAGTATCAGGAATAGGACTATTTTCAAAGCACATTTAATTTTTTA
AAATTTATTTAAAATGTACAAAGCAAATTATTTTTTAAATTATTTATGTTTTATTATTAT
TTTGAATAACTTTCTGAATTTTTAAAACTAAAAAAATAATTATTTATGTGATAATAATTA
AATTTATTAGAATTTTATTACT
>R=1894#unclass/unclass
TATCTGTTACTAATTATAATGCGCCTGTAATAATAGGCAATTTAAAACTCATAATATAGT
CCATAGTATAATCGATGGTTAATGATTTTTTTTTAATATATATTATAAGAGAAAAAATTA
AAAATAAACATAG
>R=1919#unclass/unclass
AATGAAAAGGATTTTGAATAATAGAGATTTACTATAATAATTCATCAATGATAAAAATTT
ATTGACACAAATATAACTTTCAGAAAAATATTCACTTTCGCAGCCAACAGTAAGCAGGT
>R=2019#unclass/unclass
GAAAAAAAATTTTTTTGCAAATGACTATCAAAAATTTTATATTATACAAACTCCCCCAAT
>R=2091#unclass/unclass
CTAAAGCTCATATCAGTGTATGTTGCTAACTTATAAAGTAGTGTTTCAGGCTTCTTAATT
CCAGCTTAATAA
>R=2129#DNA/TcMar
TATAGTAATATGATTAGCATATGCTTCTGAATTTCTAATCAATTATTCTCCTTTAGGTAT
CCAAGCAAGCTTTTATTTTTAATTTATAGACAAACCTGACTCATCAATAAAAATAGGTAT
A
>R=2143#unclass/unclass
TTTATTCAAAGTCTCATCAATAAAAGTTAGCTTTAGTGAACCTTTATAAGAGATAAGAGC
CCATACAAAACATCTGAGTCCTCCACTCCATTTGTCTTTCAAAT
>R=2150#unclass/unclass
ATTAAGTTGTGTCTCTATTTGATTCATATTATATTATTCATCCTAATGGCTATCAATTTG
ATTCTAAGAGCACATGCTCTGTCTGTTTGCTTCTCTAACT
>R=2217#DNA/TcMar
TATGTTTCTACTAGATTTCTTTACACTTAACTGACATATTATGATCGTTGATACATATAC
TTTCTTTTTTAGATTTTATAGCTCAACATATTAATTAAAATTCAAACGATAATTAATAAT
TT
>R=2231#unclass/unclass
CAGAAAGTGATTTGAAGAGAAGAAGCACATAAATAAAAGTAGATTTAATT
>R=2262#unclass/unclass
TACTTAGCAGTAAGAAATATAGAGCCTCATCCTAATTTTTTTTACATAATTTAAAGAGAT
AAATCGAAT
>R=2311.chkTE#unclass/unclass
ataataaaaataacaataataataaaatttatttgtgataataataTTTATTAAGTATGT
GTCTTACAATTAATGGCTCTACTCCTCTTAA
>R=2385#unclass/unclass
AGAATCAATAAATGTGCGATAACATTTTATATTTGATTCTAAAACTAAAAAGCAGAAGTG
TACTGTGGCTGGATGTACAAAATAGTAATCTATCAATAGTAGTTCATCAACTCTAAGAAG
GTATATTGAAGTAGACCATC
>R=2399.chkTE#unclass/unclass
TTACATAAAAAACTtaaaaataatacaaatcaataataagtagtatagcaagtaaaattt
gataatattgataaAGCTATAAATCAAGTAA
>R=240#unclass/unclass
ACCCCTTTTTTCCTCTAATGGTTTAATTTTTTTAAATTTTTTCATTTCATTAATAAACTT
CATATTTAATTTAAATTCTTTAACTTTTTTAAATATTTAATTTGTTTCAATTAGTGATAT
TGCTTCTTATGCTACTTCTTATTATGCTATTTTTACTACTTAATTTTTTTTTTTGCAAAT
TTTTTTATTTTTTATTTTTTTCATTTCTTTAATTATTATTTTTCTTTTTTCTTATATTTT
TTCTTCTATTTTTTCTATTTCTTTTTCAATATAATCATCAAATTCATCAATTTCTGTATC
CCATTCTGTTTAGTCTTCTCTAGACCAGTCTTAATTCGTCTCTTTCTCAAAGCTTTAATC
TTCATCGATCCAGTCTTAAACGATATGAAGGAATTCTAAATCCATAATTTCTATAAAAAT
CCCAGTAGGGGATATAGAGATGGTTATTATATATGTGTCCTCTTCTTTTTTT
>R=2477#unclass/unclass
AATTGAGTTTTGGAACAGTAAATAAAAAGAAATGCCTATATTAAGCTGTATT
>R=2547#unclass/unclass
TATATAATCTTGTTGGTTGAATATTACTATTACATTTTAAAAAAAGATTTAGTTTTGAAA
TAATTCATAGCTAATTTAATTAAATATTAAAAATAAAATTTAAATTT
>R=2554#unclass/unclass
TAATTAATTTTATCAGATATTAATAATTTGATTAATAAAAAAATTCTTAATTATCTTTTT
AAATGTACTTATTTTATTTGTACTTTTCTAAAAAAATATTAATTAATAAATATCCTTATT
TATATTATTTTCATAAAGATATATATAGTATGTA
>R=2561#unclass/unclass
GGAGATCTCCAAAATATGAAAAACTATAGAAAGGAGACACAATAAAATAAATTCACAACA
CCACACCAAGAGCTAGTTAT
>R=2583#unclass/unclass
ACAAATTTTTGATCCAAAATGAATGGAAAAATCTTCTTTCAAATTTTTCAAAAATTGAAT
TTTGCCAAAAGCTGAAAAAAAGTAATGTCCCCATACAATGTTTATACGCTCTTTCATAAT
ATTAAGTTGAAATTCCATTAAAATAAACTCAGTCATTCTCAAAAGTTAAAAATAAAATTT
AGCACTTTTTCAAAATTTTGAAAATTTTCATTTTTTAAAATTACTATATCTTTTAGGCTA
TTGA
>R=261.chkTE#DNA/Maverick
AATTTCTTCTTTAAAATTTTTAAATAAAATAGTAAAAATTAAGATGAATACATAAATTAA
TTAGATAATAAATTAAAATAATAATTTTAAAATTAATAAAATGATACATTTTATTAAAAT
TTTAAAAAAATTTTTAAAGAATTTGAAATGAAAATTACAAAATTAAATCAGAAATTTATA
GATAGCAGATATaaaaataaattaaaagaaataaaataaaaaaaaaaaaaaataaaaaaa
aaaaaataaaaaaaaaaaaaaaaaaa
>R=2613#unclass/unclass
GAAATAGAGATAGAAGTATATTCGATATAACCTAAGCCAAACAAAAAAATGAACTAAATT
ATATTTTAAAATACTCCTCTAAAAATAACAAACCTCACCAACATTACACCAATTTAAAGA
CTACCAATTTTATTGCAAAAAATAGGATAAATCCATCCTAAATTTAAAATATCTAATAGT
AAAAACACAATTTTAAGGCAATGCATACCACAGCAAATAGATGCACAAATCATTATCAAT
TTATCTAAGCAGAATAATATGAAATAAGTAATAGGATAACCTATTTCATTTGCCTAATAG
CAATTAACTGCGAAAAGTAAATTTAAGATATCTAAAATATACATAAGCAAAAACCATATA
AAATACCATTTAGATATTTATTCTAGTGGTTCATCTTCAAATTCATAACACATTTTCTTT
ATAATTGTGAGTTGAATGTAATAAATAATATTACAATTTCTTCTT
>R=2666#unclass/unclass
TGTTTTAATGAAAAAGAATCTCATTTGTTCGATAGTAAGAATAGGATAATTTAATTGGCT
TTCTCTAGGGGTTTCCCCTAGAGATGAGGGAAGACTTCGGTGCTGCTCCTCTTGAGC
>R=2761#DNA/Merlin
AAGAGGTAAGGGATGGTAAAGATCTATATTCATCCCTGTAAAAGATCTCTCTCCTTAGAC
CTTAATACCATTAATTAAAAAATACCTATCAACTAAAACTACTTTAATATGTAGTGATAA
ATGGAGAGCAGAGCGTACAGTTCTTTGAAAGCAGAAGGATATAACCATGAGCAAATAAAC
CATAAAAAGAATTTCGTTGCACCAATGTAAGAAAAGAA
>R=2781#unclass/unclass
ATTCCTCCAAATAAAGTTTCTTCAAATTAATAACTTCCAAACAACAATGAAATAAACAAT
T
>R=2824#unclass/unclass
CATCTAAAACCCTCATACCAGTAGAAACGAACTAGAACTCAACACTGCTATTAACACTAA
AGAATGCTCAGGTAAAACTCTATTCAGATATCTTAAAGAAGAAGGATTGTGCCAAAAAGT
TAGAAGAAAT
>R=2868#unclass/unclass
ATTGCCTCCAAACAGTTTAATTGACAGCATCTTATACTTACTATAAATTAGAAAAGTTAA
GCCCGGAATTAAACTTCCCAATATATTTAATTTAGCTCCAAAGCCCTTCAATGCTATTTG
TTGTCAAATCCCCAGATCCAAAGCCTTATTAATGATTGATCGT
>R=2907#unclass/unclass
ATATTGGAATGGCTCAGATTAAATAATTAGCTTACCCTATAGAGAACGAAAAATAAAAAG
AGATTATTGCGCTTCAATTTAATAATGAAAATCCCTCTCAAAATAATTAATAACATTAAT
CCAATCAAAGAATGCAAGGAGATGAAGCTATGTA
>R=2965#unclass/unclass
CTAAATTAATAATGTGATCAGTAGATATATTATTAAATTCATCATCTACAAATTTCTAGA
ATTTTGAAATAAAGGTATATTTAATGAAGTCTTTATCGTCTTTTGGTAATATT
>R=2969.H#DNA/TcMar
TATTATATATTATTTTAATTATTCAATATTATCCATTTTTATCAAATACATCTCTCATTT
TATTCTAAACATTATCTATAGATAAATTTATTAGATTTTGAGTTATATCATTTTCCCAAA
TATTTTCTAAGGATTCTTACAGCAtttattttgtttaaatattttaattaattttatttt
tcttaaatttctatttcatAAATGCCCATATTAACTCTATGGCATTCAAATCTGGTGACC
AAGCTGGATTTTAGATATGCTTTATTTTATTTTGTTTAAAATATTGTATTGTTGATTAAG
CTGTATGGGAAGAAGCTCCGTCCTAAAGCAGAAGAATTTTGTTATTATTATTTTAATTAA
AAGGAATGAATGAGTTTTAGATGCATTTTTAATACTCATCAGCATTTACCTTTTTATAAA
ATATATATAAATTAGTTTTCCCTTATTTACTTATGCCAGCCCATATATGTAAATAAGACG
AGCTATAAGGTAAATATTTTTCTTAAATTTTCTTTTAAA
>R=297#unclass/unclass
TTCTGAAAAAAATTTTAGTGCATATCTAATTAAAAAATATATATTTATCTAAAAAAATAA
AAATTTTATACACAAAAATATATATTTTGATTAAAGAATAAAAATATTAATTAATTAATT
TTTATTTATAAATTTTTTTTAATTAATATATTATTTTTTTTATTTTATAAAAATATATAT
TTTTTTTTATTAAATTTTTATTTTGTGAGCAAAATATATATTTTTTAATTAGATATGCAA
TAAAATTTTTT
>R=2972#unclass/unclass
GGGGGGGGTGGGATAGGTGGGACCTATAGAAAAAATGATAGTAAACTTTCTACTATGATT
TTGGATAGGTGGGACCTATTTCAATTTTGATATTTGGCAGTATTTTATGAAGGTAAATAC
TGCGATTTGCCTTTC
>R=3027#unclass/unclass
TCAAAATTGATAATAGGTATTAAAAAATAAATGAAAATAGAATTTAACAATAGGATAACT
AGACATTATCCCGATTAAATTCTATAAATCTTATCAGCAGCAACAATACTCAATCCAAAC
TTAGAGCAGACATTATACAATTCAAATTATTTATTATATTAAAGAGGTAAATAATAAATG
AAGTAAGATAGTTAGCTCTTAAATGAAATACTTGAAGAAGATGAAAGAATCAATTAGAAT
CATTTAAATTCAGATTATACAAAATCTGGAAAGGGAATATATCATAA
>R=3096#unclass/unclass
TTGAAACTATAAATTATATTAAAAATATTATAATATTAGATTTACATTAATATTGCATTA
CATAATTATATATATGGTTAATCGTAAATATTAATTAATGGATTTATTTAATAAAAAATA
AAATAAGATTTTAAGCATATATCTCAATATATTAAATTAATTTAACGAATTATATAAATT
AATATACCGTATTACCTCTCAACCTTATCCCTCACTGCGTGTACCTCAAATTTTTTATTT
CCCGACTAGAGGTCAAAAATAC
>R=3108#unclass/unclass
GATAAGGAAAATTTTTTAATTTATTTTGATTAAAATGTTGAAAAAACAGGTAGAAAATTA
AAAGATTGTTTCAAAACAGCTCTTGAAAAATGTTAACCATTAAAAACTATGATAGATTAG
CAAATCGATATCGAGTTCCCACTCTAAACCTTCCAAGACAAAATTGTCC
>R=3171#unclass/unclass
ATATTTAAATAAATAAATTAAGATTAGCCAAAGGATAGAGAATATCTAATTAATGATTAT
AGACATATAAAAGGCGATCTTTCATAATATGAC
>R=3180#unclass/unclass
ATCAAGTATGCTGAAAGCCTTCTTTCGAGAATAAGATCCTATAACTTAGAATAAGTATTT
ACATGGTAGCAGAAGTACTGTCCTCTCTGCCCGCTGAAGACCTTTAAATTTGATTACAAA
AAAAAGGAACACATAAAGCGTAGACATGAAGACTTGTATCATTTGATGTACAAGGAAAC
>R=3203#unclass/unclass
ATTAATTATTGATTGTTAGGGATTCAATTACCTTTTGATTGCTTGTTTTTATGTGTTATA
ATTTATTAAAAAATAATGAAGGAAAAATATCGCTTGATTAACTGTAGGTTCT
>R=3210#unclass/unclass
TAACCTATACTGTTTTATTTATTCCAAAAATACTTTTAAAACATTTAATACTTTGTTAGT
TAAATTTGTTATTGAGTGAGTTGATTGTCTA
>R=3262.chkTE#DNA/Maverick
AATTAGAAAAATTTTAAGGTATTttaaatagtaaattaactaaagattaataatatgaaa
aataaacattaacaaGACGTAA
>R=3276#unclass/unclass
ATATTTTAGGAAAGCAAAATTAAAAAAATATAAATTTACAGAACCATTTAAATATACCTT
ATATAGTTGAGCTCAT
>R=3320#unclass/unclass
AACAATGCTCCACTTGGTCGTTTCATCATTAGAGACATGAAAGTAGTGGTTGC
>R=3333#unclass/unclass
TCTCTAACTTCTTGGAGACACATTACATGGGGTTGCAGCTTCCTAAATAGCGCATAAGTA
TCTG
>R=3346#unclass/unclass
GGTGGGGGGTTGATATACGGGATCCTCTGGTATGGAGGGAGTCGATATCTGGGACCCATC
ACTATGGAAGGGGTCGTTATCTG
>R=3359#unclass/unclass
TTATAATACTAATTAAATACTTATTCAATATCTTATACCTTACTCATATCT
>R=3405#unclass/unclass
TCAAGTAGTATTTCTTAGTTTTTAAGCTGAAAGCATTACCTTTATTCAGGTGTCATTAGT
>R=3412#unclass/unclass
AGAATTTATTTACTTATATTTATAATATAATTAATAAAAAATCTATTTTTATCATACAAA
TTTGCAAAAATTAATCAAAAATTGATGTATTAATCAAT
>R=3438#unclass/unclass
CTCTTCATGTTTTCCTAAATCTTATTACTTTTTAAATGTTTGATAATTTTC
>R=3441#unclass/unclass
CTTCATCTATTTCATAATATAAATTCATAAAAAAAAGATTTATTTAACAATTTCACTTTC
AAGTTGCTGCTTTGTTTCAA
>R=3467#unclass/unclass
AATAAAGAACTCATAGTTGAAAGCAAAAAAAATGTATATCTATACACTTGTAATA
>R=3474#unclass/unclass
AAAGAGAGGTTCATTCAGGAATATCATCTTCTAAGATGAATCGAGATTTTATCTGAATCG
AAATACCAAGAAGG
>R=367#unclass/unclass
GGGTACGCATGAATAAGGATTATTAAAAAAAAAAGATGAATTTAAATTTATTATCCTTAT
TATAAAAATAAATTTATAATAAGTCTAATTATAATATTCTTTTAAATATATTTTTATATA
AAATTTAAAAATATTTTAAAAAAAATATATTAATATTTATATATAA
>R=374#unclass/unclass
TATTTATAATTAAAAAATATTTAATATAAAAATATATATAATAATCTTCTAATTTTAAAT
CAAGGTTAAATTTGTAAAGTAATCTTCTTTTAATCTAAA
>R=627.H.1end#DNA/hAT-Ac
TGCATTTACCATATTTGACCCTTTATCAGAAGTTGCAGACAGATAAGGTATAAGATCATT
ATTAGTATTCTTTAAATATTTTTAAATTATATCAAAATCTTATAATTAGTTGAGTATCTT
TTATGCTGTGATTTATCCAGTGTGTTACTCAAATACTTCGATAGTATCCAATACAAaatt
aattatttcaaattaatcattaatataatgaatagtgattgtaaggaatgatttatTTGA
AATTGAAGACCAATAATCAGTAGTAATATTGAAAGATAAAGGTTTATCTTCTTTTAAAAT
GTTTATTAGTTTTTCTTTATAATCTTAATATTTTATTGTTATTAATCTTTCAGAGAAGGA
TTAACGACTAGGTATTTCATACTAAGGTGAAAGTAGTTAAATCAATTTTTGAAATCCTTA
ACATTCAACAGTGTGAAAAGGTCTTTGATCAATCACTATAAATTCAAGTATTGCATTAGT
GATTTCGTCTGATCTTGATTTAGATAGCTTTTTAAAATTAAAATCTTTAGTTAGCTGTAG
TTACTGATCGTTTGAGGAGGCTTTAATCAATCGTTAATACTCTTCATAATGTTTCTTTTC
CAAATGATATCTCTTAGAAGAAGTTGAATCAGAGTGAGAAAGTCTCTTTTAACAAACATT
ACATTCATCTTTTTTGCCATCCACAGTATCTATTACTTTAAATAGTTACCAAACAACAGA
CTTATGAGTATTATTTTCATTTGAATCCTATTTAGTAATAGATTCATCTTTTTAATTTAA
TTCTTCTTCCATTTCACTATTTAAATTTTGTTTAGATTATTTACTTTTTATATTAAATAA
TAAATAATAATATGCTTATTTAAAATAATTATTTTATAAAAGAAAAATGAAGATAACATC
TAATTTATTATGATTTTATAATTAAATTTATAAAAGAAAAATATGAGTATCTTTAGTTTC
TGATTAAATTAGATAATTTTATAAAAGAAATACTGATATAATTGATTAAATTCTGTGAAA
TTCTTTTAAATATAAAAGAATTTGAAATTTAAGACTAATAATTACTATTCAATTATATAT
TTGAATATATATTTAATTGACAATTAACATTTTTAAATTATTATTATTCGGATATTTTTA
AGACTATAAAAATTATATTCGATAAAATTCGATTAATTTTAAAATAGAAATTTTCTTAAC
CGATATTAATCGATTTTAAATTTATTCGATTAATCACTAATTTATTCGAATAAAAATTAT
TCATTTACAACACTA
>R=629.chkTE#unclass/unclass
aataaataaataaataaattaaaaaaAGTATACTCTAAATTTAGCTGTAAACTGTTAAGA
TTAATTAGATTGCTCATAGTTTCTTCTAATAGAATATTTCCTTAA
>R=69.chkTE#unclass/unclass
aaccccaaccccaaccccaaccccaaccccaaccccaacTCAACGGGTTCCCCATTGAGT
TGGGGTTAGTATAATTTTAATATTTTATATTTCATAATTTAATTATTAATAATTAAATTA
ATTATAAATATTTAATAAAAAATTTTTAATTTTAATTTAAATATTTAATTATAATTATTT
ATAAT
>R=693#unclass/unclass
CCTTGACAGGTTACATATATTTCAATTTTAAATAAATTAATTAATTCAGTAGAGGAAAAT
CAAAAGATTCTCAGAAACGATTTTCTTACCTGAATTATTGATTCCATTCAAATAATAAAG
GAATTCTGAATGAAATTTAAAAA
>R=745#unclass/unclass
CCCCCCTCTCAAAATTGAGAAAGTCAAAAATTTTGAGTCCTTTAATAGAACCCCC
>R=75#unclass/unclass
TAAATTTTTAAATATTAAAAATTAAATAAATTATATAATTAATATAATTAATCAATATTT
TTTAATTTATTAAAATATTATAATTTATCAAAATAAA
>R=789#unclass/unclass
CATCTATTTGTATATTTTTTATATATTTTTTTATAACATCTTTTTTCATATTTATTTTTT
>R=87.chkTE#unclass/unclass
Tataattataaataaataataaataataataaatttaaaaaattaaaaaaatttaaaaat
taaaaaaataaataaattaaaaaaaaaaaaaaataaaatataataaatTTACATATATAC
TGTAATTCCTCAAAAAAATGGGGGTTGAGTCAGGTCTCTGACTATC
>R=891#unclass/unclass
TTTTAAAGTTTATTTGCATTTATTGTATTAGTAGGTACATTAGCATCAGCTATTTAATAA
TTAGAATTAAATGTTGTTTTTGCTGTAGGAGTTACTTAAAGATAAATACCACCTGTAGGA
ATTAAATTTTATACTGCTGTTGTAAAATCTGTTATCTATGAGCTTTTTATGGTTAATGCA
CTTAAAGAGGTATTTATTGTAGCTTGAAGATCAACTATCTATGAAGAATATAATTAATAA
TATCTATGTATAAATGTACCTATACCTGGTATAATTATCATATAATCTCCTAAATTAAGA
TCAGATATCTAGGACTTTGTAATAGTGATGTCATTATTAGAAATACATTTTATAGTTGAG
TCTTGTGAACTTGGTTTGAAGCATAGAAAATATAAGAAATTTGCACTTCCTGAAACAATA
TTACCTGAATAATCAGTTTGGTATCTCTATTAGATATTTCCAATTATTAAAGGACTATAT
AGAGTACTTGGTTTTGCACTACCATCAGGTTGTTTTACAAATTGTCCTTGTCTGACATAA
GTTGTGGTATAATCAACTGGTACTGCTGAGAGATAGTCATCAATAACCTATCTGAAATTT
ATCTTGTAATTAGAGTTTAATTATGTG
>R=943#unclass/unclass
ATATGATCCAAGATGTAGACCATGGTATAATTATGCAAAATAAAATGAAGGTAAA
>R=966.chkTE#DNA/Tlr
AGCTAAGGAGAGAAGGTATTAGCTTAGAAAACATCATTAAAAATGAAAAAATTATGGAAA
AAGAAGGATTCAATTAGCAATAGTAAGAAGAGAAGCAATCAATTAAAAGCTTAGTTAATA
TGGCTTACGTAGAGTAAAAGTATCTGAGGGAAAAGAATGAAAAGATTAAAAAAGAAGCAG
AAGAAGAAAATAAATTAGTTAGAAAGAAAAGTGTTGAGATAAAATAATAATTAGAAGAAT
AACTCAATAAAAAAGATGAAGAATTGGAGAAGAAGGAGATATAAAATAAAATATTATAAA
CATAATAAAAATAAAACAATTTATAATAATAGACGATTCAATTGAACTAGCAAATACaat
aatgtaagaattaaaaaaaataatacgtaaatataaaaaatctgaaagattagaaaAAAG
TTGATGAGAGATTAGAAATCTTTAACTAATAAAGAA
>R=987#unclass/unclass
TGTAATCCCCTATAGTCTAGCAGGTTAGGATAGAAGGTTTTCACCCTTCAGACCCGGGTT
CAAGTCCCGGTGGGGGAATTATTTTT
>Contig[0035]#unclass/unclass
AAAATTCTTGAGATTTACACTTACCAGAGATTAAATTTATTGACAGAGTTAAAGTAATGT
ATAATTCTAAATCGGTAATTAATACTAAATCGAGTTAATATAAAATGTATTGTTTGTAGA
ATTAATTAATAGTTCATCAAATACAATATTGCATTAAATTAATTTAATATACTCAAATAT
TTTAATAGGTTAGGACAAGCGTATTTTAAAATCATAATTCTTTGCTAAATTTAAATTATT
TGTGTCAATATAGATTATCTAAGACATTATATATTATTTTAAATAAAAAAAATATTCTTA
TTATATAATGACAGATTATTCAACTATTGTACAATACACA
>Contig[0057]#DNA/TcMar
TATTATTATTATTCATAAATTTTAAAGACATCTTTTGAATACCATAGCTTCAAATTACAA
TTTTTAAGAGAGAAAATCGATTCATCAGTAAATATTACATTTGAGAATCTCTATCTTAAG
GATTTTTTAGCAAATAGAACTCTTTTCTGCTTATTTTCTGCAGAAAGTTGATGAATTTTT
GTTATATTACCATATTTATATTCATTTAATTTTAGAATACTGCAAATCGTTTTTTAAGGA
AGCTTCAATTTCAAAATCTTGGTCCAATTTTACTTAAATTTTGGATGACGACTAAAATTT
CTCTT
>Contig[0093]#DNA/hAT-Tip100
CTTGCACATAAAGCCGCTTTAGGAGTAAAAGATTTAGCCAAGGAATACTAACAAATTGAT
ACCCTTAATCAATAAGTTTATAAGATTTGCTCACTCTTTAATACCAAAAATAGATTAGAT
TTGCTTGATCTTAATTATCAATTAATAATAGGGTAAGATGAAGATGTATCAATACTATAA
ATGTTGAAACCTTTGGATGTAAGATGGATAAGTTACTATCCAAGTATGAAAAGATTATTG
CAAAATTATCATCCCGTTTTAAAAACAATAGAAGATTTAAATGATGAAAGTTATTCTGTT
GAATATCTGAATTTACTACACTACTTTAAAAATATATCTAATATAATTTTTTTGGGATAT
TATACTGATATACTTTCACAAATATTTATCTTGACTAAAATCTTATAAAAGAGAGATTTA
ACTATTGATATATTTTAATTTGAATATAGTAGATGTGTTTAAAATTTACTTAAACTAAAA
GAATTAAACTTATATATCTATGATAGTAATGATAGCGAAATGGAAAAGTAATCAGAAAAT
GATTCAAATGAAGATCTTCTAGAAGATTTATTAGGAGAAATTTCAAAATCGATTTCTATG
AGATTAACTAAAAAGACTATAGAAAATAAAGAAGTATCTGTATTAGATAACAAATTAGTA
TTAAAAGGAAAAGGAAATTTACTTTAAAAATTTCAAAAAGTTAGATAAGAAATTTCTCCT
ATGATTGATTTCCTTATATAATAACTTGCAAATAGATTTTAAAACAAAGCTTTTAATTCA
AACTTTGACTGTCTAAATATAGAT
>Contig[0094].H#DNA/hAT-Ac
ATTATGATATTATTCGTATCGACCGATATTCGATATTTAATAAAAAATATCGATCGATTA
TCGATTATTTCCGATATTTTAaaattaaataaatacaaattaaatataaaaaaagtatat
aatatattttcaaagcaaattaaTTGATTATAAAAATAATAATTTTTTAATTTTTGCTGG
ATTAATCCTATTTCTAATTTTGGTGCAAACCAAGCTAGCTTTACTGAATAATCTTTCAGA
CTCAGAGCTTGTTGGTGGTGCTGATAGATATTTTTATGCTAATAAACCTAAATTTGGATA
TTCTTTGGATTTTTTACTCCAAAACTAAAATATATCTGTTGTTAGTGGTAGAATTGGCTC
ATCAAAAAATCTATCTAATAAATTATCTACTTCTTGATTTAATTTATTTTCGTTTTGTTC
TAAATTGACTTCATCCTAAGAATCATCTTTATTAGACAAATACAAATCTTCAAATATTTA
AGATAACTTATAAAATTATTCACTTTTTTTAGGTTCTGCTATTTTTTTATCTCCTATTCT
TGTGTAGTTGATACCAAATTTTTAATCTACTGATTTAAAATCTTTATTATTTTCTACTGT
AATATTGTGTTTTTGTAAGAGTTATTTATATTCAATTTTTAACACTTTTCTCCATTTTTC
TTAAACTTATGTAGATCTTACTTTCAATCTAAATC
>Contig[0101]#unclass/unclass
CAAGCCATTAAGCTCGCCATAAAAACAATTGGAATATTTATATAGAATTTTGCTTAAATT
ATTCAGATCACTACTAGAGTAGTTATGATTGAATAGTAAACGCACCTAAAAATGGGAAAT
AATACAGGTGTCCGAATCATTTTTTGGGGTGCTATA
>Contig[0125]#DNA/TcMar
TGGAGAATTTGCAGGCCAATCttttatttatttgcatttttttaatttaatataatctta
aACAACATTACTTGTATGCTTTGGGTCACCATCTTATAGAAGAATAAAATTTTCATCTGG
ATATAATTCCTATGCTGAAGGGAAAAAGTACCTTTATAAAATAACTTTATATCTCTCACC
AGTTAATATCCCTTCAAATATGTGCAGCTTTGTTTAACCATTAAAGCTAATCCCACCAAA
TAAATGCACTTTTTTTGGGTACTTTTGAATTTGGACTTCAATCCTTTAATCTGATTAACT
CCAGCATTTCTTTTTTGTTGATCCTAACCAAATTGATGACTCATCAACAAATATCACATG
TCTCCAGTCTTAATTTAAGTTATCTCTAGCAAATTTGAGTCTTCTTGCTTTATAATCTTC
TGGCTAGAAAGGGATTTAATAAACAGAATTTAATGAATAGCCCATTCTCTATAGCTCTGC
TCTAACTGTGTTTACATGAC
>Contig[0189]#unclass/unclass
GGTTGGGGTTGGGATTGGATTAGATCACTTTTAATTAAAAACTAACTAAATTATAAGATA
AAAAATTAGATTTAAATGTTTATTTATTTAAATGTAAAAAATKGTTAAAAAAATTTGTTC
GCAAAGACCAAAAACGGATAGTGCGAGCATGTTCGCTATCCGTAATGTTTGMAACCTACG
CCAGAATACAATTTTTATTTCAATCAAAAAATTTTCTCATTAATTTACTTAAAATTATAA
AAATATTTTAGTTTGAAAAGGCATGCAATTTGCACCACTGGGAACTAGTTTTCAGTGCCT
GCAAAAGATTTTTAAAAAAAGTGCCCAAGTATGCAAATTGCATACCCGGAACTAGTTTTC
AGTGCCTGCAGTTCCCTATCCGTGCAA
>Contig[0214]#DNA/hAT-Tip100
CGATAAAATTTTGGGGAATACCGAAGATAAAAAATTTTTCATTTGTTTTTATTAATTAAA
TTTCCCGGGGGTCATTAATTATCCATAATTTTGAAAATTATCCAATCAAATTTCATTTTT
ATTATCTGATTGGATTTTTAATCTTGTTTATCAGCAATCATCAGAaacacaaaaaataat
caaattaaaattgaaacaaacaaactaaaaccaaaagaaagcaaagcaaagaaaaaATGA
ATCCAGAAAAACCCTTGTCTTTTAAATACTTTAACTCATAATGGTCAATTAAATATAAAT
GGCTATACTGTGATTATATTTATGAATAATCTAAAAAAGAGTGGGAAGAACACTTATTTT
GCAGCTATTGTCTTGATTACTATAAGCATTTACAAAATTAATTTGAAAATAAGCTTATCG
CTAAAGCTCCGGAAACCAATAATTTAATATCAGGTTCTAAAAGTATCAGATTAGACAGAG
TATATGAGCATTTATAATTAAAAAATAAGTTTCATGTTGATGCAGAAGGATTCAAATTTG
GTTTGAATCAAGAAGAAAAAGAAAAGGATTTAGTTAAAATTGGATTTAATAAACTTTTTG
GTAATTAAAAAATGAAAATAAGCAATTAGTTACTATTACCTTTATTTTAGTAATCCTATT
GGTTGGCCTATGAAAATATTGCTATGTTAAAGTACGAAAGCTTAAAATAATTAGTTGATT
TGATGAACGTAGAGTAAAATGAAGCGTATAATTCGAGGAAATTTTGTGAGGAGTTCCAAG
AGTCAATTTATGATGTTTTGTTGGAAGAATTTTTACAGAATTTATAATAATCGAATTTTA
TATCTATTTCAATAGACTCAACATAAATCGTTAAACAATAGCATATAATTGCAGTGTCTG
TGCGTTTTTTAAAAGATTATCAAATTTAAGAACAATTTCTCAACTTAAAACTACTAAAAG
AATTAGATTCTCAATCTTATTTTGATACATTGATCAATACTTTGGCTGAATATGGTCTAC
TTAAGAAACTTATGTTTATTAACACTGATGGAGCAGCTGTAGTTAGCTCAACAAAAAATG
GTTTAATTGGAAAACTACAAGATAAGCTCCCTCACCTACTCTCAATTAAATGCATTGCTC
ATAAAGTTTCACTTGGAATAAAAGATCTAGCTACATAGTTTTAATAAATAAATTCTTTAA
ACCATCAAATATTTTAAATTTGTGCATATTTTAAAACTAAAAGTAGATTAGATTTATTAT
TTGAAAACTAATAAGAGTTTTTAGATGAAAACAACCGTTTTGCTTTAACTCTACATTAAC
CAATAGATGTCAGGTGGGTCTCATACTACCCA
>Contig[0215].H#DNA/TcMar
ACGAACCATACCTTCTCAATAGGTGACAGATCTGGACTGTTAACAGGCCAATCTAAAATA
AGGATATTATTCTTTTTGAAAAATTGGAGGATTTCTTAAGTTTTGTGTGGACGTGCGTTG
TCCTATTAAAAATAGGAGTCTTTTAATCGTATATGCCCTTCGTCA
>Contig[0220]#DNA/TcMar
TCGTATCAATATTGTTCTTTTTTAGAAACATTTTAGTTTCCTCACTTCTATGACAAGGAG
CATTATCTTGTAATAAAAGTATATTTAATTTCTTGCTTCTTAGCCTGTATTATGAAGAAT
TAAGGTAAAGCTTATCAATATAAGGAACTAAATAATTCTCAAGTACATCTATGT
>Contig[0246]#unclass/unclass
TTATTTATTTATTTATATCGTACTAACACGTTTTAACACAAATCACAATATTTATTTAAT
TTTAATAATCATATTATCAATCAATTTTTCGTTTCTTTTTATTTAGATTGCTAGATTTTC
TTTATCCTTTTTGCTTCTATTATCTTTGTTCTTTAGTATGTTTACATTAACTTCATTAAA
TTTATGAACAAATTCATCAAAGTCTGATTTATCATGTTTTAAGATGTTATTCAGAGTGAG
GTGAATATTGCAACATTTGCATTTCTAGCATTGAAATTAGAGTAATTTCCTAAAGTTTCT
GGGAATCAAATCTACGAGAGGGAATGCTATTTTTTCTTTGGAAAAGAGAAATTATTCCTC
ATTCTGTAGTACATTAGAATTGAATCTAAGATTTAATTTATGCTCAATAAATTTATATTT
AAATTCCAAGTACATCTCTGTATTGCTAATTAGGAGTTCACATGTTTCATTGGGAAGACT
TTTAGGTAAAAA
>Contig[0368].chkTE#unclass/unclass
GTAAAACCGTATTATACGGCCGTACCGTATAAATTTCATGATACGGTATACGGCTGAATA
ATTTTAAAAAAATTCGGTATACGGTCTTTTTAAAGTAATTAAAACCATATAATTCGGTAG
ATACGGTTTTTATTTTATTTAAAAAACCGAATGATTTTTCAAATTTAAAGAGTTTTTTTT
WWAAWTTAAAAAAWTATTAGATAGTAAGTAATAACACTTTTAAAAAAATATTATTCAATC
AAAATAAAAATCTTTAAAGATTAGGATGATTTGAGATATAYGGTAAAGGTTCATATATTA
AGGCCACCTCGATTTCAGTTTAGACATCTCACCTACCAGCTTTAATTAAACCATAATTCA
TAWAATAAAATTAATCAAATTTAATAWCTTTATTAATATAAATTACAACATTTATTTCWA
ATAAATTCTTATTTTTTCATATTCAACTATTATTTATTAAATATGATTTTAAAATTAAAT
TACAATTTGTAATTAATATTGAAGAATTTTATGAGTATAGGATTTAATATTTAAGGAAAT
TTATATTGAATAAATTTAAGAAATTACGAATTATTGAAATTTATATAATGTATTTATTTA
ATTHTCCTTATTAATTTTTAAAATTGAAATAATTTTAKTTAATTTTTAATTAATTAAGGT
TAGTATAGAAAATACTTTTCTCAAGAAATATCTGGCCTTAGTTAAACCATATTAAAAATT
TTTTTAAAMAAGCCTTAATATATGTATGAACCTTTACCGTTTTTTATTTTCataattaaa
atattataaataataaaaataaatattaatttaataaaataaaatagataagaaaatgaa
taaaaataataaattattaaagtttattgacaatataaattataaaaatgtaaaatGTAA
ATTTTKCTYTTWAAARTAAGTACTCTCTAGGAAGTTCTGACTGATCCTTAAAAATAATCC
CATTATAACATTAAGTTGCATCTTGAAAAGAATAATAATATCAATAAAATTGATKATTTA
ATATACATATTATATTTACTATAAAATGGTTAATTAAAATAATCTAATTAAAAATTAACA
TTCGGTTATTCGGCCGTATAATACAATTTTTTAYAGTATATATTCGGTATTMGGTTTTTT
ATTTTAAGGAAAATATGGTATTCGGTATAATTTATAAATTGATTACCGTATTATATGGTT
ATATGGTCAAATGATAAAAATGTTTATACGGTCGATCCCTA
>Contig[0369]#unclass/unclass
AAAGGCTAATGATGAAAAAGCTGATGATCTGRCAGAAARACAATAAGAAGAAGATARTGA
TAACTTATATTTAGATTARAAATCTTAAAAATCTAGTGTGGAATCAGAATCTGAGMAART
ARCTAAAAATRYAAATGCTAAGAAGAAATTAATGAAGCCTATTGATAGAGCTCTAAAACC
TAAAGTACCTGCTGTCGATGCTTTAGATCAGAAAGAACTAAGCGCTGAGGAATGTGAAGC
GGATTCACTATTAAAAGAAGAAGGATCTGAAATAGACTCTGAAGAGATAGAGCAAATGTT
TGATGACGATGATGATTCTAAGGAAGAAATCTAGAAAACTAAGAAAATTAAGGAGAAACT
GCTTTAAGGATAGGAGTAAGAAGCCTTAGAAGATCTAATCCAAGAGTACGGGATTGATTG
AGTTTGCTTCTCCTGTATCACTGGCTTTAGCACTATAAAGGGCTATAAACAACATATGAG
GGTCAATCATAATAAAGAAGCGTATTTACAAGGTCTCGGTAAGTTCACTTGTAAATACTT
TAATATGTTGCTTACATCCAAAAGAAGACTAATTGCTCATATTAGAAGTCAGCACTAAAA
GAATCTGAAGGGAAAAAAGTCTAACAGCCTGACAGTTAGGTAATAGTAGTTCGTAAATAG
TTACGAATCTCAGGCTGAAACCAAAAAACAGGTATTAA
>Contig[0389]#DNA/TcMar
ATGGAAGTTTTATACTAGAGTTTAATATGTAGTGCATATATAAGGAATTATATTAAACTG
ATTTCAAATTCGTATTAAGCGGGTTAGATAACCTTATAAATCTATTTAAGGAATCATATC
AAACTGATTTCAAATTAGTATTAAGCGGGTTCGATAACCTTATAAATCTAWATTTTATTT
TAWAAWATTTCTTTGTTTTGACAAAAAATTAAATTAATTAAAATAAGATATTTATMAATA
AATTTATTAAATTGCTTATAAATATGGAAATTGAAGATAACAATTCGAGATAAAGCACTG
GTAAACAAATTGAAGTTAGTGATAGATGGAAAATAATAGGGTATTATGAATGCTGSTAGG
ATTAACAAAAGACAGCTGACTACTTTGGAGTGAACTAATCCTCAGTTTCTAGGCTTTTAA
GAAAGTTTTCTGTGATAAATGATGTGAAAGATTTTGATAAATCTGKAAGACAACCTATTT
TATCTGMTAATGATKAATGTAAGWTTGAAGATATGATCTAAAAAAATAGATACTCTACCG
TGTAAGAGATTGCTGATAACTTGGAAGTGGGTAGAAACACTGTTTTGAATAGAATGCATG
AAATGGGCTTATCATTTTCAGTTCCAAAAAAAATTCCTTAACTCAATTAGTAGCACATTC
AAAAGCGTTTTGATCATTGCAATCTACTTAAAAATAAGAATGTAAATAATATAATATTTA
CAGACGAGTCTTATTTCTAACTCTATCGCAATACTCAAGGAAAATGGCACTTTGAAGATG
AAGAAAATTTTTAATGTGTTCCACAAACAAAAGTATGTCTAATGGTATGTATACACATGC
ATATGTTGGTYAGGAAAATCTGRAATATATATTTATGAAAGAGGATTCAAAGTGAATTCT
ACCACTTACT
>Contig[0423]#nonTE/REP-MAC
ATTTCATTTTCGAATGATTAAACAGTAAAATTTTGGGAATACGAGTTTTCTATTCAAAAT
AGCTATTTTTAGATTATTCATAGATCATCTTCTATTATAAGTTATGCTTTTGATGAAGAA
AATAATAGCCTATATTATACTAGATCTGATGGTAATATTTAAAAGTGGTCTTTAATGGAT
TAACAAGCAATAAATGGGCCTATTTTATAATTTAATGATAGATGTAATAATACGATATAT
TTAATAAACGAAGATATTTTTGTTTTAGCCACTACAAAGTAGATWAATTTAATCTACAAA
AAAAATTTAGAGCTAATTCAAAAAATTTAAGTAGAGTGCTCTCACAGTGTTAACAAATAA
GACATAATTGTATGCGGATATAATTAATAAATTACTTCRTATTAAATTATTTAGAATGGC
AATAAATATAATTTCTTAAAATTATAYCAGTAGTAATTAGATAAGCCGTTATATAAGTTT
TACAACGGTATTTTACAATCAACTGAATTTATAATTATATTTGTCAACCACTCTATTGCT
TTTGTAGAAAGTTCAACAGGTTTGATAACAAAATAATTTCCACTAATTCATCAACTAGCT
ATAATAGATTTGATAATATATACAGAGTAAATAATTTTTAGTTACTCTTTTGATAGTTAA
TTAGTTTAATACCTAGTCGAAAACAATAATGTTAAAGTTTAAAGATAAACTCATTTAGGA
TATCCTATATTTTAAGTTATTGTAAATTCTGATTATATTTTAGTAAACTTGCAAAATTTC
AACTATTGCCAAATCTATAAAAACGATGATTAAGATTCATTTACTTTATTGTAGCTTATT
TAAACAGCATCTCGCTGGTAGACATATTAGTAAATTATACTTTAACCAGAATACTAATTG
ATTTTAGTGAGTTCTGATTTCTACTATATTCTATATGATTATTAAACATTTGAATTAATA
AATTTCTATCAGAGCAATTTTCTAGTGGAGACCAATTTTATGAAGAGGAAAGTTACTCTT
CTTAAAAATAGTTAAATTTTTGTGTAATTTGGGTAGACTTTTTCAGTAATTGATTCTAGT
GAAGATCCTGAATAGAAATAATTGAATGTCATATAATAATTTTTAAATAGAAACTAATTT
TATGAAAATATTTATTTAAAAGTTGAATAAGTATAATTTGATTACATAATAAGTGTTCTT
TCATATAATTATAATGGTATCAATTACATGATGACAGATATCAAAGGTCAAAGCAATTGC
TAATATAATACTAATGATGCTGATTATTTTTAGTTATATAAAAGACTTTAATAATATTAG
AATTTGAGGAAAAATATTTTGATAGATAATGGTTATTAAAAGAAACATTACATTTAATTA
AATATGTATGAAAATTTTAAGTTCTAAGGATTTCCAATAGTGGATTCTAATYCAAATTTR
CAAKTTAWCCTTACAATAAATGGAGYTAATGAATAGAATTATGTTAAAGGAATTATTAAT
TTAAATTAGTTAATCAACTCAWAAACGTTAGTAGAAATATATTTATAAAATTTAATAATT
TATTTRTAAGATGAAGACCAATARCAGCAATATTAACKAGGAAATGTTTAATTATTTTAA
TTATAATTTATTTCATGTTAAATAATCTTTAACAATAAATCTTTAAATGCTTAAAATCTG
TACTATTTTAGTTTTAATAATGTCAGTATWACTAATCAAAATATTGAAACTTCCTTAATT
ATTTAAAACACATAATATATAATTATAGAACAGAGTTACTTTGCTGATAATAATATAAAT
ACAAAACAATTTCTTACTTTTAACAACACTGTTGATTTTAATTATGATTCAGAATTTATA
TTTAGAAATAATAAGATTGTAAATAACAAAATTAATTTGACTAATTTCTTTTTAATTTAG
CACGTGAATAAAATCACTATAGAATAAAATGATATTTTTGATAATATTAGCACATAGCTC
TCTTTCTTTTTGTAAACTGTAATATCTACAAATATTATTATTAGCTATTTAAAGTTTAAT
AATAATATAAATCTAGCAATAATTGATGGCCATTAATTTTTATAATAATCTCAAAACTCT
TTAGTTAATAATTTGGAAGTATAAGATAGTTACTTTGGAATGTCATTTAGTGAAATAAAG
TAAAATAAGTACTTAATTCCAGATAGCTATATGATATATACTAATTCTTCCTTTATTGAT
CTTCTAAGTACATCTATGAAAAGTTAATTAAGCAACTCATCTGTTGGTTTAATAACACTT
ATTTCAAATTAGCTTTAAATAACAAATTTTACTCTAGAAGAGAGTTAATTATAAAATGTT
TCACCTATTGTAATTACCTAAAGCTAAGTGATTATAGATTAATCTTATTTTATTTCAAAT
AAACTTTATTCTACATAATATGGAGGAGGTGTCTTTTATTTTGATGCTTCTCTTGTTAaa
atataaaatagttaatttatagataatgaagcttaaagtaattatttacaatattttttt
ttaattattaattatatattattTAAATAAAGATGGAGGATCGCTATATTTTATTAATAT
GTGTGATTGTCTACTAAATAATGTAACTTTTACGAATAACACAGCTAGAGAAAATGGAGG
AGTTTTTTTGCTTAATGACTCAAATATCTAAATATAGAATAGTACTTTTGAAAGAAACAA
AGCTTTAATTGGAGGAATAGCTAGATATTTCACCTTTATACCCTTATTCCTTAAAAAAAA
TAGAAGCGACTTAGTTAAAGATTCATGTGGTACCACTTATTAAAATAATTGCATAGATAA
TTATGGTTAATTCTATGGTAACAATTTCTGTTCTTTTCCATAAAGTGCTAAAATTAATAA
TCAGTCATTACAAAATGGATCAATATATATATTTAAAGATGTATAAAGTGGAACGTAAAA
TAATATTTTGAAAATAAACATCTTAGACGAAGAAGGAAATTAAGTAAAATTCTAGAGTTT
AAAAAACGTCCCTGATAGAATATTATAAGAATTTTCTTAATATTATGTTGAGCTCTAGGA
GCTATATTTGCTAAATAATATTCAAGATTTAAGGTAAATTGACTTGAAATTATAGGGTGC
AACTATTCAACCTTTTGAGTTAGATGAATTTCTTTTAAATTAGTACTAAGTATCAGGTAA
TTATTTAATAATACCATAAA
>Contig[0504].chkTE#unclass/unclass
TACCGTATTTCCTCCAACCTCGTTCCTCGCAACACGCAGAAAAATAGCGAGGATTCGAGC
AAAAATGTGAAATTTAAAAAATTTATTGCGAATTTCGGGGAAATACATAATATACATATT
CATTATAAATATTAAGTAattttattcgattaatttgtgattattttttattttgatttc
tcttttcttctgtatttGGATGAAATAAGCATATTGTAATTTTTAAAAAATAAGTCTTCA
ATATTTTTTTTAAATTATTGTTATTGTAGGAGTACTTTTGGTTCATCATTCTCCATTTCC
TCCATTTAATCAATCTTATTAATTTATTACGAATTGATTGGTACTGTAATTAACTTTTTG
GTTTCTTTTACTAATATAATTTCTGATTATTTAAAATCATCTTCACCATTATCTTCGTCA
TCACTTTCTTCTTAATCTTCTTTCTCCAACTCAGAATTCTCATCTTCAGTTATTGGAGAA
TTATTTTTTGGTTCATTTATTTCTTTCAAAATATTTTCTAATTCTTATTGTTGTACATTG
CTGGAATGAATATTTGAAAGATCTTCTTAAGCTAACAAACTTTTAATTTATTTGGATGGA
GAATAAGAATTTTAGTTTTAGTATTGTGAAAGATCTTTGACTAATTATTATTTTTCATCA
TAATAATCATCTGATTAAAGAATATTTTGGATGGATTCTTAAATTTCTTTTTAGTTATAT
AAACGTTTGTTCAAATAATCTTTGATATTTTCATCCAAAGAAATCAAAAAACCACAATAT
TTGAATGAAGAGACTATAAATTCAGAAGTGAATTATTATAAACTATCATTGGACCATTTA
ATGATATCTGAKAATATAGGAGCCWTTATTTKACCTTATCTATTTAAATTATTTTCAGAT
AATTAAGTTTCAAGCCATTTTGATTGATAT
>Contig[0541]#unclass/unclass
ATTTCCTTTACTGAATGTTATTCAAGTTTTTGACTAGCATARAGATGTCATAAATTCTTT
TATACTAAATTAGAACTCATTTTAGGTACATTTTTATTTTTAAAATATTTTAAAATACAG
AAAATTTATAATTAATTAT
>Contig[0574]#unclass/unclass
GAGATTGATTTTTGAGAGATTTTTAAAAATATATGATGAGTAGATTGTTCTTATCAGATG
AGTGTGTTGATATGGATCTAAATTTTAAAAAATATTCCTATTTTCATATTTTWCCCTCCC
AGGGTGTACACAAAAATACCCCGGAATTCATAATCTCTAT
>Contig[0660].H#DNA/TcMar
AGGGAAGACAGAATTGTATATATACCCTAGCAATGTGAATGCTTAAAGTTATTAAGATTG
CTTAACAAACTCTTATATTCCTTATAAAAATTAGATAGTAAGCTAGCTATTTCTCCTCCA
GGATGGGGCTAGAGCGCATACCGCAAAGTCTACATCCTAATATTTTAAATAAAATAGTAT
TTAAATTATTCAAAATCCACCTTACTCGCAAGACCTCAATCCCATTGAGCTAGTTTGGGG
TAGAATGAAGCAAATTCTTAAAGAAATGATTGTCAATAAAAAAGTTTAAAATAAATAGCA
ACCTATCTCAGAAACAAACAGGATTTGGAAGAGCGaaataacattagaatttataaataa
ttcaatagaacatatataaaaataaatTAGAGTTGTATTTGATAATGAAAGGCATACTCT
GATATTCATTTATTTATATTTTATAGTTATCATTTTTATATTAAATTTGAATGGAAAATT
ATTACAAAATTAAATACTTTATAATACTTTTGATATTTTAATTACTGTGAATTTACTATT
ATTTTATTTATTAAATYRTTCTATCTTGATAATTTTAAGTYRAATTTTAATAATATRTAA
ATAGTTTTTTAKTATTGATAGTACTTTCCATCATTTCGGATATACCTATA
>Contig[0711]#nonTE/REP-MAC
AAATGTTATTATAATTATTTTTTATCTAAAATTTAGATGTGCTTAATTGCCAATTGTTTG
TTTTGATAGTAATACATAAACATGTTAATAAACTGTAAATTATGGATCAGTTGGTAATGG
ATGCTCTTTAAACGGTTATTGTTAATAAATATCACCTTAATTATATGTTGGTAGAGATAC
TAATAATTAGTGCTTTAAAATAAATTAAACTCCTTAAAGTGGTACTGTTGATAAATGTTT
TAATGATCCATAAACTATTTGTTTAACAAGTGACAAGAAATAATGTATCTTGTATACTAA
ATCCTCATAGTATTTAGGGTATATTCAAAGTACTGGAATTTGTGCTTAATAAGGTTAAAA
AACTTCTAATTAGGCTCTTTAAAGTAAATTTATAATTTATGGTAGGTTTAAAAAGTTCAA
TACTTTAAAATTAAAAAATAGTTATTGTTAATTTGAACAAAGGATATTGCTAAGATAATT
AATTTATAATTTAATAATTGTTACCTCCATATGTTGGAAGAGATTCAGTAAACTAATTAT
GCCTCTAAGAAACAACACAGTCATCATAAATTGAATTTTGTGTTTAAGGGTAAGTTTAGA
TTTTAAGAAATCATAAAAATTATTTTTTTAACATATAGATATTGTGTTGCAAATAATAAA
TGCTAACCTGTTGGTTTTGATAAAAAACTTATTGCAAAACTTTCAAATTAATAATGTGGT
TTAGATTAAATATTCACAGCAATAGAATGTGCTTATTAAAGTTTGGATGTATGTATGTTA
AATTAGCAATGTTTTTGGTTATCTGCTTAGAATTTTCTATATTCAGTACACTTTTTTATT
TCTTATAATATTGTTTTTAAAATAAATTTTATAATAAGGGATAAGATAATAGCGGAAACT
GCTTGTAAAGAGGCTAATTCACATATAGTAATATAGATTATATATTTAATTTTAATAAAC
TTATTATTTTGAAAGGTATGAGAAAATGTTAATAAGACCATTGCAAAAAAATTAATTAAT
AAAAATAAATTGCTTGCTTATATTTAGATGGGTCAACCAATTAAGTTGGAATAACAGCAG
ATGGATTATGCTTAGATATAAACAAAAATCCAGCAATAAGGTAAAAATTATTTGAAGAAG
AATATTTTGTTACTTTTATTATTTTTTGAAAATTTTAAATACATTTATTTTATACTTAAT
ATATGAAAATAGATGTACTGATTAGGTTAATTATATATGCTATGATAAGGACTCATAGAC
ATGCATATAAATCAATATATCATCTAGAAATAATTATTGCAAATATTAAGGAACTTGCTA
TTAAATGAATTTGAATTAGTATGTTGGTAGAGATACAAATTTAAATTGTTTAACTTCAGG
ATAAACACCAAGCACAGGATTAGTTTAGAATTGTTTAGATGATCCTTAAAACATATGTTA
AAAAAGCGATAAATCATAATGCATATATTATACTAACAAATAATGGAAAAATACCTACTT
AGGTTTTATAAATTCATCTGGTTTTTGTGCATAACAAGACTAAGCAACTTCTTCTTAATA
AAAATAATTTTAAAGTAAACTTGAAATAATTATTTTAATGATAAATCTTTTTATAATAAT
AAAAATTTAGTTATCACTAATTTGGATAATAATTACTGCTAGGATAATAGCTTTATCATA
AAAAAGATATAAACTCCTTATGCTGGTAGAGAAGTGTAATATTAAAGGTGTCTAAAAGCT
GACACTCTTCCAAATTAACAAATAGATTTTTGCTCTAAAGGGTAAAAATTTTTTTTTTTW
TGAATTGAATCTTTAAGTTTTTTAAGTTATTGCATTTCGAGTAATTAATGCAAGCAAATA
GGTTTTGATGGCAAATTAATATCAAAACTAGAAAATGGAAAGTGTGCTATTGATCGATAA
TATCGTGCAATTGAATGTGCGTATGAAACTTTAGATACATGTTTATATAACGGTATGTGT
TATTGGTTAACTGAGTAAGACACTTTTGCATCAGTAAAATTATTTATTAATTATATTWAT
ACTTACAAAATTAAWTTAGGGARTRGATTAAWATGGTWAYTGTTTARMAAGRGGTAMRTT
CTCAWTAWGTAAWTAAAATTWTATAASAAGAAATTATWAAAATCAAATTATGCTTTWAAA
TAGACTTTAAGAAATGTTAATCAAATCACTGYTTTAAAATCTAACCCAATTTTTAGTAAA
GCCAAGATGGAAAAGGATGCTTTCTTCTAGATGGATCTTAGGGTTAGGCAGGTATAAATT
CTTTTGGATAATGTTTAGCTATCAATACTTCTCCTGCATAGAGGTAA
>Contig[0714]#unclass/unclass
TAAGCATTAACTATAAAATAGCGATTCCTTACATATTTTTTAATCCTTTCAATCATTTGA
TCAGATATTTTTGAATTCTCTCTATGATATGGGGCTCTTTTTAATGATTCAGCWTTTTTT
ATTTTGTTTATTTTTGTATAAACAGTCTTATCACAGACATTAWSAAAWCTCTTAAYAYTG
TTTWWTATKGTTAGAGGTTTTTCAATCCCATAATCTAWTAATGCTTAAATTCGAGCTTCT
AATGTGAGCTAATTAGGTTCTT
>R=1080#unclass/unclass
TTAAATTAGAAAATGTCTTAACTTAAAAATGGAATCGGCTTAACTTAGAAAAAATATTTG
AGAAAATAATTCTTA
>R=1093#unclass/unclass
TTTTTCCAAATGATCATCTGTAACTAGCATTTTATTTCTCATAACACTGCTTGAGCCT
>R=1101#unclass/unclass
TGGTCAATAATTCCTATATAGTCAGATGTACCAAAAACCCACCTTATCCATTTATGTCCC
AAAATACTTTAAT
>R=1167#unclass/unclass
AACAAAAATCATTAGGTACAATAAGCAAGATTATTTAAAAATACTAACAATAAGGAAATG
TT
>R=1196#unclass/unclass
TAATTCATCATCACATAAGCATTTTAAATCTTTTACTTTAAATATGAAAATTACTTCTTC
TATTTCCATTCTTTTTTATTTC
>R=1224#unclass/unclass
ATATATTATAAAAAATGATGTCTCTCCCAGCCAAAAAAGAAAAAAAGCATATCTTTCTTT
TCCCATGG
>R=1251#unclass/unclass
TGGCTAGGTATTAATAAATAGACACCATAAGTCATAATTAAAAAAACAGACACCATCCAC
CAAGAATAAAATTCAAACACTTGGTTCAATTTCAAAATATTAGACACTAAAATTTTGATA
CCCT
>R=1365#unclass/unclass
AAATTATAAAAAATGAGATAGATTACAGTAACAATATTTTAATAATGTAAATAAAAACTA
TCTTATTTTTAGAATTTTAATATGAACAAAACCA
>R=14.C#nonTE/viral-nucleocapsid
AAAAAAAAAAAAAAAAAAAAAAAAAAACACCAAAAAACAGGGGAAAAAAAAGTAAAACAM
TAAAACATTAATAATTAAAAAGAAAAAATTAATAAATAAACCAAATGTCTTAAAGTGGTG
CGAACAATTTTGGTTTAACCAAGCTGTCGTCGGCAGCTAGCTCTAATTAATCATCCAGAG
AATCATCTCATGATAATAATAACAACAAATAAGGAAGAAATAATAACCgaagacgaagaa
gaagaagCCTAACTCCTCATAAAAGCAAAAGAACAAATAAATTTAAAAAACAAAAATCCC
CAAGCTCAAGCAGGAGCAGAAGCTACAGAAGTAACTCCAAAAGCTCCAATAGAAGCCGCT
CAGTGCAAAGCAACAAATCATATTATAAACAAACAAGCAAAAAAAAAGCTTGGAAAAGCT
AAATATGCAAATAYTGGAAAAAAGGAAAATGCAAATATGGCGATGAATGTGAATGGCAAC
ATTATGACTTCACATAAGTTGATTTCTGTGAAACTAAGAAGAAAGAAAGATATAACCAAA
CAAAATTCAACGATGGATACCTAGTGTAAATTACAACTACATAATATATGAGAGAAGAAG
AAATTATGGAACTCATAGGCAACCCAAAACACATGAaataagcaatagcattagccatta
aaaataaaaaataaagcaaGCTAATGAAAAAAGATATAATGAAAGAACTTAGAAAGGGTR
CGCTAAATGAAAATTAAAAAATACAAATGAAAAGAGACATAATCAAAAAATACATACCTC
ATATGCAAATAGACAAATCAAATGAAATAGCAAAAAAAAGAATGGAGAAAAAATAAATAA
GAATTCAGCAAGCAAAAGAAAAAGCTAAGAAAAAAGCTGACGCTATGGAAGCTGAAAACA
ATGAAAATCACATTCATCAACCAGAGAGCTAATATATATAACCATACAAATAATAATAAG
ACAGATATTATGACGTCACTGGTATGTAATAATAATATCAGACGtaataacaataataaa
ttaattaataaaatacgcattaataaattaatACGTAACCTATGCAAGACGAAATAAATA
ATAATAGTATAAGCCTACAAGAATCTAATCTGTATTTTGATTAAATAAATTAAGAAAAAT
CAATGAATAATTAATAATAATAATAATATTAACTAAAATCAACCATCATCAATCATTGAT
AACTTTGAGAAAAATCAAAAACTAAACCCAGGCTTTTACACAATAAAAAAAACTTAACCA
TAATAATAATCAATACTAAACTTTCTCCCAATAAAGACTGAATAAGACTAACTACCGGGA
ACAGGAAAARCAACATAAATAATGGAAGATGATGAAYTAAGAAAATATTATCAGATTGAT
AATATAAAAGAAATGAATGAAAACATGCTCATATAATATATGGAAACAAATAGATGGACT
GAAGAAATAATAAAAGGACTACAAAATGTAAGCCYAATAAACAGAGACAAAGCTGAAGAA
ACATGGGATGAAAAAGGATATCTTGTCATGAGAATCAACACTTCGTTATTTAATGACATG
ATAAATACACAAACATAATCGAAAGACCCCTAAGAAAGCCCCACATATAAGGTAAAACAA
GCCATAATATCGGCTATGCTTAGGTATATGGAAAAATAATCAGACCTCAGACTAGAAGTT
TCATCCTAAAGAGCATAAATCTTCATTTTAAATAAAATTAAAAAYAAAGAATAGGTAATT
AAAGACACAATATGGATGACAGGCATGGACAAAAGAGCAAAAGAGACAATAACAAAAAAC
AACTCTAATCCGCTCTGCATTATACTTAAATTTGCCTGaaaataaaaataaaataattat
ataattataaatcttattattattCGTGTATGTAGCCTTGAAAAAGGCAGTACCTTAGGG
TACtatatatatatatatata
>R=1422#unclass/unclass
TTTATTAATACCTGATACTACAAAAAAGTTTGATAATCAATGAAAGGCAAATTTACTCCT
GTTGATTA
>R=1466#unclass/unclass
TAAGTACTTTAAAAGCACCATAATTTTTGTTGAAATTCTCCTCTCTTGTCATACGGAGGA
CGCTGAATAAGAATATAATAGTTAAATTTTAAAATTCGCAAAAAAAACTTCATTATTCCA
ACATTTCAAAAAGAGTAATA
>R=1497#unclass/unclass
AACTTTTAACCTGAGGTGCTGACAGTTAATATAAGACTAGCTCTCTTTGATTCATTTCCT
AAAGTTTAAACTTTTGTTACTTTTGATCCTTTTGGTAAAATGATTTTATTTGGTATATTC
TCAAAATAAACAAAAGTTTAGTCAAAGTTGATAATATTCTCCAAAGCTATTTTCTCATTT
GTTATTAGGGTACTACACTCTTTTCTAAAAGAATTTATGCTTTCAATAAATTCTTCATTA
TCATATACTTAAATTCCCATTGAAGG
>R=150.chkTE#unclass/unclass
ATAAATAATATATAGCTATTCTCTATATATTTTTTTTTTAGATATATATTATTTTATTTT
ATAAAATGttaattaatttaaatttatgaataattgtttatttaataatt
>R=1563#DNA/TcMar
TTTGTTTAAAGTATCTTTGCTGATTGAAATTTCATATTTATCTAAAAGACCTTTTTAAAT
CTAATATAACGAATATTTTTATGACTCAAAATCTTGGATCACTTTCGAGATATTCTCCTC
TATTCCTTTGTTAGATTTTGATACATTTTAATTCTGGAAATAATTGTATACAACATTGTT
TTAAGTTAAAAATTTTTTCCAAATCTTAGAGATTGTGCCTTTTTTAACTCCAAACATATT
CTCAATTTTGCTATATTTTTCATCATAATATTTGAT
>R=1577.chkTE#unclass/unclass
GGGGGGGGGTTCATAGATGGGATTATATATATTTATAGGGTTTGGTTTCATGGGACTatt
aataaatgaattaataaattaTAATCGTAAAGAAATTAGCATCATTTTCTGATAATATAG
CTCACATCAATACGTCATATGAAAATAACTATTAATTTCACACATATTTAATTAATTTTT
CAGTGTTATCTTCTTCGTAATTAGTTCTGATGACGTTTACTAAATTCTAAAATAGATCAG
TATTTTTGTATTAAATACGCCAGCAGACTTCATTCAAAG
>R=1611#unclass/unclass
AATTCGATTTTCAAGAAGAAGGATCTGGACGGTTACTCAGTGATGAAACAAAATGGGGTA
TCATA
>R=1628#unclass/unclass
AATAAATCGTATTTTATCTAAGGCATATAGTTGTAACTGTAGATCTCAAAATATTTGCTA
AATGCTAATTAGGATAAAATTTCTGAAGTAAGCGTTTTTAACAATTATTTTTCTTCATCT
TAT
>R=1686#unclass/unclass
ATTCTCATTAATTCGGAATTTGAAAAATTTTTTTCTCGAGAACTCGGAATTTGACCCTAA
AAATCTCTAAAAAATGAGCACTTCTCGGAAAGTCGGTCGGAGTTTCTTATCGAG
>R=1707#unclass/unclass
AAAAAAGGATTAAGATATGAACATATAAAAATATGTATAATGTCTTTATCTATGTGTGCC
TGTAATCTGTTGTACAATTATTTTAATAAGATACTATTAAAACTTTTAATTAAAAACCAT
TGTTGGTTATCAATTGATAGCTCTTCTCGAATTTATTAAACATATGGAATAATGTAAGAA
GCAGAAGGTATTTTATTAGACTAGAAGACCAAAGTTATTGTTTCTAAGCCTTTTAAAACA
TCGATAAGCTATTTAAGAATCTATTAATCTTAGTCAGATAAGGAAGATGTTTGAAGTTTT
TTATCATAAGTCTATAGCTTTTAGATACCTTTTAAACAGTGCTACACAGAAATGAGTATT
GCTAAAGTTGAATTCAATCTCGTTTTTGATGACAACTTAATTTTAATTGATTTAATTCCT
TATTTCTCTAATTCCTAAAAATAATATTATAAAAAAATGAAAACTATTATTAAATAAATT
AGTTACTTTTTCTAATGATGCTGTTCTTTTAGAAGATTTCTTTATAGAAGAAGCAATATT
AGTGATCTTAGAAACAACTTATTTAATTTCTTCACAATCATTCAAAGCTGCTAGTATTGA
GTTATGTATGATATGACACATACAAATCAGCTAATAT
>R=1714#unclass/unclass
ATATCTATTAGTGTTTTATATAATAATAGTTTTTCATGTAAACCAATTTTACACATA
>R=1761#unclass/unclass
CATGAATCTAATTAGATTTTTTAAAATATCTTACAATTTTCAAATATTATATAAATA
>R=1813#unclass/unclass
TAGATCCTAATATAAGAAACTTTTAAAGAATTTAATAAGTCCAACCCCAA
>R=1826#DNA/Merlin
TAACTATTGTATTCCTTTCTTACAAGTGAAAAAGAGAAGCATATATGTCCATTAAATAAT
TAAATCTCTTACCCTTAATTTACCTAAGCTAAGATTTCATATG
>R=1862#unclass/unclass
AATACCGTAGTTCCTTCAACCTCGGCTCTCGGTTTTCGGCATACCGAGCCGAGGTAGTTG
ATTTTTTGATCATTTTAAAAATTTAAGCCGAAATACGAGGTAGACATAAAA
>R=2011.chkTE#unclass/unclass
CCCTTCAAAAATATTATTAAAATAtgtttttttgtttgtttgaatttgttttgaaaatca
aaataaaattgaaaattaaaataaGTAAATA
>R=2023#unclass/unclass
AAATAGACAACACATAAATATAAAAATAAGTGTTTATCACAAGAATTAATATAAATGGAT
CAATAAAATAATCCTATTTAGTAAATGAGAGCAGAAGAAGAGAATGAC
>R=2030#unclass/unclass
ACATTTGTAACAATACATTGAAAGAAATGGTTAGTCATTCTATTACAAACTAAGTCTTGA
AAAAAGTTAATTTGGATTTTAAACATTACTTTTAATAATATTTTCTTTTTATTAACTAGA
>R=2100#unclass/unclass
AGCTATTTAACCACAAAAGTATTAAAAAAAATAAGAATCTATTCCAAATATGTTTTGCGG
ATAAAAACAAAAGATAGAAGATCGACTTTTATTACCATTATTTGCTAATGCCTATTTTTT
AGCAAAAGAAAATGTAGCAATAGTTAAGTTCGAGTAGGTCAAATAACTTTTATAGTATCT
TGAAGTAGAGTAAAATTAAAATTATAACAATTA
>R=2114.chkTE#unclass/unclass
CGATTATAATAACGAGCCACCTAATTTAAATAGAATGGCTTATTAGTTCTTTAATCGTTA
TGGTAATTATAAGCCCTAATGATCATACCTTCTTTATCAAAATAATAATTGCTACGAAAC
CAATTATATACAAATAAAAATTCTCAATAAAAGATTTCATAAAGTTATATAAACCAGAAA
TCGTATTAGTAACAGGATTATCAACTATTTTATCTGCTACTATTTCTGCACCATCACTAG
CTTTTTATTCTACATAATCAACAACACCAGCATCCTTAGCAGCCTTATATAATTTAGGTG
TTTAAACTAATCCATCCCAAATATATAAAACAAAACCACTAACACCATCATAtctttctc
tttattatttttctaattcttcatcttatttttaaattctttttctatttA
>R=2126#DNA/TcMar
TGCTTTACTTGGGAATATGATTTTGGAGGAGAGTGTGTCAACATTCCATTCATATGGATA
TTTGATTACCAACTCCTACTCCATTTTGGTA
>R=2188#unclass/unclass
GATTGGATATCTGATCCGATTATCTATGGATATATCCAATCCAAATATAATCCATGACAT
TCTCTA
>R=2221#unclass/unclass
ATTAGATAAATCTGATATCTAACTCATAATAATTTAATATTTATTATTTAATGAAGTAGT
AGATTGAGGA
>R=2360#unclass/unclass
TTTATTTCTTCACTAAGAAATTTATTATCTTTTTCTTAATTATTAACTTGATTATTTATT
AAT
>R=2373#DNA/TcMar
AAGGAGCTGACATAAATTTAATTGAGAATGTGTGGTCTATTCTCAAATCAGAAGTTTTAA
AACGAAAAGAATCTATTCACTCTCTTGATGATTTATATATGATAGCAGAAGAAGAATTTT
ATCACTCTAAAAAAATTAAAGAATCAATAAGAAATGCCTAAATTTAATTCCTTACCATAT
AGAATA
>R=2434#unclass/unclass
CTTTCTAGAAGATATAGGCTAACATTAGGTCTAAATAATAGAATCATGTTAATGTTTAGA
ATCATCCTTAGATTTAA
>R=248.chkTE#unclass/unclass
tttttttttattttttattatttttatattttttttatttttttAATTTAATGTATTGAT
AAATTAATAAATCCATTATATCTATCAATCTATGATTAGATTGGATAATAAAATAGATGA
AACAATAATTAGATTTTAACAACAAATTTGATTGTATTGTAGATAGATTGGATAGAACAA
TTTGATTATTTTACTTAATACAATCTAAATTCTTGGAATAAGTAAAGATATTGACATTTA
ATAAATCATCGTTATTTTTGAAAAACTTATCGGTATTACCGATTTTTTTTTTTTTAATAA
TTCCACCACTGTTTATAA
>R=2482.chkTE#DNA/TcMar
AAAGATAATAAAGAGAGAGATTTACATAATTTAGCGaagaataaaaattaaaaatcagaa
atgctataatcaagaataaaaaaCTAACTGCAGTAGAGATTTAACGAAAATAGCATCTCA
ATCCTAATAATGCTTCAGTTTCGACAATCTAGAGATTACTTCTCTCCATGAAGTTTAGAG
CTCTAATATCACCTAAGAAACCTAGGATTAATC
>R=2492#unclass/unclass
TTATATAAATTGTGTTGAATAATGTCTTTTACCTTCCACAAAATCCTATTATCCAAGAAG
A
>R=2643#unclass/unclass
TATTCAAAGGATAGAGTAATGAATTGATGCAATAAAAATTACAATAATATATAATAAAGG
AGTATTTCTTTATTCGAAATACAATAGATTAATTTTCATAGGATAGGGAATGCAGGATAA
TTTTTAATAAAAAAGAGTAAA
>R=265#unclass/unclass
AAATTAATTTAATTATAAAAATGAATTAAAAATTTAATGAAAAATATAATTTTACAATAT
ATTCAATATAAAAATTTTCTAATTAATATAAATTAATTTTTTTTTTAATTAATTTATATT
TTAAACATTTTTTATTTTAAATTATTTCTTTATTATTTTTTTTATTAAATTAATGATTCT
TAATATTATATTATAAAATATTAAATAAATGTTTTATGAGAGGAGGGAAATTAAAAATTA
ATTTTTTAAAATAAAAATAGTTAATTTTTTAATAAAAAATCAATAAATTATTAATGAATT
CATCAAAATAGAGCATTTCTCGATAATTCGGACGAAATTCGGATGGAGTTCTCGAGAAAT
AGGTAATTTTTTGAAAAAACTCAAAATTTTGACTCTGTTCTCGGATCTAGGACGGATTCT
TTTATCGAGAAATTACGGTATTTA
>R=2650#unclass/unclass
ATACATGCAAAATGGATTGAATAATAAATAATTATCAGTTAAAAATTCAATCACCTGAGC
ATGAAGTCTGTCTCTGCCATCTGTATCCTCTGCTAATGATAATTGAGATTCGTCTTCGAC
AAATTTGTGCAGAATTTACTTTAAGTTTCTTTCAGTTTAGTTCTTATAATCAATTTTGGG
GTTCATCACCTCCATTTATTATGATGACTCTGACACTTGTCTATCTGATTAGGATTCTGT
GATGTGTTGGTAGTCTAACAAATCTAAATA
>R=2889#unclass/unclass
TTGAACAGTCTAAATACCTCCTTGTGACATTACTTCATTGATTTAATCAATGTGCTCATT
TTCAAACTTCCGTGGTTTACCAGATTTTCTGTAATCTTCAACATCACCAATTGTTTACCA
TTTTAAAATCAGTCTACTAACTGCACTTGCACTAAC
>R=2931#unclass/unclass
CTCATGATCTTGTTAATAAATGGAGTTGAAAAAATACTATCATTCTGCCCATAAGATCTT
AAA
>R=2944#unclass/unclass
TGTTTGCAAAGCTGCTTCAACATCTTCCACATACATTTTACCCATAGTTTC
>R=2980#unclass/unclass
TTTATTTAATAAATATTTTTTCAATATTTTATATTAAGTATCATATTTTTTCGAAACATA
CTTTCCAACAATTCAT
>R=3028#unclass/unclass
TGCTTAGATGATGATTGAAAGATTTAATAGAACATTGAGAGATAAAATACAA
>R=3077#unclass/unclass
TATTTATTAATACTATTTATTTTTCTGTTTTAAAGTTTTCAAAAAATTTATATTCAGCGC
ATCTTGTTTGTGTCA
>R=3099#unclass/unclass
AATAAATACTTAGGTTTTTTGAGAAAATTTAATCATTCAAAAATGCTCAATAACCATTGG
CATTAAGTAGTTCTTTAGATGTTCTCTG
>R=3107#unclass/unclass
GGGTTGACCTACCCTGTATTGGTCAAAAGTCTGGAACTTATTAATTTCGTGACCTGTAT
>R=3161#unclass/unclass
TATTACAAAACATAATAGCAAGCAAAAAGTGATGAATTATTTAATTTACTACATGAAAAT
CTTCATATGAAACATTAAATAAAAGAAAAGTATCTATCCGAAGACGAT
>R=3222#unclass/unclass
GGTACATAATGTCAGATGAATTTCAATAATTTTTTATTTAAAAATTGAATGCT
>R=3235#unclass/unclass
TTTTTTATCAATTAATTTAGTATTAAAGATATTTAATTAATACATTTAAATAATATGAAG
AAAATATAAGACTTACTCATTTTAGTGTTTATCTGTTTTGTAAAGTAAGCATAGCAATTA
AGCATACCAGAT
>R=324#unclass/unclass
GATAATTAATATAATTGTTATAAATTTTAAAAAGATTGATTGCTTATTTAATTGATTTTA
CTTTGTCTCAAATTTTTGTCATCACCTATTATATAT
>R=3240#unclass/unclass
TAATCAATTAAAATTTAATATGTATTTAGACCACCATAACACTAATTATATATG
>R=3253#unclass/unclass
AAGGATGAAATATAGTACTTAAACTAAATAAGAAGTTCTATAATACTATGAAAATAACAC
TCTTTAATAAACATCAATAATATTTTAAATACCAGAATAAACAATAAAAAATTGGTTTGT
AAAAGATTCTCTTGGAGATAATCTAGAAGATTAGAGAAAGAATAACCATCGACCATCAAA
ATTTATAAATATCGAAGAATAGTTACTAAAAAAGATAAGAACTTGGAGATAATAATAAAT
TCCAATATCATTAAAGAAAATAATGATAACTAGTAAAGAAATAGCATTAAAATTGAAAGA
AAATGACTTTAAAGGGTCTATAAATTGGGTCTATAGGTTTTTGAAAAACAGTTAACTTAG
ATTAAAAAGGATAACAACAGGATCGATAATTGAATAGGATATTCTTTAAAAGAGAGTGTT
TGAATACATTAATTAACTGAAATAAGAAAAATATTAT
>R=3279#unclass/unclass
AAATTTATAAAATCCTTAAAGCAAAGAAATATGACTTATAAGAAGATTAAAGACATAACC
AGACTAAAATTGTCT
>R=3280#DNA/Merlin
TTGGAAGTAGAGTAGCGGCATTTCTTCTAAGCACAGGAATTAGAATTGTTCTGCTGAATC
CCTTTCCTCTTTCAGCTATCCCTAGTACCCATTCTTTTTTCTTCAATAACCTACCTTTGT
TGAATTTTCTCCTGAAGTGGGATTCGTCAATCTCAATCACTTCAGAGTTTTCACCTAAAA
GAATATCTTGATATAGTTTATTGTAGTAGTTTTCAATGATCTTTCCCCATATTTTTCTAG
CACTAGTTATTTAGCCTTTACTCAGGCTTAAATGTTTCATCATTATTGAAACTTCAGTTT
AGCAAGGTAAATAATGTAAAAACAGTTTAAGTAAAGTAGATAAG
>R=3284#unclass/unclass
ACTTAGCTTTTAAAATAAAAAAGTGCTTATTCTGGTGGCCTAGAGATTTCTGTACTTGGT
ATTATCTCAAGCAAAGGACCAGAACATTTGATTAGATATAAAGGTTCATTAGATAGTGAG
AA
>R=3312#unclass/unclass
TTTATGTAAGAAACAGCATAGCTCTATCCAGATATTTGTGCGTAAGAAATAGCAAT
>R=3349#unclass/unclass
GGTACTTGGGTACTTCATTAAACTAAAGTATTTGATAAAGTAGGAAAAAC
>R=3424#unclass/unclass
TTTATTTTTGATATTGTTAACCAATAAAATTTTGAAGATGAAGAGATAACAGAAAGCAGA
GCCCA
>R=3468#unclass/unclass
TAATATTTTAAATCTGTCCATATTTAAGATTTAAATATTTTAAGCACTTATGAATGGTAG
>R=3495#unclass/unclass
AATTAAGTTATAAATTTATTTTTAATCTAAAAAATTTACAATTCCTTATACTGGAAAGTA
GTCT
>R=356.chkTE#unclass/unclass
TAAAATtaagctaagcttactaagttagctgaatcttagctaaAATCTAATTAAATCTAA
TTAGATTTTAATTAAGGTTCAGCTAACCTTCAGGTAGCTTAATCTTAATTAAGATTAAAT
TGGAATTCCGCCATCTTAGCAATCCCAGATGGCGGAATTCCATTTACTGGAAGTGCTATA
AAGCTACCTGAAGGTTAACTGAACCTTAATTAAAATCTAATTAGATTTAATTAGATTTTA
GCTAAGATTCAGCTAA
>R=522#unclass/unclass
GTTGGAGTTAAGGTTGGATATTTGATATTTAATTACTATGTAAAATTTTAATATTTTATA
AATTATTTAATTTTTGAAATATAATTTATGATTAATTTATTATTTAAATTATAAATTATC
TAAAATTTAAATTATCAATTTTAAGTATTTTTTAACAAATATAATAAAATATTTAAATTA
TAAAAAAGTGTTAATTTTTGCGCACTGCGCTTCAATAGCGCATTTCGTGAATAATCATAC
TTTGCGCACTAGCGCAAAAATTTGATTAAT
>R=53.chkTE#DNA/MITE
TAATTATAGCTAAACGCCTAATTAAAATTTAGATGTAAAGCAACATCTAGATATTAATTA
GGCTAAGTTTTTAAATAAAAAATATTCTTTTTAAATAATTTTATAATAGAATTTATAAAA
TTTTAATTAAAAAATTATTAATGTTTTCAATAATGAGTAATACAATTTTTTTTATATTTT
ACTAAAAAAAAAAAAaaatttaatcttaaattcaagatttaggggtaattaatttattta
ttataaatagaaaattttattaaattaaatttattttaatttaattttaaattaaattta
tattttatttattttttttttaaattttatataaaaattataaaaaaattaaataaaaaa
ataaatataaatAATTATTAATAAATATATAAT
>R=54#DNA/TcMar
TTTATTAAAATTTTAAAAATTAAAAAATTTTAAAAATTTTAATTTTTGAATTTAAATAAT
TAATTTAATTTATAAAATTTAATTAATACATTTAATTAAAATTTTTAAAAAATTATTTTA
TAATTACTTTAAAAAATTATTTTACATTATATAATATTTTAATTAAATATATTATTTTTA
TAAATAAAAAAATAAATTATTTTAC
>R=553#DNA/Maverick-Tlr
ATATGTTGTACTATCCATTTGCGGAAATTGTAGCTATTGATCCGTTTGAAGTAAGGTAAT
TAGTAAAAATAAATATTAGACTACTACCTGCGACTGAAATAGGATAAATTCCAGAAAATC
CTAAAAACAATGGAATTTTGTAACTACTATAAGTTGAATAATAACTAATACCATAACAAC
CATTACCAGAATAATTATAAATTTATTTAGATGTATCAAATTAAAAGTAACTATTATTTG
GTTAATCAGTGTAAACGTAATTTAATGGTCCACCACTACCAATTAAAGAAGATGTTGGTC
CTATGAATGCATAAGAGGAACATTCGTATTTAGTTCCTGTATAAAAATCTGTTTGACTAA
AAATTCCCATAGGATAATAATTACCTGGTGATTATGTTGTTCTTGATGTACTAAAATCGT
GTCGAGAAAGAGAATAACCACAAACAAAAAACTATTGTAAATTATTTTGAAGTCTGAAAT
AGTCTACGCTGTTATTCGCCATTTAAGCTAAAGTTATTGTTTGGTTTGCTATTTATGTGT
TTGTTATTGTTTAATTTGCAATTTATGATGCTGTGATAGTATTGTTTTAAAGTTTGTTTG
CATTGATTGTATTAGTAGGTACATTAGCATCTGCTATTTAATAATTAGAATTAAATGTTG
TTTTTGCTGTAGGATTTGTTATGAGATAATTACTACTTGAAGGAATTAATTTATTAAAAG
CTGTAGTAAAATCAGTAATTTATGATGAAGTCATTGTGTAGTAATTATTTATTGCTGTTT
ATGATCCTGGACTTCTCATCATGTAATTATTTAATTAAAATTACTAAACATAACCTGTAA
GAGATGCTGGAATTAAAAATTATTATTATGCAGC
>R=566#unclass/unclass
ATACATTATTGATTTTGACATTAATAATTTAATAATTATTAATTTTAACATTATAATATG
TTAATTATTTTTTTAGTTATGACTCTTATGATTGGTTTAATGTATTAGATTTATTATTTT
TGAAATTTTTTAATCTTCATATTATTATGTTAAATATTTGGTTTTATAGTTATTAATATT
GGTTAACTGACAATAATTCCCCTTATCTATTATAT
>R=579#unclass/unclass
TTGATTATATATTAATGGCATCTAAGATAGGCTGGAGTCAAGGAGTAAGATAAAATTACT
TGAGGGTTTAATGCATATATTATAAGATAGATTGATTAAAGAAATATCAGGATTAAATTA
TTGATTGATAATAAATTAAAAAAAATATAATTAAAAATAATTCCAAATTTCATAGAATTT
TTCATAAAATGAAATAAAAAATTTCATAAAAAGTTAGAGCAGAAGTACTTTGGGATGCAG
GTCATAGGACTGCAAAATCTATGAAAAGAAGAGGAAATATACCTATAAGGAGCGCAGAGA
GATACATCTCTTCTCTTAAAAAGAATATCCCGTTAGAAAAAAATAACTATTAAGGAAGAA
GAAAATTAACTAAAAATCCATCAATTGTTAAAAAGGTAATTAGAAAAGCAGAGAGTAAAA
C
>R=584#unclass/unclass
AAAAAACTTCATATTTTGATTAAAAATTATGATTTTTTTAAAAATTAAATAAAAAAATAA
TTTCATTCATTTTTTAAGACCCACCATACCTATTC
>R=656#DNA/TcMar-pogo
ATTAAATACTTAAATAATCTTATAAAATGGATTAAAAACAAGACAATTAATTTTAAGAAT
TAGCTAATAAGCTTTTTCAAGAATTATAATAATTAAGGAATGATATTGCTTAATCTACAA
AAAAAGACAATAAAGATGAAATATAAGAGACTAAAAGAAAAAACAGTTAAAAATTATCAT
TAGAATAAAGACTTTAGATTGGCAAAGAAGCTTTTTATGAAAATAATAATGTAAAAATTG
GTAAAAAATACAACAAAGATGAAAAATCTATTAGACTATATAAAGACCTTTACGAAAATA
GTATTATTTCTGAGAAAAAATAAAAGTAGCAAACTAAAGTTAATAAACGTCTTAAGTAAC
CAAAATATTATGATATGGAAATGTAGTTAATAAAATGGTTAGAAAATGAAAGAATTTAAG
GACATCCTATAAATTTAAAATAAATATAAACAAAAGCAAGAGAATTTTGCATAGACAAAA
CATTCACAGCTTCAGCTGGTTGGTTTTAACGATTTAAAAGTAGATGGAATATTTCTAACA
GAGCGGTCACCCATATCATGTAAAAGACCAGTGAATTTATTTAAACATAAATTCAATTAT
TTTTAAAAGATCTGTTTAGTTATAGAATTAATGTCTACTAATAACAAAAATAGTTAATAT
TTTTCAATATTGATGAGACTCCGTTTATATTATTTTAGCAAAATAGAACATATGATGTAA
AAGGGAAAAAAGAAATATTAATTAAAGGTATTAAAAATTTGAAAGCTCGCTATACTTTAG
TAGCAATGATTAGTAGTAATGGTTTAATGTTTCCACCTATGTTAATTGGAAAAGGAAATT
CCTAAAAATAATAACATAATAATTTTCCTGATTATTGCATAACAGTAAATAATAAATCTG
CATGGATTACTGAAGATCTTTACTTATTATATCTTAAA
>R=720.H#DNA/TcMar
AAGTATGCCAACTGCTCTAAAATTTATGCATTAAATTGGTTTGTAATTTTCATTGCCAAA
AAAAATTCCATAATTAAATTCATCTCATATCAAAAAAAGATTTGATTATAGTAAACTGAT
AAAGGATAGAAGGATAGATAATATCGTGTTTACAGACGAATCTTATTTTTAATTATACAG
AAATTCCCTTGGAGTTTGGCATTTTTCTGATGAAGACAATTTTATCCAAATACCCTAAAC
TAAAGTCTGCATCATGGTTTATGCAGCAATATCATGGGAAGGAAAATCTGAAATATATTT
ATTTGAATAGGGCTTTAAAATTAATTCAATAGAGTATCAAAAAATACTTGAAAAAATATT
AATTCCTTATGCTTAAAACACATTCTCTTCACAAAAAAGATATTAAAGAAAAAGATCATG
GTTCTTAATCCAGGATAATGCTCCTAGTCACAGGAGTATATCTACTTAAAATTTTTTAGC
TTAAAATGGTATTTAAACCATAAATCATCCTCCCAATAGCCCAGATCTGAATCCTATAGA
GTTAGTCTGGGCTATTTTAAAGAATAAAGTGGAAAAATCTCATCCAAAAAACTACTCTTC
TCTGTAAGATTCCATAAAAAATGAGTGGAATACTATTCAGTAAGAGGCTATTTAGTCATA
TATAAGGCATTATTAAAAAAGGGTAGATGAAGTATATTCTTTAGAAGGTGCCTTCTATTG
ATTTCCTTAATAATTA
>R=777#DNA/TcMar
GAACTTTACTATTTTGATCAGGAAATGCCCCAAAACTTTAAAAAAAAGCCCCAAAAAAAT
TTTAAAAAATATATATATAACGCCTTCCTGGGGCAGTAGGACCATAATCACTCATAAATT
TTAAAATGGGCTCAAACATTCAAAAGTTTTAAAAAATCAATAGAATAGGGGCAAACATCA
AAAGCTATGCTTTTGCTTTTGATTATGCTGAGATTCTCTTTGCTGCCCTGCTAAGAAAAA
TCATTCTCCAGCATGTACCTCATCTATTTCTTTAAACATATAGCCCTCAGCTGTATCCTT
TTGAAAAACCCTGGTTGTTGGTCAAGAATCATGTCAACAAACGAAGAGTTTATGACATGC
CCTCACTCCTGGGGACTCTTAAAATGGTCAGAGAAAACCTTAGATTCAGTGGATATCTAA
ATACTTGTTAATTACAAATAACCTTTTTTGCATCTTGCCCTGAATAAGAACCCTCTAGTT
GATAAACTTCTTATAAAGGGCTACAGGGAAATATTTTTTAAAAATTTACA
>R=84.chkTE#unclass/unclass
TAATATATTTTTAATTAATATTATCAATTATAATTTTATCTATTTTTTATTTATTTTTAA
TTATTAATTAAATATTATTATTTAAATTAAATATTATAAATAAATTAAAttttaattttt
atttttttttttttttttaattttttatttttttttttttttttttcaaatttttaattt
attttattttaattttttttattttatattttttAAAATCATTAAATAATTATTTTTTAA
ATTATTATTTATTTATTTAAATAATATAAATTTTAATTTTTTATTTAATAATATTTAGAG
TAAATTAATGAATTTA
>R=842.chkTE#unclass/unclass
ATTAAATTAATTCAAGCTATGATCATTAATAATTGAATTTCTTCCTGAAAATGCAAATTA
ATTTTCTATTGTACCTATAAGTTAATATTTTTATATTATTTTAGAAATTGTTCCTTTGCT
ATCAATTTTGAAAGTTTCTTATAATTAATCATAGGTTTGGTCATAATACTTCCATCCAAT
GACCAAGCCCCATTTAGTTTCTTCTGTTAATAATCTGTTTTCTTTTTCCATATTTAGTTA
GCTCATAATTTAATTTGTAATTATTTATAATTAATTTATAAACAATCTAATTTTCATATT
TTATAGGTTTCAtaaaaattaattattaaatcaaaaaaatctaacatttatgaaaaaaaa
aaataaaataaCTTTTTTTTAAAT
>R=852#unclass/unclass
TATTCAAGATTGTAAAATTATAGCTAATTTAAAATTTATGCAAATAATTA
>R=867.H#DNA/TcMar
TGAATAGTTTAAAATAAATAAAGGCACTTGCAGTAAAATTTTAAAGAAGTTTAGCCAATA
GGGAAATGTTTCTAATAATTATCAAAATAGCGGAAGAACCTCTATTACTTCATTGTATCC
AAATATCAAAGATGATATAAAGGATGCTTTAAAAGAGAAGAGATAGAGCACGATGCCATT
GATTAAGGCATAATTAAATTAATATAATTATGATGTTTCTGTATCGACTATTTATAGAAT
AACTAAAGAAATGAATTATAATTATATCAAGAGTTAATTTAAGCATCTTCTAACTGATTA
GAATAAAATAAATAGAGTAAAATTTTGCAAGATGTGGAGAAATAAAAGCTAATCTTCAAT
TTGGTATTCAGATGAAAGTATTTTTTAGTTAGATTAAGATGCTGGTTATGTATGGTCAGA
AAAAGGCTCAGACTCTCATATTATTCATAGATAAGAAAACTCCTATTTTAATCGCTAGGT
GCATGTATGGGGGGCAATATCCATTGAAGGTAAGTCAGATTTATATTTTCACACAAAGAC
AGTTGATAGTGAATAGTATGTAAGGTGTATTGAAAAAGCCCTTTTTCCTTCTGCAAAATT
TTATTATTATAAGCGTAAGATAAGACTTCAGCAAGATGGAGCAAGGTCCCACACATCAAA
GAAAACTCTATAATTCTTTAAAGATAATGAAGTAGAGATCATACAGAACCCGCCGTGGTC
CCCAGATTTAGCCCCTATTGAAATTGTATGGGGGATGATGAAATAATAGTGGAACAAAAT
CAAAGCTGAGAGAATAATCA
>Contig[0002].chkTE#DNA/TcMar
TATCGTGCGGTAAAAAAAGTCTGGAATAATGGCTAATAGTTAGGGTttattttattatat
tattgttattTGATCAAAATTAAGCAAATTGATAGAAATTAAATTTTTGGTTTTGAGGTA
TATCAAAACATTAATCACTTATTCATATAATTTTTTatgaaataaataaaataaaaaata
agaagtaaattaaaaataaTTTTTATGGAAATTGAAGAATAAGACCCTTAATCATAATAA
AATAGGTATATTACTTCTGGTGAAAGATGGAGGATAGTGGGTTTCTGGG
>Contig[0011].chkTE#unclass/unclass
TTTTATTAGGAGATTTCAAGGATAAAACATTTTAATTAATATGAAGATGAAAATGATTGC
CCAAAGATATAAGTATTTTAAATAGGCATAAGTGATAGTCAACACTAAGATTAAGAAAAG
AAAAACTTTGAtaatattaaattaaaatattataataaaataaaatcttgtattaataaa
taaatgatattaattttcaaaaaaaattaCTATTTTGAATTTAAGCATTTTTTTAATTGA
AGATATTTTTTTGATAAGATATAAAATTTTAAAAATCATTTTTTTTTCTTCTATCTTATA
TTACAGATTTGACGG
>Contig[0018]#unclass/unclass
ACTATTACCTATCCCAAACAAATGGAAAGGGACACGTCATAAGCTAAATACGAAACATAT
GAGAATCCTTTTATTAGAATCTTATAGAGCTCTCACTTCTCTACAAAATGATTTATAGTA
GGTTGATCTGTAACTCTTTT
>Contig[0047]#unclass/unclass
TTTTATGAATAATAATCTAAAATCTCTTCTTCCATTTAATTCACTTCTTTTGATCTAATT
AATTATTAATAAATTTTATTTATATGACAAAATAAATTAAAGTAAATAAATATTGTGATT
TATTTTAATTATCTTCATAAGAATTTTTTTAAAACTTTCCTCTATTAACATAGAAGAAGA
TTGAAAAATATTTTGCAATTCTCAATAAAAATGCATTACCATAACTTCTATTCCTCAATA
AAAAATTTTATAAAAAATGGTTCATCTTCTTGGGGCATCGACTTCAGAAAC
>Contig[0072]#unclass/unclass
ATATTTTTATTCAGAGATAAAATAACACTTCAATATCCCAAATTTACTTTGCTTTCTTTG
GTGTCTAATTATGACATTTGGAGGAGGTGGTGTCCAATTTTTTCTTTAAAGGATAGGTGT
CTAAAATTTATTATAGGAGAGTAGTGTCTGATAAAATATTTATGACTACTAGTGTCTATC
CACAATAGTCTAGC
>Contig[0081]#DNA/Merlin
TATGAATAAGAGAGCCTTAGAATTTTTTGTAATTTCTGATTCTTTCCTAATTCTTTCTTT
TTTTATTTTTCATTTTTCTTCTTTATGGGTTTATAGGCTCTACAAAATTCCTTGAATGGT
TAACTGTAAAATGTTTATAGCCATTGTTTTTTAACTCTTAGTAGGCTCTCCACATGTCTG
TGCAAATCATTTTGCAGCTTGTAGAAACAAATTCCTTAATCAGGGGTATTAATGTTTAGC
TATCTCTCTTTGTAACTGGTATAAGAACTGTCTTAGGATTCTCTTGGACTCTTTCTGTTA
AGCCTAGAATCCACTATGTTTTTCTGAGCATTCGACCTCGATTGTACTTACGAGAAAAAG
CGCTCTCGTCAATTTCAATAATCTGTTGATTTTAACCTAGTTTTATAGAAGAGTAATGAT
CAACAAAATATAATTCTATTACCTCGCTCCATCTTTTCCTAGCCTACTTAAGATCATATT
TAGATATAATTATTGAGTTTGTAATTATATTATAATGAGTCAAGGAAGGGAGATACAATA
AGTATAGTTTTAGCAATATAGACATCTTTAGTCTGGTCCCATCAAATATTTTATGATCTT
TGTAAAGATGTTATCTTCTTTGACCACATTTCTAAGAGTAACAGCGCCAGCAATATTTAT
TTACATGCTAGGTAGATTTTCCTAAACTCATTTACTTCAAACACTTAAAACATTTAGGGA
TATTTAGCAAATTTAACTTTAAAGCAACTTGAATAGCTCTTTCTTGCTAATCATCATTAT
CAGATATTTACAGAATAAGCTTCTTTAACTCTTTCTCGCTTAAATTATTAATATTTTATA
ATTGAAAACTTTCTTCTGATGAGTTAGCAGAATCAGAATCAGTAAAATATTATGATTCAT
CTTCTTAGTAATATGAGTTAAAAGCTTACTAAATAATATTTCTTCTCTCTTTAAGATGAT
TCTCAAGATCTTATTTTCTGTTTTCTTCTCTAAACCTTTCTTTTTTTTTAGAGATTACAA
ACCTAGTATTGTATAAAATAATAAATTTCATAAATAATTTTTTAGCAAATTACTTAAATA
ATCTTTCTTCTTCTATATCTTCAGCCTCTTGCTACAATAAGTCTTTCTCCTAGCAAGATT
TAAAATTTAGATTAAATTCTTCTTCCATGTTTGCAAATGCTTGTAAGTTTTTTCCTCTTA
TCCTATAATTTTATACTTTTTTACTTTTAAATATATTCAAAAATTTTACATTTAATTAAA
TTTTGTACGGCTATAAAAAGACTGTGAAT
>Contig[0083]#unclass/unclass
GGAGGAATTTTTATAACATTTTTGAATTTAAAATCTTAACTTTTTAAAAATTTCTGAATT
GTGCGCATACTAACTTTCATTTTAAACTTATCTTTTATAATGCTTGAAGTAACATTTTGC
TCTTTCTTTGCAAATTTAATGATTCTTTGTTGGAGATTCTTTTAAATTGATTTAAAAATA
CCAGTATCATTTCTCTTCTTTCTACTAGTTACAGGAATATTTTGCTAAATTTTATTAACT
ACCCTTCTTATAGTAGACTCAGAAACTGGTACTTTTCTTGAAACCATCCTCTTCAGAGTT
CGTGGGTTCTTGATACCACTTTCAAATAGAACTAAAATCCTTTCTTCTTTTGTAAAATTT
TGCTTATTTTTATTTACTTTTCGCATATTTTTTTTCTTATTTTTTATTTTTTTTATTAAT
TTTTTTTCCTTGTAGGAAAAAAATGTTTAAATCATTTATACCTTAATTTTCATACTCTCT
CCCATACAATCTGATAAAGCAGAAAATTCTGA
>Contig[0090]#DNA/TcMar
AGAAGGAAAAAACACAAGATATTGAAGCAATATAAATTAATATTAATAATTACTTAAATT
TCTTTTAAAAGTATTCTATATTTTTTTGAATAGGCATATTTCATGTATAAACTATTGATA
CAAATCTCAACCATAAAATTTTCTTTCGTTATATATTTTGCAATGCCTGAATTCACAATA
AACACTGAATATCAAAATTTGGTGAGTTGTATCGGTTTCAATAATTTCAGTTAAAGTCCG
GAACAAATTAAATGC
>Contig[0099].chkTE#unclass/unclass
TTAATTTTTACTCTCTTATTCAGTTCTTAGCTATTACTCAAAGTACTCTCTCTATTAATG
GTTAGTTAATCTCTCTTAGTCTAATTAATTTTCATAAACAAATAATCTTCTTAATAGATC
ATCTCTTTCTATAATAGCTTCTTTATACCTTTACTCATAATCTTTTAACTTACTTTAATC
TTTCTTGCTATACTAATCTTTAACTTGATATTTATTTTAGATGGCAGTTATATCTCTGCT
TAAGGTTCTAACTATCTATTCTTTTTAGTTTAATTACTATTTTAATTTAGATATTTCTTC
TTTATTTCTTTTAATTTCTTATTATTATAACTCATTAGGATCAAAAGTCTCTTATTTCTA
ATTAGAGAATATATTATTAGCATCTCTTGAAATACTTCTTATTTTATTTCTTATGAAATT
ATTGGCTCTTTAAAAGAAATTTCTAGGTGGAGATTCAACTCTAGCTTAAatgtatttatc
tacttattatttaatttattttttaGGTGTTGTAGGTTTAGGCTTAGGTATAGGTTATTA
AGACTGTTTCTATAAGACTCTTAATAATTGTTTCTTTCTATTATTAGCAATATTCTATAA
TTTTACTTCAAGTAGGAGTAGCTTCTTCTTATCATTC
>Contig[0151]#unclass/unclass
TATATGTACTTTTCATCCGCAGGTTTAACCTTTGTTATTATTTTTTGGATTTTATGTACA
TATTTGCAGCTTTCCCCTTTGGTACATTTATTAATTGCAAAAAATTTGCAGCACTTTTTG
TCCATTCTAATTATTTGTTGTTTTACTTTTTTTTC
>Contig[0190]#nonTE/REP-MAC
GATAAATTCAATTTTTTATATGCATAAGTAACTCAAGATGAGAGATTTATGTTTTCTAGT
TTATCACTAAAAGACATAGCTATATTTTAAATAGAAAAGAATGTCAAAACTGATGGCACT
GTAGAAATTTCAAATCTAACCTATTTAATTAGTATTTATAGTGACTATTGGATTGTCTAG
CTCATTTTTCTCAAAAATTTTATATATTACATTGATCCATGGTAAGGTCTCTATTTTGCA
GATTTATCACCTTTTTATTAGAATCCACAGTCTGTTAAAAATATTAAACCTACTAAATTC
GGATTAGGAAGTACCAACTTAAGCCCAACTACTTATTGTATGGCTATTTCGAGTGATCAA
AAATATCTTTACTTAGGTGTAAGATCGTAAGGTATTTTAATTTATGACATTTCAAACATT
TCAAATCCTATTTGGTATTATTAGCTCTTTGCTTAAGGCCAAGCTTATTATTTAATCATT
TCCAATAAAGGATAAGCTCTTTATTACTCTAATTCTAATGGTTTGTATCAATACCAATAA
ACTAAGTAATCTTTCACAAATAAAACACCAAATATGTATAATTCTCATAAGTCAAAAAAT
TTGTTTGAAGGACCTCCACTTTACAAATGGAGATGCTAAATATTAAAAAAGTCAAATACT
TTATTTGCTGCTTTTGATGTAGACAAGATTTAGAGATTCTAAATTATTAAAAACAACCAA
CTAAAAGGAGATATTAATTTATAAAAGATAGACACCCTTCCATACGCAAAAGACACGACA
ACTTCTACACCTTATATTGAAAAAGTATGCATTGATAAAAATGAAGATTATTTGTACATT
CCTATAACTGATTAAACAAACATTATTTTGAAATATTAAATTCCAAGTTCTACTAATTCA
TCTGCCCCTTTGCAATACAAACAGTCTTTACAATACAATAATGTTTAGTATGCTGAATCC
TTAAAAATAAGCTAAGATAATAGATATATGGTAATAGCTTATTCAGTAGGAGTGATGATC
GTAGACATTGAAAAGTTTGAAGTGCTCTCTCTTTTAAGTATCTAAGATATGTAAATTAAT
TGCTATGGAGCAGAATTTACTAGAGATACAAATTATATATTTGCTACTGCTAGAAACATA
GGGGTATGGATTATAAATGCTAAGGATAAATAAAATCCATTTATTATTTAAGCACTAAAA
ACAAAAGCCGCAGAAACTGTAAAAACTTCTAACTTATATGATATAATGTATTGCTTAGAT
GGATTTAATGGATTACTTATATTTGATACTTCAGCTCTTCCTAACGTTGTAATACTAAGT
AATCTTAAATTATAAGGCTGGGTTAATCATATTACTTTATTGAGTGATGAAAATTTTGGG
ATAATATCAACTATGGATGCAGGAATGCTATCTCTCGTTAATTTAAAAGATAAAAGCAAT
CCAATTCTAATATCTTCATATTAGATAGGTTAATAAAATTCCTAATCTACTTGCGTCGAC
CCCAGCATGTAATACTTAATTATATTGAATTCATAAAGTATCAGATATTTTCCTCTTGAC
AGCGATGTTCTTATTCATCATGAGTTCTCAATTAAATAGTTTGACTAAAATTCTAAAGGA
AGGGTAGTTTTAAGCTAAGAAGATTTCTTGCTGGTTGGATAGACATATGAACTTAGATTA
ATCCCACTATACCAATAACCAAATTAATTAATAAATAATATATTTATATATTAAAACGAA
CAAAAGCAAGCTATACCTAGTTGGATTAATTAAATAAACAAACTTTATTTAGAAATGACT
ATCCCAAAAGAAGCTGTTAGTATTTCAAATAATTCTATTATTACTTTGCTTGTCCAAACC
CAGTTTTCTTTGAATAATTCTTCTTTTATTTAAAATTCAACATCTTTTGTAGTATCTCCT
AGTCTTAGTAGTAAGATTTACTAGTATTTAAAAACTTGCGGTTTCATTAATAGCTAAGAT
TTAGTAACGGATTTGTATAATCCAGAAGTCACACTTAATTTTAATGATTTCGGAAATGAT
TTAACTGACCCTAATTAGTAAATTCAAGTACTAAAAATGGCAAGAAATATTCTATAAAAT
AGTATAGATTATAGTCCTATTTAATTTAAAGTTTAGAGCTCTCTAAATTAT
>Contig[0195]#DNA/hAT-Ac
TAAAGAAATGATTAGATAGTCTAATAGCAGCGCCATTCATATAAGCATTATCTGCAACAA
TATATCTTCTATAAATTTAAAAGAAATGATCTAAATCTTTTTCATGCTCACTTACAAACC
ATATTCAATTAGGCTATTAGAAATATCTTCATCGATTTTTAGTGAGGTATGATTTTCGAC
AGGAAAAGTTGTTAAATGAAAACATTTTAGCTAAAAGTCATCTGAAATGTAAGATATGTT
GATTGTAATAAACTATTATCTGCTATTGGTATTTGTACCAATGATCAAAATTCATTGTAA
ATCCTCTATCCTTTAGGTTTTCTTTTAACACAACACTTTTTAAACATTATTTAGATATAT
CCTATATTCTCATTATATGCTATTTTACTATCTTTCTTGTAGGTAAAATGGAGTCAGGAG
CTATAAAAGAACAGAAATTTATAAATCCTTAATTCTCTACGAATAATAGAGGATTGT
>Contig[0223]#DNA/TcMar
ACAATTTAATCTGAGGGCTGAATGGAATAATGTCGCCCTCAGCGAAAATATCTTAAATTA
TTTAGAAAAATATTATAATGGTGAGGGCAGCACTCAATCGTTATTTAAATTGCCTTCCTT
GATCTACTGTATGGAGTTTTGCACCCTTTCAATCTCCTTTTTAAGCATGAGGGTACGTCT
TTCCTTCTTAGCAAGCCTCTTCTTAAGCTTTATTTCCATCTCTTTCTCCTTTTATTCTTC
AGTCTTTTTGAATAAGGGCGCAATGAAGTTAACAGGGAGGGCCTTTGTGTTCACGTCTTT
GAATAGCCTAGTATTATGGAAGGAATGAATTGAGGGCAACATGAAAAATAAGAAAAAATG
TTAAGGGCATATGCTTTCTGCCCTCAAAAAATAGAATTTACTGCACTGGAAAATCAACTG
TAGGAATGTCTTCTTCGTCTTCAGGGCGGAATGAAAACAGGATATCATTAGGGCGAAGCT
TGTGAATTACATCAAGCAGGAATTGTTTGTTAGGAAG
>Contig[0263].H#DNA/TcMar
TGTAAAAATTATTGTCAGTTTTACAAATTTACATACATTACATACAAATACTCAGTTAAA
ATAATTTCCATTGGCATTTATACATTTTTTCCATCTCTCTTCAAGCTTTGAGATACCTTT
TGCAAAAAAATTCGGTTCTCTGGTCCTTATAAACTCTAAAAATGAATTTTCTATTTCATC
TATTTTTTGAAAGTTTTTGCCTTAAAGGAAGCTATCTAAGTGTTTAAACAGATGATAATC
AGATGGAGCAAGGTCCGGTGAGTATGCTGGGTGCAATAATGCCTCAATTCCGAGCTCTAT
TAGTTTCTCTTTAGTTATTTTTGCCGAATGGGGTCTTGCATTGTCATGGAGTAAAATAGG
ACCATGTCTATTGATTAAAGCTGGGTAAATTTCTTTTAGTCTTTTATGCACTATAGCTAA
TTCTTTGCAATAGCTTTAAGAAGTAATAGTTTCGCCCTATTTTAGTAGACTATAATGTAT
TAAACCTTTGTTATACCACCATACAGTGATCATTACTTTCTTAGGATGTAAAGCAGGTTT
TGGCATAGTTTTTGGTGSTKTTCTTTCTTTATCTAGCCACTATCCTGATCTTCTCTGATT
CTCATACAGAATCCACTTTTCGTCACATGTTATGATTCTGTTCAAAATTGGTTCAATTTT
ATTCCTTTCTAATAGATTTTAGGCAACTTCCATTCTTTTTTTCTTCTATGTTAAATTTAA
TGAGTGTGGAACCCATTTATCAAGCTTTTTTACCTTTCCTAAGAGGACTAAGTGATTGTG
AACTGTCTTAAAGCTTGTTCCTACCTTCTAAGAGAGTTCTCTCACTGTTATCCGAGGTTC
TTCTTCGACCAGTTCCTTTAAATACTCAAGATCAATGGATGATTTTCTACCTTATCCTTT
TTTATTTTAAATGCTGAAATCTCCTGATTCAAACTGTTTAAACCAGCGATATGCAGTGCG
TTCGTTAGTAGTACCTTCCCCCCAAGCTTTGTTAATTTCATCTGCTGCTTAGGCAGCTTT
ACAGCCAGTTTTAAAATAATTTAGCAAAAGTAAGCGAATATCTACTTATTCCATTTCTTC
AAAATACTACCTTTTGCGCTACAATTAATCTTTTTAAATAATGTTTTTAGGTTAATTAAT
ATCGCCTTTTTTAAACACAGGCAGAAAAAATTATGAAATAATTCGCCTTAATAACTTTAT
TAACAAAATTT
>Contig[0296]#unclass/unclass
TTAGCAGACTTAAAATTATAATTTTATGTAATTAAAAAGCATCAATTTTATATGGTAATA
CTTTTAAATGTATTTTTGGGTATCCAAATTTTTAGTTTTAAAAATCGTATTAGTAATATT
TAAGATCTAGCGCTATAAATAAATATCAAATTTGAATAGTTTTTGTAAGCATACTAAATC
TCTTTACAAATATTTTCATTTTTKATGTAATTATCATTAATTTTTTGTATTCATAATATA
ATATAATCATTATAATACAATAAGCAGATAAAAAAATACTTGATAAATATGAAATTAATT
AAGTATATGAATATAATTTTAGGTATTTATAAA
>Contig[0316]#nonTE/REP-MAC
TCTCAATGTAGATCCTAAATTATTTCCATATAGCTTTGCAAAATTTTAAGAGATGATATT
ATTATTATWGATTTTCTTYATCAAATCTAATACAAAATCAGGAATTATTTATTAATAATA
GATTCCACCACCAATTAAGGCCTTATTTGAAGAAACTACAGAATTTTCCATCACCAAATT
GGAATTCACCAAATTAATAGCTCCACCTGTAGATAATTAAGCCTAATTATCTATAAAAGC
GCTCTTTTATATAGTTAGACTAGCAATTTCAATATTATTCTTTATACTTAAAGCTCCTCC
ATTTTATGATTAGCATTGATTTAGCTTAAAAACTGTATTTTTTATTTAAATAAATTAATT
ATCAGTAGCATAAATAGATCCTCCAGTACCAATTGtatttgtgttatttataaaatgact
gttatttattgtaatattattacattaatttattattattattGAAGAATGCATATTATC
ATAAAATAAAATATTTTTGACTTAAATTTTATCTAAAATTAACACATCTATGTTTATAAA
CTCCATTACAGGATTTTATAATGTAAAATCTATAAATGAAGAAGAATGGATTAATGTTTT
ACCAATTAAATCTTACTAATTAATTTTTAAAATTGTTATTTAATTTTTAGATGAATTTAT
ATTTTGAATATCACAGTCTGTATAGCTAAGTATAAATATTATAGAAGGCTAACTTAAATA
TACTATTGAATTTTCAATAGTAAAATTGTTTACAGATAACTATAATGCATTTATAGTGAA
ACAATTTAAAGAGGTATTTAACTTTTAAATAATTATATCAGAGATTTGTATTTATTCAGA
CTGAGTAACAAGTGAAATATCAGTAGAATTTTGCAAGTTCAAATCTTACAACATATAATA
TTTAGATAAATATTATAAATTGTCTAACTTAATTGGTTATAATTATATCAATTGTAGTTA
ATAACAATTATCAACCTCTATGTGTTAAATCTAAGAAATTGTGGCTCCTTATATGTTTAA
AACCTAAGAAAATAATACTGACTATATTATTAAATTTGTCACATTAAAAAAATTTGATAG
AGATATTTGAAATACATTTATGTAGCTAGAGTTTTGTATTTTAATATCAGTTATTACTAC
TTATTAATTGTTATTCATTTAAAATATAGTATTTCCATTCATCTTAGAGATGTTTATATT
TTAAATTATAACATTGCTATTATTTGTTAAAGTAAATATTATCTATTGCGATAATAAATC
AATTATATCTACTTACTCGATTACAACTAATTTACAGTTTTGAATTATTATTTAATTCTG
ACCTTCTCTGTTATTGTCGAATTTGATATTTTAAAAAAGAACTTTATCAAAATCAGATAA
ATTGAGTGAGCTCTCAATGTTTAAAGTCATGTTAAACATTTAAAAGTTTTTCATTTATTT
TTTCTAGTTAAGTACTATTGTATTTTATATAGATAAATTCATATTTTTAAGATAAAAGTT
TTCTATATAAGATGGGTAACTGTTGCTATCTGAGTATAACCAACAAATATTCTCTTTTTG
AGATGAAGATTAAATAATCAAACTAATTTAGGTATTCGAATCAATATTTTAGAGATTATA
TAAATTGTCACTTATACCTTAAATGCACTATTAATCTTAGTAATTAATTTGTATTAGTGA
TAGTTATTGATTAAAACTTTGTATTGAATCAAAATTTTAAAATAATTATATGATTGTGTA
AATATTTTCTATTGGTCTATTTTACTGTTGTATGTTTATATAGCAATTTTAATTTTATTG
TAAAGGCATTATTTAATGCTATACATTATCATAAGAGGAAAGTAAAAGTTCTATATAAGT
TTAATAGTTTTAGTCTCTAGTGATTTTCATATTTAATAGCTATTAGTAAGTTTTRTTGAC
TTCAAAAACAAGCTGRAAATCAGATAGATAATCCATTTTTATGAGAGAAAGTTTATTTTT
TTATATAATAATAAAATAGTTGTTATATTTTGTGCTAATAAAATTATCAACTTCTTTTAT
TCCTTTGTCAATAATAGGAAATTATTGTTAAAAACTTAAACCATTATAAATTATGATATC
ATTTGGGCATATGGAATAWACAAAATCTGAGTCATATGAAATTTTAGCTTATTTTAGACA
AGCATTCTAGAGGGTTGTAATTAAATTTAACTTATAAGAGAATACCAAAGTTAAACTTTA
ATTGTTAACTACATATATCAACTGCCTAAAGGGATCAATTACTACATTTGTAACTCTAGA
GTATTTAGATAATTAATATGAATACAAAATTTATTTAGTTTAAAGATTAATTATGTATAC
CATAATATTATTTCCATCTTAAACAATTAAACAGATAAGCTTTTAGCTATCTTATTAAGG
ATCATTACTATTAATCCTTTCTTCATAATCAAAAGGAATATTCCACCAATTATTTTAATA
AGACTAAAATTACTTTATTTGCAATTTGAAAACAAATTTAATTACAGCAATACTTGAAAA
TTTGATTAAATCTATTTTTTGATAGTTTATATCATAAATTTAAAGGAAATTGGATGAAGC
AAGTACTATAAATTAACTGCATATTAGCGACATAGAAATATCTCCCTCAGTAAAATTAAT
CAAATTTATTTCAGTTACATTTTTATCATTTAAATTGATTTTGCTAAGCtaatagttcta
ctaataaaataaaaatatttaattatcaacaatgtcataaaaataatTGTCAGGTAGACT
AATTAATTTTATTTTTTGAAACAAATTCAGCTTTTTTTATTATAAATCAGCTTAAACTAT
GTTAATATATTAGAATTAAATAAATAAAAATTAGCAATCTTAGGTCAAGAGCAACTATGT
AAAATAAGGGTATATGTTTTATTATGAAGGCTCAAATAGTAAACTATCAACAAGTTAAGA
ATTTTAATACAAATTTAGGGAGAGATTTACAATACTATAACTTACAAAGAATTCATTATT
GATATTTAAATGTTATACTTTTTAGTATTAAAGCAATTTAGTAGGGCTAGCATAAAGAAT
TTCTGTCAGATCAAAAGCAATAATATATGTGTAAGTCTAAACGATCATCAACGACTACTG
AGTATTAAGATAAACTTATACTATAGAAGTAACATTATAGTTTTATAAAGATATTGTTTC
TATAAATTACATACTAGGAAATTAAAATGTTAATATAAATTAATTTGAATAAAAAAAAAC
TATATTCTTGTTTTTATCCATCAAAACACCTTGGATGTTATTTACATCAATTCTAAAGTT
TGTAACATTCAGGGTTAAATAATTAAAAAGATAAATAGTTGGACTGCTATCAACTACTAT
CAAGCTAGTCTATTCTTAATAATAATAAACTGCATTTTTAGCAAATTATGCGACACACTC
ATAAACGAATAATTATTATTTTCCTGGAATATTAATAATGTTTACTTATTTTAATGATCC
TGTTAGTCCAATCAATATTTTATGATTGCCATCATAGAATAAGCTAGTATTATTATATCT
ATACTCAAACAAATAGTGATTAATTTGAAAGTCCTGTTAACTAAAAAAATTAACATTTTA
GCTAAAAAAAACTACTACTAACTAGTCTTGCTTACTTATCAAAGGTATAATTTACTAAAC
ATTCTATATCATTCCTAATTCATATATCTTTAAATAATAATAAAGATTATTAAAAAAATA
TTTTATT
>Contig[0366].H#DNA/TcMar
TACAGTGCCCTGCATGAATTTTGAGAAACTTTTGATATATTTTTTATATGAAAGAAATAC
ATTTAATTTGATCTAATCTTTATATTTATATAAATTGACTATCTAGTATTAATATAAGAA
TAGACACAATAATATAAACAATCAAAAGAAAAATATATTTAATAAATAGTAATTAATTAT
TTTTTTAATTAAAAAAAAAAGAAAATGGAGATTGAGGAATAAAAATCTAATTATATTCAC
AATAATGACATCATTACTATTCCTTAAAGGATTAAARTCTTATTCGATGCTGGTTTCACT
AAAGCAACAGCCATTTAAAGATATATAAATAAAACAAATTAAGTTTCTCTAGCAACAATT
TATCGATTCATTAAACTAATTGAAAATGGTGAATCTCTTAACAAAAAGWAGTAWGAAAAR
ARAWAATGATAAGCTTACTGAAARTGTAGTTGAAGACATAGAAGAGTATTTAGAAGAAAA
CCCAGTGATATTTAAAGCTAGTTAAATAATTAAAGACTTAGACTTAAATGTATCTGAGAG
TTAAATGTAACGACACTTAAACTCATTAGGATTAAGGTTCGCACCTATAAAATAAAAGCC
TTTACTCAATGAAGTGGCCATCTAAAACAGATTAAAGTTTTCTAAAACACATCTAGCAAA
GAAAACTGATTGGGATATGATGATATTTGCAGACGAATGCRGYTTTTAAACCTATTCTTA
TCCAAAAAAAGCATGGTAAACTAAAGAAAACCCAATTTACAAAATKAAACCTAAATTTCC
TGCAAAGATTCATGCATGGGGAGGAATAAGTTCAAGAGGCACTACAGATATATTTTTATT
TACTGAAAATCTAAACTCAGAGCTTTATGCTGATATTATTGAAGATGTACTCATTCCATC
AGCAGAAAGGCTTTATCCTGAAGGAGATTGGGTATTAGTCCATGATAATGATCCAAAACA
TAGAAGTGGTTTAGTATAAGATTTCCTAAATGAAGAAGATATTTAATAATGTGAAAACTG
GCCCAGTTACTCTCCAGATCTCAACCCAATAGAAAATATTTGGGCAGATCTTAAGAGAGA
GTTAGAGAAAGATAATATAATTAATGTARAGTAATTAAAAATTYGAAWATAACAATTATG
GAATTAACTGACCAAATAGAAATTAAATCCTTATATTTAATCAATGAGAAACCGCTTGCT
TGA
>Contig[0443].H.Polinton#DNA/Maverick
AAAATGATGACTAGGAAGAAGCATCAATCGAATAYGATATTAAAACGAAAAAGATAGCTC
ACCACAAGGTAGTTTCTTTCGGTATTCAAGTCTATGACTAGCACAATTTRCTCGATAGAC
ATTACTATGAATACATACAAAAAGATGAGAATGACAATGTYGTAAAAAARTATTTGGAAT
TAATAGAAATTTTATCTCAACTTATTTMAAACATCATAAAAAATACCAACTTACCTTACA
CAGATAGCTAAGAATTGCAACAACAAAAAGCAGATGCAAAATAATGCTTTCTATGCTAGT
TACCGTTCAAGGAAGAAAAAGATAAAGTAATTGATCACGACCATTTCACTGGTCAAGTCA
GAGGAATCGCTCACAGTAACTGCAATTTACACTTTCATCTTCAAAAAACTAAAATACCAG
TAATCTTTCACAATCTCAAAGGCTATGACGGACATTTTATCATTAAATAGATAGGCGAAT
TCATGAAAGAAAATAATTTGGATTCCAAAATCGATGTAATCGCAAACAACAGCTAAAAAT
TTATGTCCATCACTTGGAAAAATGTCAGATTTATAGATTCAGCTCA
>Contig[0485]#DNA/Merlin
GAGGCTGCAGAGTTTGCAATCTAAAATAACTTAATAGTTGCATAAAAATGCATACATTGT
AAAAAAGAAATCAAGCTAATAACTGATAAGAATTATTGCAGTAATTTAGTTTGGAGATGC
CGTTCTTGTAATTAAAAACTAAAATTCTATAGTAATAATAAAGTTTTTATTGAATTTAGA
ACACCAATATCATTATTACTTAAGCTATTTCTSCTTGATCTTCCATCTTAAACAKCTTAT
TCAGCTATTTAAGCTGTTTGTGATATCAGCTCCTAGGTGGTGAGAAATGCTAGAAAAATA
TATTTAAAAATTCTTAATTAGCACTACACAGAATATTTTTCTAATATGAGATCATTAGGT
TCCAAAGGCGAGGTGGTTGAATTGGATGAATCCTGCTTTCGCAGGAAATACAACCGAGGG
AGGTACAGAGTTCAATAGTGGATCTTTGGAATAGTGGAAAGGTAAGGAGGATGGTCGGGT
AGCATTTTTGTTCCTGTACCTAATCGTTCTAAGGAAACATTAATTCCAATAATTGAACAT
TTTGTATCAAAAAAGGCAAAAATGGTGGTTAGTG
>Contig[0487]#unclass/unclass
TTTTTTTTCYAATTCTTCTTYYTATTTTTMAATTCTTTTTTWRTTCAACTCCTCAATTTC
CTAAACTTAAGGATCATCATACTCTTCCTAMGRTTTTTACAAATATTCCTCTTTACTGAT
CAATTCACCATCAATCTCTTGCATATTTTTTCTCACATTCCACAGATTGAATCCTGTTTC
TGCATAATTATTCATATCCCACCATTCATTTTTTTATCCGATTAGTCTCTATCTAGATTT
RAAATCCATTTTATCCKTTTTCTTATATAGAAAATTTCAAAAATGTAAAATTTACAAGGA
TAATATCTCTTCTTATTTCCTGAGAGTTATTAATTGGATATGGAGTAACTTTACAATAAA
TTATTAGCTTACGTTCAATAGCAGAATTAGTAGCCCATTCTTCAATAATAAATAACAAAT
CTCTAAAACTAATTGAATAATTACATGCTTATAGTTCCATCTGCTTCTCCAACTAACATA
AATAAAGGTTATGTAATGACTTCTGATTAAGTKTAAGGTTTAGTAGATTTATTAAAAAAT
TATGTGCTTTCTACTGATTTAACAACTACTCTAAACAAYTATCTTCTTATTACACCAACG
AGCAAAATAAATTTAAATTCTAATTATCTTATTGAATTGTATCAAATAAAAGATTTATTA
AATTTGCAAATTCAACTAAAACAGATAACTGATTTAGATAAATTAATAATAAAATCTAGT
CAAATAAGTGATATTGGTCTTTAT
>Contig[0521].chkTE#DNA/Tlr
AAAAGAAGTTGAATTCATGAGTTGATTTGGAAAAAGTATCCATTRTTTTTATATAATTAT
ATCGTCATTTRGCGTAAATCGCAAGAACAATCGACTTTATTTTCTCCGAATTGATTTTGG
TATTGAATGTTTGATCCCCTATTGACGGTATTGAGAATGAGAAATGAGTAGTCGACAGAA
TATTTTTGAGATTGAACGATTTGAATATCTGGAATTTCTTCAATATTTAATAGCACTACT
TGAGGGTGATTGATGAGAGGAGTTTGTGTAGTTATGTATTGATTATTGTTTGAGTAATTT
GTATCGGTGAATCCTAATATTTTCGATAAACTTTTGTTTAATGTCAGTGAAAAATTTTGA
GTATTTTGAAATGTAATCCTGTAAGTGAGCTGAGACAGAGTAATCGAAAAAGATGAAATA
TCTGTTCTGATTATTTGTTACATTTGATTTATCAGACTTGGAATATCGTAAATACCGTTT
AMTATTGTGTACGTTTTGCCATTTATTTAAAATGTGTTATTGTAATTATCKATTAGGTAA
TCATCAAAGGGTATGTTTGCTTGAAttagttttatgtatttttttatttttatctttTCG
TTGAGAATAACTCGAAAATTGTAATTATTCGGCACGTTTAGTATGGAACTGTCTATGAAA
ATGTAATTCAT
>Contig[0532].chkTE#unclass/unclass
AAAAATTAAAAAGTATTTTAAAAATGTAGTTTTTAATATTTTATTTAAACAAAAATATAT
TAAAAAATATAAATAAAAATGAATTATAATTTTTAACTAGTGTAATATCATTAAGAATTA
ATTATTATTTTTGTATTTCAWTTTTTTTTCTTAATTGTTGTTGAATTATTATTAATTTTT
TTAAAAAGCTTTTGTCTTTTATTTTTATCTGGATCATAGTTTTCAAATACCTCTTCATTA
AACGCATCTTTATAGTATTTKTTAAGGTGATTCCTTGCTCCTGttaattattaatgtaaa
taaatattttaaaattagttaattTGATGTTTAAATTTAAATAATGTTACCAGAAGGGAT
CATTTAGAAAAAATCACATCCATCTGATTAAAATTGTTAACATCCAATATAAATGAATTT
GTTTTCTTTTTAAATTTTTATAACAGCATACTTATTGCATTTACA
>Contig[0542]#unclass/unclass
TTTCATAGGACAGAATAATTTGGATTAGCAACTGTGCCAATCACAAAATATTTTATAAAA
TTTTTTGCTACGGTTATTATGAAAGGAAGCAATAAAAATTATTGATTGCTATTACCAAAC
ATACTTTGAAATACAAATTTGTAAAGCAAATAATAGATRCCTGTATTAATCAATGGCTCM
ACTAAATAATTAGAAATTGTATCATCTTATTCATAGTAGATACTTGTGAGAGACTCTGCA
GTCTTATCAGAGAGTATCGCTAAACCTGTATCAAGAAGACTTTTTTACAGATCATAGTTA
AAAATTGCTTTATCCGATAATAATTARGCACCTCCAACAAACAATGARTATTACAAATTT
TARAAMATATTTTTTTTATATTATGGCAATAAAATTAAAAATCAAAAGTCATATTAATCA
ACGAATGATCTCCTTCAAGTTAACCATGCTAAAACATAAGTTTCTAAAAATTAACCTATT
AAAACAGAAAGAATG
>Contig[0641]#unclass/unclass
ATCAATTACCCATTATTTTTTTGAATATTTTTTTACTAATTTTCCACATTTTAACTTTGC
ATCATTCTTCTGCTAATCTGATCTCATTGGTATCTTCTTTTTCTTTAAAAATCTAATATT
AGTATGAGTACTAAATGTCTTTTAGATTAAGGTATAATGGCAGTCAAACTTTCTTGATAC
AGACCTTACTAACATTTTATTGCTGTTATTAAATAATTTTTTTAATTTTATTATATTTTT
GGTAGTCATTATCTTAGCAATTCTACYGMTTCCAATTATAWGTTTAGGGCCYTTATTTTA
ATCAAACCTTCTCAACACGTTATAG
>Contig[0678]#unclass/unclass
TACCGTCGGTGCTCTTTAATAAGAGAAAAAAAAAATAATTAATTTACTTAAAAATTATCT
TATCAAAGAATTCTCTWTATTTAGAGTTATGATTAAAAATTTCTCYTTTAWTARAAAMAT
WAAAATTTTTTTTTGTAATATTGAAAAATGATGGTGATTTTAATATTTAAAAATWAAATT
TTACAACACAAATCTGATGAATTAMATAAAMATTAAATTTATAATTAAATATTTCATCAT
CATATTTTCATTCATCAG
>Contig[0700].conserved.nonTE?#unclass/unclass
TAATAAATATATAATAAAATAAATAATAATAATTAAAATAATTAATAAATATATAAAATA
ATAAAAAAAAAAATATATCGAAAGAGGTTTCGAACCTGAACTaacaaaaaaaaaaaataa
aaaatatttaatcaaagatTTAATTAATTTTTTGATGAAGAAATCTAAATAAATTTTTAA
TCAAACATTTAATTTTTAGAGTTAAGCCTTTTTTTCATTCATTTTAAATGTAAAAAaaat
aattaattcaagattaaatgattgatttaaatatttatataaatttattaataaataaat
taaataattgattaattattttttattttttttttttttCAATCTGGTTCGAAACCTGTT
TCAAAACYTTTTTTttatttwttttaatttttttwatattwtattaaataatatttatta
tTYTACTAAGTCTATATTTCTAACTCRAGAAATAATTTTCTGARAATAGCTATA
>Contig[0704]#unclass/unclass
TTTGGTCAACATATATTTAAACGACACTTTCACCTATTCAYTCAWAACGACACCWAATGY
TAATAWCTTTAAACGAYAMTGCTTWTTAATTAATTTAAACGACACCTATATTTACCATTT
TTAAACGACACCTGAAATTTTGGT
>Contig[0748]#unclass/unclass
ATATAAGAGGAAAAGTGAGGTCTGGCGATTGAATTTTTTAGACTAGCTTTTTAAAACAAA
TTTATAACATTTTATTATAACATTTTATTCACTCAAAAATCATTTTATAAAATCATTTCC
AAAAAATCACTCATTCTCAATCAAAATTACAATTTTTCAAAAAATCATTTTAATAAAATC
ATTTTAAAAAATT
>R=101#unclass/unclass
TTTAATTTTCTAATTAAATAGTTGTTATTGTATTATTAATTATTTTTATTTATTTAATAT
TTTTATTAATTATTTTTTAAACTGTTATTATATTATTAATAATTTTTGATAAATTTATTT
TATAGTAAATATTTATTTATTAATATGATCCTGAATTTATAATCATATAATTATTTAATT
AAAATTATTAAACATAACTTGTAAGAGATGCTGGAATTAAAAATTATT
>R=1027#unclass/unclass
AAGCATTTTACTTGGAAGGCTAAATTTTTAAAATTTTTAAAAAATTTTTTAAAAATTTTT
TA
>R=1038#unclass/unclass
GAATACCTAATTAAGTACAAATAAACAAAGTATCCTAATAAGTACAAAAAAAATTATTTT
AAAATAAATACTAATATC
>R=1074#unclass/unclass
AGTATTTGTAACAAAATCTTTACCTTTATCTACTATATTATCTTAAAAATCTGATACTTT
TTCTACTTTATCAATTGCTTTATCTACTACATTTTTTATTAAATTTGAAATATTTTTTAA
CATTTCTTCAAATATATT
>R=1089#unclass/unclass
AAGAATAGATAGATACTCTACCTCTAAATTAGATGCCATAATTAATTGATTAGAAAACCC
TCCTGTAAGTAACCTTAAGTAACTAAAAATATTAAATAAATCAAAATTTTCATTAGAATT
GTAAGGTCATTTAATCATTTAATCGAAGTATTAAAAAAAAATTTCCTTTAAAAATAAATA
AAATTTTTATAAAATTTGATTTTTTATTTGCTTAAATTCAAAACTTTTTGGAAAACAAAC
CATAATTATTAATAAAACAATTAGTAATAAAAAATCTAATGTAAATCAGAAATTTCACAA
GCTTTCTATTTAAGATGATCTGAACTCATCCATTCATTTAATTTATAAATTATTTTTTAA
TCTTCTTTTTCAAAAGTGAGTGAAATTAATTTTTTAAAATCAGATTTTTTATTTACTTAT
TTTAATAAAATTATTTAAGCTTATTAGTTTTTTAAAAGAATAGCTTAGTTTAATAAGATA
CAAAAT
>R=1108#unclass/unclass
ATTACTTATTACATTTTCAACTATCTCTTAAATATTTTCTAAATCATAACCATTCTTTCC
AGAAAATTTAAAATTATTTTCAACATTATGTTATAACTCATATTTCTCAATTATCTTACT
TATCGTACCTTTTGATTTGAGGTTAAATGTTTCCATAAGTTAATCGTAACTCTATTCATA
ATATTTCC
>R=1144#unclass/unclass
TAATTTGATCAGGAATGCTTGTTAGGTTTTTAAATGTAGTACGATGAGCACAGCTCATCG
ATTTTTTGTTT
>R=1153#unclass/unclass
AAAATATTAGGAATAATATCACAAGACAAAAACTTATAAAACACCTAACAACTAATTTAA
AAAATGTGAATTTTTTCATAATAATAGAGAGAGAACTGAAGCTATGACAGTAAAAGCAAG
AAT
>R=1214#unclass/unclass
AAATATGGAGTAGGGATAAGGGAAAACTTTAGTAATTAATGAGATCAATAGATCAAGAGA
CTCTCACATCATGATAGTCAGTCATGGAAAGAGAGATAT
>R=1272#unclass/unclass
TATTATTGATTTGTATTATTTTTAATATTTTTATGTATAAAAAAATTATA
>R=1391#unclass/unclass
AAATTAAGCCTAAATTTTGAAGAAAAAATTATTTTGAATGAGGCTTAACTTAGAG
>R=1449#unclass/unclass
AGAAAAATTTATCAAAGAAAAATGTTCACAAAGAAGAAAATCTGCTAAGATCTGTTCATC
TCTCCCTATAACAGATCACTTAGCAATAATATTCTAATTTTTTCAATCATTGCCTTAAAT
TTCTAAAAGATAGTCTCGATGGAAGACCATTTCAAAATGTGCCCCACTTTTCATTAGATT
GAAGAAAGTA
>R=1535#unclass/unclass
AAAACTATAAAATTACCAAATTTTATGAGAATTAAAAAATTTTTTAAACTAATTTCCTAT
AAAACTAATTAATTTATCTAATTTATATTGTTTAAATTAAGTTCTACAATACAAATTATT
AACAAGGAAAAAAATTTTTGATTTTAAAAGATTCTTAATATGATTAAAACAATTTGTCTA
GTGAAAACTTTATAAAGTATAAAACTCGTATTTATGTATTAGGGATTAAAATTTTTATTA
AAGAGAAATTGGTAAATATATTCAGTATTATTGATGATTAATTTAAAGATGCTATCTTGA
TGGACTCTTGGGCAAGAATAAGAATTACTTAATGTTACTCTTTATCAAATTCTTGGA
>R=1621#unclass/unclass
TAAGGTTACAGGGCAACATTTAGAAATTGAATGCACTTATTTTTTCAATATGCCCCAGGA
CAACAAAATATTACCCCC
>R=1632#unclass/unclass
ACATTTAAACCAATTCCACAACTTCTACTTATTTCTATTGCTTACATTTAAGTTGGTAAT
TGGATTAAATAAATATAAAGTAATCTAGAAAGAGGAATTCTATAATCACTCCATAAATGA
TGATTAGAGTATAATTTCATCTTAAAATTGCATTT
>R=1724#unclass/unclass
TCTCTTTGGAGTGAGATAAAGAGAGTTGGCAAATTTGATAGTGGTTGGAACTTTACGACA
ATTGAAGAGACTCAACACGCTTTGAATGAAGTCTGCTGGCGTATTTAAT
>R=174#unclass/unclass
TAGCAAATATTAGATGTTACAATAGTAAAATCTTAAGAATTTAAATAAAAATAATATCTA
AAATACTATAAAAATATAAAATAAATATTAAATAACATAGAAATATAACAATATCTACAA
GAGTCACCATTATGCTAATAGAATATAAGTAAGAGCTTACTGAATTAGTTGTTGGAATGA
TT
>R=1742#unclass/unclass
ATATAAAGGATAATGAGAATGCGAACCCAGTAGAATAGTAACCCATTTTGTCAAATTTAC
AAGTAATTTCTGTGATTATCT
>R=1768#unclass/unclass
ATAATCAGGGTAGAAACAAACTAATAGATGAAGTTTAAAGTTAGTAAATTGCAGAAATAG
TTTCTTAGACACATTCTTAACCTTTCAAATCCTTAAATAGCGTAGTTAGATCTTAAATGG
AAATCGAGTGCTCTGACTCGACACTTAGAAGAGAATTTAATGAGAT
>R=1845#unclass/unclass
ATGATGATGCTATTACATTCTTTTAGAAGGCTGTTTAACTTGATCCTAAA
>R=1892#unclass/unclass
CATGCCATATTGTACCTGAGCACATCTTGGTTAAATTATCAGTTATATCTAAAAATTTTT
CATATTTTACTTCATTACTAAATTCTGAGAATAATTATTTCATTCCTATATGGTTCAAGA
CTTTCATAGCTATATAGAAGTCTCTCATAAAGTTCAT
>R=191.chkTE#unclass/unclass
TCTCTATATTAAGATCCCCCCCCCCTATAAGACCCCATATTTTTTTGGAAAGATCTTATT
ATAGAAAAAAAAAATTATAATAAATATCACTATTATAATTTCAGTTTTACTTTACTTTat
taaattaaaaataatattaaaataaaaaaaaatattttaaattaaaatattttatatata
aatta
>R=1939#unclass/unclass
CCAAATTGCATAGAGAAGTTTAGGACATAGGATTGAAGTATGGTAATATGGAATCTGTTC
ATCAGCTTACAGAATAGAA
>R=1988#unclass/unclass
TTTTGAAATAAATTTCTATTTTTAATTAATTTTATTTATTTTATATCAGAGTTTCTATTA
TAATTTCTTTATATTAAATTTAAAATTATTC
>R=2000#unclass/unclass
ATGATTTTTATTAATATATCTCTCAATATAAACATGAAGATGAATTCTTACATATGTTTC
AAAAACAATAAGTTATTCAAGATGCTAGCTAAGAAATAAAAGACCTAATAATACACTTAT
AAGCTGAGCAGTTTAATGTAAACAAAAAAATTAGTGAGCTAAAAGAGCAAATTAGAAAAC
TAGAATAGAATGAAAAGAGCATATAAAATTAAATTGAATAAATAAAGAAAAACGGATTGG
ACATATTAAAATAGAAATCAAATGAATAAAGATTGATGTTAGTCAAATTATTCTAAATTA
AAGTGCAAGGAAAAGGAGAGAATAAAAATGGTGTGACGAGGAAGTATAGAAGAGTGTATT
CTACTGAAAACAAAAAGACAATTGTAAAGGCTTTAGAACTATTTTCATTAACCGACCTAT
GAAAACATTCTGGAGTTCACAAAAATTAGATCTTGAGATGGAAAAAGT
>R=2021.chkTE#unclass/unclass
AaaaaagaaagatacaattaaacataaaaagaaGGCAGATATCTAGTACATATAACAACT
GTATAATATAT
>R=2066#unclass/unclass
TACTCGTCATGATATTTTGACTAATATGTAAATTATATTTCTAACATATACAAACAGAGG
TCAATAATCAATTTTATTTCCTTTATTAAAAATAATTTTGTCACATCTTTTAGTCCAATA
TAAGAGATATCTTTGACAGTCTTTAGGAGTGAG
>R=2075#unclass/unclass
ATTCTTTCATAATAAAGCAATTAAGTCATTTTTAAGATGCTATCAACATAAAAATCGTAT
AAAATAGCTATCCTTTCAATTTTAGCAGTATCATATTACTTCATATTACCTTTCTCATCA
ACTGCTCTAGACATTTTTAATCTTTAATTCATTTCAAATTAGATTCCTAAATAATTTTAT
AAATCATCAAAAATTGTTTTTGAAAAGATATAAATTTCAGGAATGAGGCAGCT
>R=2082#DNA/TcMar
TTTATATTAAGATAAAGATCCTAAGCATACGTCAAACACAGTCTAAAAATTTTTAAAAGA
TAACAAAATAAATTGGATCTCAGATTGGCAGCCTTATTCGCCAGATCTGAATCCA
>R=2130#unclass/unclass
ATTTGATACTGATGAATTTTGATTAATTAAAATTTAAATTAAAGAACTTTCAAAGAATAA
AAAAAGAAAATAAAA
>R=2173.check-RbtRNA-Tyr-TAC#unclass/unclass
AAAAAAGGGACCTGCCGGGATTGAACCGGCGACCTAAGGATTTGCAGTCCT
>R=2181#unclass/unclass
ATACTATAATCGTATATATAATAAAAATAAAAATTTTTTTATTAGGACTTTTTGGTGATT
ATTAAAAATTATAAATCTAAGATAACCTCTTAAGAAATATTTTTAAATATTTATTATATA
TAGATGATAGGTACAAACAGGATGAATCAAATTAAAAAATATTTTAACTCATTGA
>R=2192#unclass/unclass
GGGGGGGGTGGGATAGGTGGGACCTATAGAAAAAATGATAGTAAACTTTCTACTATGATT
TT
>R=220#unclass/unclass
ATACCAATTAGAAAAATAAAATTTAATTTTTAATAATATAAATAATTTTATAAATAAATT
ATATATAAATAAAATTTATTCCTTAATTATGTTAAACATTTTATCTATTTTTCAAATTTT
TTATTTCCAATTATTTAAGGACTATTAAAAAAAAAAATTACTTAAAAAAAAGTCCTTAAT
ATAAACATTTTTTAAATAACACTTAAAAAAATTATTAATTAAACTGGTCCTTAATTAACG
AGAA
>R=2202#unclass/unclass
TTCTTAAATCCCACTCATTTTTTACAAGCCCAGCTATTAAATGCTTAAGGAATT
>R=2211#unclass/unclass
AACAAATTTAATTTAAAACTTTTTAAATAATATTTCAAAAATGTAACTTAAAAAAATAAA
AATTGTCTAAATGTATTAGCAGTTA
>R=2264#unclass/unclass
AATCATTGATTTATTTTGGATAAAATCTTTAACAATTTTAAAGACCCATTAGTGATGACA
ATCCAGCTTTTCAGCTATCTCT
>R=2394#unclass/unclass
AAAAAGATTGGTTAAGTGAATTATTGTTATTAGCTTTTAATTTTGTCTCTTCTAGCTGCT
T
>R=2552#unclass/unclass
TCTAAATCTTAAGCGACCTTCTTTGATGTAAAATACTTGTTCTCTCCCTTCATATCCTTT
ATATTCTCAAACAAAGTGTCTTCGTCAAATAAAAAGAATGATACTGGACAACCTTATTTT
GAATAATCTGCAAAATAATTTACATTTCTTATCTTTGCCAATAGCCT
>R=2585#unclass/unclass
GTATCTAACTAGTGTTCAAAGTACTACATTTACTTTCTTTTGATAACTCTTTCATTATCA
TTTTAATACCATAATTTAATTCCATTCTCCGATTAACTGAAAATGACTTCAT
>R=2710#unclass/unclass
GTATTAAGTACAAAAGGTTGCAAAGTGTTAAAAGGTTGTAAAGTACAAAAGGGTATTAAG
TACGCAAGTACAAAAGTACAGAAGGTTATATAATATAGAAATATATAATATACTAAAAAA
TATTTTTAAAAACCTAAAAAAATAAAAAAAA
>R=2740.chkTE#unclass/unclass
GATGAATCTAAGGATATGTTGGGAGCTCAAAGAAACCACATATCGACAGAGATATATTAA
AAACAAAAAAATTTTTTCTTATTTTTCAATACAaataattaattatcaatattttccatt
ttaaaaattaatgaattaagaaataGAAGAACTCAAGATTTCTAATCTAATTAAATATAA
AGTGATAGTATGGAATGAAGAGCACAGACCTAAAACATAGATTGCTAATGAGCTGAATTT
ACATA
>R=2787#unclass/unclass
TTAGTAGAATTTAGCTAATTTTAAATCAGGAAAATGGAATATTAATGAAGTGATTACTTC
TGATGAGACA
>R=2798#unclass/unclass
TTCTAAATATTTTTCTAAATTCTTTATTAAATCTTAAAATAAATCAAAAATATTTAAAGA
AAGAAGGCCTATTGACAACTTA
>R=2844#unclass/unclass
CCTAATATCTACTCAGTACTATAGATATCTATATTAGGATAAAATAATTTACTAATACCT
CAAATAGTATGCACAGCTAAAGATATTCATA
>R=2853#unclass/unclass
TTTAGCACATTAAAAATTTTAATTTTAAAACTCACCTGTTTGGCAACTTTAGACACAAGT
AGAAGTA
>R=2938#unclass/unclass
TTAAAGTAATTACTATATTGACTTATCATTTAACTTTTGCTTCTTTTTTGTATTTAGTCT
ACTCATATGAATATG
>R=2963#unclass/unclass
ACACTTGGAGAAACTTTGATTGAACCATCTGACACCAATTAATCTCAACTATCAATGGAA
TCAATTTCAACTCCTTTATCTAAACCTCACTCATAGGATAAGGTATATTAAGATAAAACA
TTTTCTTATTAAAATTACAAAAAATGGATAAAGAAAGCCATTACGTAAGAAAATATCAAA
ATAAGAAAAAATTATTTGTTAAAAAAAAAAAA
>R=3018#unclass/unclass
ATATATAATATTACTGTCTTGAAAACTAAAAAACCTAAATTGATAGAAGTAAATGGAAAA
GAAGCATATTTTTTTTGAGTTAAAAAGCTAGGAGAATTTTGTTGCATTAATGAAAAATCG
ATGAGATAATAATCA
>R=3032#unclass/unclass
ATTTATCGAATAATGATTTTAAAAAATTAAACTATTCAAATTCAGGATAAATCTAGATAA
ATCCGATTAAATTAGTATTTACTGAGTAATTAAAGATATCGATATCTTTGGGTCCGATGA
TAGAAACAAAGTCAGTCTTTAGAGAAGTAATTATGGAATGCTCAGTCATGAGATCTAA
>R=3090#unclass/unclass
CCTTTGTTCAATCTGAACTACTCAATTCTAGGGCTTAAACCATTTGACCTAGAAAAGAA
>R=3142#unclass/unclass
TCATAATTATTTGTTCGATTTTTCATAAAAAATTTTTAAAACGACAAAATTCAACGAATG
CACTGTATAT
>R=3151#unclass/unclass
ATAAATGAATCTAAATAAAAGATTAGATACAATAAATATAACTGCAATGTAGTCAAAGTT
TCACAATTTCCTAATCCTTTTATCAAACTAAAAAGACCTTGATCTCCTATATTAC
>R=3186#unclass/unclass
ATCCCAAATTATACTATAACCATTTATTGATATATCTTTGATATTGATAAGCTCTTTTAG
TTGTAAGTTTATAATATTAAATATTAATTCAGTTTTTAAAGAGATTTATTTTCTAGAAGG
GATTTAATAATTTGGACAAAGTAGATTTATAAAACCTATAAATCCTTCTTTTTCTACAAT
ATTTGTAGG
>R=3270#unclass/unclass
TAAACATGAGGTGGGAAATAGACTAGAAAGGAAGATAAGATGGTGGACGCTATCGCTGTT
ATCGTTGTAGCTCGCAACGCTCACTTCGTTAAGATACAATATTTTAGGGAATTAGGATTT
CATTACCAATGATATTTAGAATAATGTTTATTCATTTTATAAAATAAGATTCTATAGAAA
TGGT
>R=3286.chkTE#unclass/unclass
tttattttatttatttttaattttttttatttctttCAAATTAAATTCAAATTTTTTCCC
TTAACTGACAA
>R=3326#unclass/unclass
TAGTAGTTGTTTCATTTTCTTAGTACATATTTAGCTCGTATCTACAGCAGAC
>R=3340#unclass/unclass
GAAAATATGACTCCCTAAGTATTCGCAAGTAAAAATCTTCTATTTAGCTTATCATTAAC
>R=3379#unclass/unclass
GATTGAACTTAAAAAATTAAACAATATCACTAAATTATGCTCAAATATTATTGATACTTT
AAATGATAGTTTAATATCTCGTGTTAATTTAAAG
>R=3384#unclass/unclass
ATAGAGAAAGGACTACCAAAGTTAGTAAGATTATTTTGTTCATTATTAATATT
>R=3393#unclass/unclass
TGGCTTTCCTTTATTGTCTATTATTCATCTATTTTAGGTTTATTTTAGAATTAAAATCCT
GCTTTACTAAAA
>R=3414#unclass/unclass
TTTTTGATTAAAAAGACTTCAAAAACATTTGATAAAATATTTGGTTACAGTTCTGAGTTC
ATC
>R=3458#unclass/unclass
TATAATAGTAGATAACAGAGTAGAAAAAATAATCAACATGTGGAGAAAGGCC
>R=3461#unclass/unclass
TGAAATTTATATTTAGTCTAAATAAAATAAGCTTGGTAGCTAGTTTTATGAGCTAAAATC
TGAAATTATACTATTATCTGACATTACTACTTAAGTAAATACTATTTTGTTAAAATGTTA
AGAGTACATAATAATGGAGTTATAAAAGCT
>R=3472#unclass/unclass
GAAAGCTCTAATTAGCTTTAGATTGAATAAATTACACTTGTTGTAAATGAAGAATTTAG
>R=36#nonTE/Low_complexity
AATTTattaatatataaattataaattaattaattaaaaataaaaaaaataagaaaaaca
aaaaaaaaataaaaataaataaaaataaaatttatttttttattttaataaaataaaatt
aaaattaaaattatttattttaaatttaaaagtaaacaaataaatatataaatataaaat
tacataaaatttaaaaattaaTTAATTAATTTATTTTTTAATTAATTTTAACATGTAGCT
TCTCAGCTACAGAAAAAATTTGCTGCAAA
>R=361#unclass/unclass
TATTTATTATTTTTAATATAGATTTATCAATATATTTAATAATTAAAATTTTAAAAAATA
TAATTTTAATCTAATAAGAATTTCATATTGATTAAATTTTAATTAATTTTAAAAATTTTT
AAAACAAAAAATTTTATGAGTTTTAAAATTTTAAACTCTAAAAGTTAAAAATTTTTAGGT
TTCTTTCAAATAAA
>R=372#unclass/unclass
TGAGAGTGATATTTAAAAAAAAAAAAATTTTATTCTTTTTTGTTTATCATACTCAATAAT
CTTTAGATCAAATATTTGAATTGGTTTTGAATATTGCTTCAAGTGGAGGTAATTAAAATT
ATATCAAAGATTTATGATAAATAATACATTGCTATGATTTCCATAGGTATAATGTTAAAG
TATATGTTGCGGGATTAATACCTTAAATCCTTTTCAATTTTTTACTTAAATATACTCATT
TTATTCTCCCGAATTCATATTATCTGAATATAAAAATATTTTTTTTAAATTCGATACCTC
TATATTCAATAAATTTAATATACAGCCCCACGTCAAAGGGTTAA
>R=5.small.chkTE#nonTE/REP
ATATAAATAGAGTTAAATGCCTTTTTAATTTTGGATAATCTATACTAATGAATATTTAAT
TAAAAGAAATTTAGACAAATGTTTAGCTTAAAAAAAAAATTAAATTAAATTTTGAAAATC
TTTGTTAATTTTTTGATGAAAAATTGATTGAATCTTTGAAaatttgttttaattttaaat
ttattaatatttaatttacttatgaatgaaattaagtaaataattaaataaataaataaa
taaatatagaaataaataaattaatttaaattaatttaaaaaaatattaaaaaatttaaa
aaaaaattaaaatattttaaaaaaattttataaattatattaattaaattaaattattaa
atttaatttattataattcaaaattacatttaattttatt
>R=516#unclass/unclass
ATATAGTAGATAAGGGGAATTATTGCCGGTCAACCAATATAAAGAACCATAAAACCAAAA
ATTTAACATAATAATATGAAGATCAAAAATTTTCAAAAAAATCTACCTATTACAGTAAAC
CAATCATAAGAGTCA
>R=56.chkTE#unclass/unclass
TAATTTAATAATATTAAAAAATATATTAATAATAATAAAAAATATTTTTCCTCTAAAACC
TAATATAAAAGGAATATATTTAATTTAATAAGTATTTTGTAAAATTTAAGAGCAGtaatt
atataaattatttatattaatattaattatttaaataaattttaaattaattataatttt
ataatattgaatataattatatataaatttttatttaatttatttaatatattatttaat
taaatattaaaataaaaaaataaataaaataaataataaatttataaattaaatataaaa
aaaatttatttaattaaaattaattttttaaataaatatttaatttattataaaaataat
taaataatttattaaaaaattatattattaaataatatttatatatattaTA
>R=624#unclass/unclass
TATTACAAATAATCTATTATAAAATAATTATATCACTACAATCAAATTAAAACCATCCTT
ACTAAAACCATTACATACACCAAACAAACTTAGAAAACTAACCATGAAAAAAAAAACAAT
TAAATTATTAAAAATTGATTTTAGAACTCTTCAGATATAGGACAAACA
>R=668#unclass/unclass
CCCCCTATTATAAGACCCCCTTTTTTCTAAATTAGGGGAGGGGGGGGGGGGGTCTTATTA
TAGAGAGTTTACAGTA
>R=695#unclass/unclass
TAAATTCTTCTTCTGAGAAATCATCTAGGTCATTCGCTTTACTTCTATTATTTATTATAA
AATATATTTGAAAAATTTCATTCTAATATAAGAGAATGAAAATAATTATTTTAAAAAAAT
TTTAATCTTAATTAGAAATTCTCTTAA
>R=732#unclass/unclass
TTTAAAAAGGCGAATAAAATGAATATTTGATAAATTCAATTAAATAACATAATTTTTAAA
GGGAAATATATAAGAATATAGATATTTTAATATGAAGATTTA
>R=747.H#DNA/TcMar
TACTTAGGGGTATCAGAAAGTTCGTAGtatttatttattactttatttgttcagcatacc
aataaattttatttatatattCAAATAAAGCACTTGTTGTTtaataataatcaatagtaa
gaaaaataaaaaAGTGAACGTTAGGGTTTAATAATAAAAGTAAATAAAATTTAGATGGAA
GAAATTTCTAATGAAAATATAAGATTTTATATTTTTATAAGATAAAAGTTAGGAATATCA
GCTAAGGATATTCAAAATGAATTAATAGATACAATAGGTGAGGAATCACCATCTTATTCT
TGCGTTACAAAGTGGATGAGAATGTTCAATGATGGAAGAACTATTTGTTCAGATGACAAA
AGAATAGGTCGACCAATCTCTGTGACAACAGGAAACAATATTCAATAAGTTAGTTAATTG
ATTTAGAATGACCCTTACTTATCTATTGAAGAAATATCTGAAGAGATAAATATTAGTTAT
GGTAGCGTTTAGAACATTTTAACAAACATTTTAAATCTAAAACGTTTATCCAACAAATTT
ATTCCACATCTTTTAACCTAGTAGAATAAAAACTAAAGATTAAGGATTTGTGAGTAGAAT
TTAGCAAAAATTAAAAATAGAGAATGGAAATTATCTGATATCATCACCGGTGACGAGTCT
TGGTTTTACTTTCGTTAGATCAAGAATAAAAAATAGAATTCTTCTTGGAGATAATCTGGA
GAATATCCAAAAATGACTGTAAAAAGAAGTTAATTCGATAAAAAATCAATGATATGCATA
TTTTTTAAGAGAGATGGCTGGATTTCAATGACATAACTTGAGAATGGAGCTACAATAAAC
AAAGATTCTTATATTAACGAATGTCTAGAGCCTATGAAAAGAGAGTTACAATAAAAAAGA
CGAGGAACTAAAAACTTTATATTTCATCACGACAATGCTAAACCTCATTAGCACTCTTAA
GTGAAAGAATATCTCTAAAATAATTAATTAATAGTGATGGAATAACCACCGTACAGTCCT
GA
>R=814.chkTE#unclass/unclass
TCTTGTTGaatattactattacatttaaaaataagatttagttttgaaataattcatagc
taatttaattaaatattaaaaataaaattaaaattTTTTAATTTTTAAGTGCGCATTTTT
T
>R=832.chkTE#unclass/unclass
TAAATAAATACTCTAAATCCTCATTAATTAAGAGCCGCATAAATTAAGGGCCAAAAAAAA
TTTTTTAATGAAATTCTTAAATATGGTCCAAAATTTAGACTGAGGGACTGGACCATAATT
AAAGGGAAAATTTACACCTCAAAAatattaatttaatatattatatatattttattaATA
ACTTAAAAAAAATACAAAAAATTTGATAGTTTATATTATTTTGAAATAAAGCAATACAAA
TATTTGAATTGAGAAAATAAATTGATACATTTAAAAACATACTatcaataagttaaaatt
tatattaagtgattgattacaccataattaaaactaaacaattaatcaactaactatttt
caaaaaattaataattCTAGGCTATATTCA
>R=839#unclass/unclass
TATATCATGAATTTCAAAATATCTGTCACCCTCATTTAAAAACTTTCATTCA
>R=924.chkTE#unclass/unclass
TAAAAAAAGTTTCCCTAAAAAAAATCGTAACTTAGTAAATTGATGCCTAATTAATCGATA
GGTGAAGTCCTTTTTGATGTAACTCTTGTGGTTtatgtacatatatatatatttttttga
aatatatttacaataattgctataatataataACTTT
>R=930#unclass/unclass
TACTTTATTCATTTTGTTACTTTTTTGATCAATACTTTTAAGAACAGGTGGTCGTTAATT
GATA
>Contig[0020]#unclass/unclass
CATTTTTGAAGTAATGTATAACTATAAATCAGATTATTTTTTAGATTTTTTATCCAATAT
TTAAGTATTCGTGATATTATTAACATCTATATTCTATTTTAAGCATAATTCAATGATTTA
TTTTTAAATTTAACCTATTTCCTTTGGATACATGAAACAAACATAATCTTTTGTTAGTGG
ATTTAAATAGCTTGCAATTTTAAATAGTATAAGTGTATTAAAATAATTCTTCTCAATCCT
AAAATTAAACTATTTAAGAAGTTCTTACTTAAATTCCTTTATCATTTTATTTTCTTTTGC
TTAAACCTTGAGTATTTCATCTTAAATTCTATTAATTGTTGGAATTATATCAACAATAGT
TACTTCATCTTTCTATTATAAACATAAGCATGCTTGCTCTAATGAATTTAATACAGGTAA
CAATTAATTAAGAGTTAGTTCATCTGAAAAATTTATAGAAAATTATTATAGAACACTGTT
TTCAGCTTAGATAAATGTTTAAATTGCTTCATAATTATAAAGAAATGAAGATATTAATCT
ATTAAGAGACCACCACCTTGTATTGTTATTTAATTTTAATTTTATAAAGGGTAATTTTAT
TTCCTTATCCTCTTGTAGTTCATTAAACTTATTTTCTAGCTAATTATATCTTGTAGGATT
ATCTTTGAACCATGCATTGATATGATGAACTTTATTTATTATTTCATTTATAGTGCTATT
TTGAAGTGCATTAATTACAACATTATGCAATGTATGGCTAAAACAAATTATGTGATTCTC
TAAATACAAAAAATCACATTATTCTATTGCACAAACATTGGCTGATGCCATATCTGAGAT
AGCAAATCTCCTCTCCAAAGAGGCCTCATCGTTTTATCTTAGTAAATTATAGTATGATAA
ACATTTTTTTATATCTGACTAAATCCCAGCATTTGTTTTGTCATTTGTTTCGCAAACTTT
TAAGTATAAAGTTTTTAAATTGAAATCTCTATCAACATATCTAAGTATAATAGATATAAA
ATCTTTATTTATATACTTTGCTTTCCAATGATCCCATATTATTGAAAAGCCATTTTCTTC
TATACACTATAATTTAATTTATTCTTTTACAATCTATTGACTAATATCATAGATGTCATC
AATTTTTTATTATATTGTTTTTTTGCAAGGAGCATTATATTTTTAATTTATTAAGGACAG
TAATCTTTAAAAACCTGTATTTTCTACTATAATTTGAGGCTAATTATCTAAAATAACCAT
CATTATTATTTCAAATGTAATACTTTTTGGATCATTACTTTTAGTGAAATATTAATCAAT
TTACATATCTAATTTTTAAATTACTTCATTTTATTTCATTCTTTCTTGGATTTTTTTGAA
ATGGTCTTTATGGAATGTGCTAACATGGTTTATCATAGCTGTAGTATTTCCCAGATATAA
AACCCATTAATTTTCTTCAAGACAACCAGGAATTAAACATTTTGATTTTTTTATCTAGAT
TGTTTTTTTTTTATAGTCTTACAATTCAGAATCCATTTATATAATATCTTATTAACCTTC
AAGAACTTACTCAAATTAATAACACTCAAAATATTCCCATATTTAATATTTTGAAGCTCT
TTTTTTGACTATTACTAACTATCCTTTTTATTACTTTTACATATTAAATGATTCATTTAA
ATTAATATTTATCTAAAAATTTTAAATACTTCCTTCTTTTTAATACTCATTTCGTCTTAA
CAATATTAAGTCAATTTTAGTTAATCAAAATTAAAAAATTAAGCTCAATCGGAAGTTAAG
TAAAATACAAAAGTTAAGCTAAAATATAAACCAAGTAAAATCTGAATGTTAAGCAAAATT
TAAAGTTAATCATAATTTAAAGTTAAGTAAAATTTAAAATTTAAGCTCCAATCAAAGTTA
AGTAAATAGAAATGTTTGGCAAAATTGAGAAGTTAAGCAAGACTGAGAGTTAAGTAATTT
TAAAATTAAACAATAATAATTTACTTTTATATCAGCTTGTTAAAGTGTAAAATTTAATAT
AAAACTAATTATATTATTATTTTTTATCTAAATATTCAAAATTACTTAAATTTTTCAATA
TTAAAAAATGAAGTCGGTACTTATCGATCAAATCGTTATCATAAAGTTTATATTGAAACA
TCGAATCGCTATATTTAATAAATAGGGATAATCGTAAAATTTATCAGTCTTAAGAAATTT
TCTTCCGATTCCCATATATAGT
>Contig[0033]#DNA/Merlin
GCTGTGTTTCATGGGACTAAATATAAAAAAAAAATTTCATGTAAAAATGTTATGAATTTC
TAAGTAATTTATTCTTAAAAATTCCTATTTTTATCAAAATGTCTCTAAAACTTAATATTT
TTTATATCAAATAAATTTTACTTCTTTTATAATCTCAAATTTTATACCCCTCTCTACTCT
TTTTATTGATTACAAaaataaatcaggcaattaatataataattatttaaagctaaataa
taaatTGTTGTCTCGAATGGAGAGAGTGAATTAGTTATAGAATCAATATCTCAGACAGGA
CGAAAGGATTATTGCAACTCATGATCATGAGCATTGATTAATCTTACTTCGTGAGCATAG
ATTACTTTAGCCTTCAATTAACTTTATTTGTCATAAGGATGGTTGTGTCCGTAAGAATAC
TTAGATGACAGAAGTATCAGATAAGTATCGCTTAGATGGAGTCTTCATGAGATGCTATGG
GTGCTCAACTAAGCAGTCTATACGCGCAAATTCAATCTTCGAAGGTAGCAAACTACCTCT
CATTACACTTTACAGATGCCTCTTTTCTTGCTTCTTGCAAAACATGAGTATCATTGCTGC
CTAGGAATTCTGTGGTATGTCTGAAAGTGGAGTGCAAAGAATCTTTCGATTTTGTAAGCA
TTAGATTTCGAATTGGCTAATGAGGTCCTGGGCAGAAGAATCGCTTTGCCGTCCTCGAAT
CAATTTCCACCATATTCCTATCGTTGAGGTCGATGAAACGCTGATTACCCACTTAAGGGA
TCCTCTGTTTAGGACGAGAAGCGAATCATAATGCTGGGTGCTTGGGGTCATCGAAAGGAG
CACAGGAGAATTTCGCTGTATCGCTATAGGAAATGACAGGACATCATAAAACATCTCCAA
ATTTTTCTGTAGCATCGTTCATACTGGCAACCCAAGGACTATCGTCTATACTGATGGGGC
TGCGTTTTATGGCTTTTTGAATCAAAAAGGGTACGAGCGAAGGATAGTGAATCATAGCGT
TGGCTTTGGC
>Contig[0036].check-RbCR1-7_SP#unclass/unclass
CCTAGATTATTTGCTATCGAAACCGTCTACTGTAAGATCATAGAAATACTACAGCGCTGA
CATTACTGCTGGTGTAGAAAAACTCTCAGTCACTATTTACTAGTAATTCATTTTTTAAAA
ATCGGGTGTTTTATATTATGACAAAAGAAAATAAAATTAGATCATCTTCTACTGTAGGCA
TAGCCATTATTCTGCAAGTATTGATAGATCTAGCCCAAAATATTTCTGTAGTTATTCAGG
ATTTAGGGCTAAAATTAGGTTATGTTTCTAAGATTGAGTTATTGTAATTGATTTGCAAAG
TTCTAAATAATCTAATCATTTTGTTAGTTATTATTTCTGTACTATCTCAGCATGGCTATG
AGATCTGTGACATTATAGTTGTCCAAGGTATGAGTAAGGTGAGTATAAACTCTATTAACG
ATTTGTTGATTTGAGAATTGTTAAGG
>Contig[0091].T-S.check#nonLTR/nonLTR
CCAAATTGGTTAACTATTTTAAAGGCTAATTTCTTACATCCCTTATATCGAAACTTAATA
AAATCTAAAGATAGGATAATGTATGAATAAGTACTAAATTCTATTAAGTAAGAAATGGAG
AATCTAATAAAATAATAAGATCTTATTAAAATTGAAGATGTAGAAAATTAATTTTAAAAA
AAAAGATAACATAAAGAAGATAATTAACAAATTAGCTTATTAAGTTAATATCAATATTAT
TAATGTGAAGAAAATTCTAATCAATTATAGATAAATCAAAAGATACTCAATGAAATCTAA
TAATATTTATCAATAAATTTTGATCCATTATAATATAAATCCACAAAGAGATCATTTGAG
TTATAGTTTTACTATTAAAATTAATAATTGTTCCCAACACTTGCAAAAGTAGCAAGAAAT
TATTTTTGCATTCCTGCTACAACTGCAGAAATTGAGAGGTAAAAATattaattattataa
aattcattaaagtataatttataaaatttagagtttttagttAGATGGGCACTCTAATTA
[truncated: 218,187 more chars]
