# Supplementary material for: Structure of the germline genome of Tetrahymena thermophila and relationship to the massively rearranged somatic genome
Source: eLife. 2016 Nov 28;5:e19090. doi: 10.7554/eLife.19090 (PMC5182062; doi:10.7554/eLife.19090)
Supplement: Figure 6—source data 3. — Raw RepeatMasker output of the high confidence set of 7551 IESs, with two additional columns: the IES identifier (as in Supplementary file 3A) and the total putative TE content of each IES. DOI: http://dx.doi.org/10.7554/eLife.19090.020 [file elife-19090-fig6-data3.xls]

## Sheet: Figure 6-source data 3
Figure 6-source data 3. Putative TE annotation of high confidence 7551 IESs
Repeat masker output of the 7551 high confidence IESs
#Footnotes:
#(1) The column "IES total putative TE content" was obtained using a file generated with the following command lines:
# perl RMout_to_bed.pl 7551_IES.bed.fa.out base1 (script available here: https://github.com/4ureliek/Parsing-RepeatMasker-Outputs)
# bedtools sort -i 7551_IES.bed.fa.out.bed > 7551_IES.bed.fa.out.sorted.bed
# bedtools merge -i 7551_IES.bed.fa.out.sorted.bed > 7551_IES.bed.fa.out.sorted.merge.bed
#	#	#The following columns correspond to the raw repeat masker output, with the addition of query sequence names with no putative TE masking
#	#	#SW	perc	perc	perc	query	position	in	query	strand	matching	repeat	position	in	repeat
#IES ID	#total putative TE content of the IES (1)	#IES total putative TE content	div.	del.	ins.	sequence	begin	end	(left)		repeat	class/family	begin	end	(left)	ID	If_overlapp
IES-00267-r3	17.1161	2847	7.9	3.7	1.6	Supercontig_2.100:103096-106618	1704	2241	-1282	+	R=60.chkTE	unclass/unclass	3	551	-8	1
IES-00267-r3	17.1161	2374	11.5	7.3	3.5	Supercontig_2.100:103096-106618	2242	2306	-1217	+	R=22.chkTE	DNA/TcMar?	3	627	0	2
IES-00268-r11	40.4642	307	17.4	0.9	6.7	Supercontig_2.100:108887-119441	19	129	-10426	C	R=76.chkTE	DNA/DNA	-153	132	28	3	*
IES-00268-r11	40.4642	837	7.9	8.1	8.1	Supercontig_2.100:108887-119441	116	350	-10205	C	Contig[0691]	unclass/unclass	0	381	147	4
IES-00268-r11	40.4642	1067	11.5	6.1	1.5	Supercontig_2.100:108887-119441	1136	1383	-9172	+	Contig[0692].H	DNA/TcMar	2	266	-46	5
IES-00268-r11	40.4642	3298	1.3	0	0	Supercontig_2.100:108887-119441	2251	2644	-7911	C	Contig[0063]	unclass/unclass	0	394	1	6
IES-00268-r11	40.4642	536	20.3	3.2	0.4	Supercontig_2.100:108887-119441	3611	3857	-6698	C	R=1.chkTE	unclass/unclass	-241	258	5	7
IES-00268-r11	40.4642	2873	3.2	0	0	Supercontig_2.100:108887-119441	4997	5365	-5190	C	R=579	unclass/unclass	-52	369	1	8
IES-00268-r11	40.4642	1222	14	0	5.6	Supercontig_2.100:108887-119441	5588	5868	-4687	C	R=76.chkTE	DNA/DNA	-1	284	19	9
IES-00268-r11	40.4642	2702	9.2	2.4	3.2	Supercontig_2.100:108887-119441	5869	6371	-4184	+	R=6.check-RbGYPSY-I_MT	unclass/unclass	1	499	-7	10
IES-00268-r11	40.4642	915	12.7	12.8	2	Supercontig_2.100:108887-119441	6343	6615	-3940	C	Contig[0691]	unclass/unclass	-3	378	77	11	*
IES-00268-r11	40.4642	451	16.1	0.8	0	Supercontig_2.100:108887-119441	6807	6924	-3631	C	Contig[0393]	unclass/unclass	0	287	169	12
IES-00268-r11	40.4642	301	6.7	4.4	0	Supercontig_2.100:108887-119441	6925	6969	-3586	+	Tt.Tlr5pr.helicase	DNA/Tlr	1003	1049	-4293	13
IES-00268-r11	40.4642	231	27.2	8.7	0.7	Supercontig_2.100:108887-119441	6970	7049	-3506	C	R=161	DNA/Tlr?	-3	179	45	14	*
IES-00268-r11	40.4642	341	14.1	3.1	0	Supercontig_2.100:108887-119441	6987	7050	-3505	+	R=1785	unclass/unclass	2	67	-4	15
IES-00268-r11	40.4642	946	8.7	6.3	2	Supercontig_2.100:108887-119441	8786	8974	-1581	C	Contig[0717].chkTE	unclass/unclass	-297	197	1	16
IES-00268-r11	40.4642	647	10.3	3.5	0	Supercontig_2.100:108887-119441	8980	9153	-1402	+	Tt.Tlr1.3pr.integrase	DNA/Tlr	576	755	-2922	17
IES-00268-r11	40.4642	256	23.9	0	0	Supercontig_2.100:108887-119441	9303	9373	-1182	+	R=2021.chkTE	unclass/unclass	1	71	0	18
IES-00268-r11	40.4642	4844	12.5	4.4	3	Supercontig_2.100:108887-119441	9581	10555	0	+	Contig[0703]	unclass/unclass	3	990	-67	19
IES-00259-r14	37.9145	309	13.7	0	0	Supercontig_2.100:11915-17342	596	646	-4782	C	R=2202	unclass/unclass	-1	53	3	20
IES-00259-r14	37.9145	7309	0	0	0	Supercontig_2.100:11915-17342	781	1669	-3759	+	Contig[0204]	unclass/unclass	1	889	0	21
IES-00259-r14	37.9145	1244	0	0	0	Supercontig_2.100:11915-17342	2528	2671	-2757	+	R=3490	unclass/unclass	1	144	0	22
IES-00259-r14	37.9145	766	0	0	0	Supercontig_2.100:11915-17342	2694	2787	-2641	+	R=3379	unclass/unclass	1	94	0	23
IES-00259-r14	37.9145	2982	0	0	0	Supercontig_2.100:11915-17342	2889	3244	-2184	+	Contig[0213]	unclass/unclass	1	356	0	24
IES-00259-r14	37.9145	468	25.8	2.4	2	Supercontig_2.100:11915-17342	3083	3335	-2093	C	R=544	unclass/unclass	-23	359	106	25	*
IES-00259-r14	37.9145	1178	3.8	0	0	Supercontig_2.100:11915-17342	3302	3461	-1967	+	Contig[0634].chkTE	DNA/MITE	5	164	-15	26
IES-00259-r14	37.9145	1453	18.1	1.3	2.6	Supercontig_2.100:11915-17342	4492	4798	-630	C	Contig[0302].fam6.noTIR.C.DDE	DNA/TcMar	-1407	2278	1976	27
IES-00269-r13	21.9308	294	11.7	1.2	10.1	Supercontig_2.100:122667-124458	356	441	-1351	+	R=147	unclass/unclass	3	81	0	28
IES-00269-r13	21.9308	234	19.8	5.8	3.4	Supercontig_2.100:122667-124458	513	685	-1107	C	Contig[0739]	unclass/unclass	-5	178	2	29
IES-00269-r13	21.9308	233	14.5	3.2	1.6	Supercontig_2.100:122667-124458	700	762	-1030	C	R=1.chkTE	unclass/unclass	-182	317	254	30
IES-00269-r13	21.9308	297	15.5	0	0	Supercontig_2.100:122667-124458	799	869	-923	C	R=1048	unclass/unclass	-2	76	6	31
IES-00270-r17	40.2802	929	5	0.6	4.3	Supercontig_2.100:126918-132699	166	332	-5450	C	R=22.chkTE	DNA/TcMar?	-16	611	451	32	*
IES-00270-r17	40.2802	2252	8.3	5	2.8	Supercontig_2.100:126918-132699	262	719	-5063	C	R=60.chkTE	unclass/unclass	-91	468	1	33
IES-00270-r17	40.2802	2479	3	3.1	2.9	Supercontig_2.100:126918-132699	1092	1472	-4310	+	Contig[0387]	unclass/unclass	1	382	0	34
IES-00270-r17	40.2802	329	28.5	1.2	2.7	Supercontig_2.100:126918-132699	2747	2955	-2827	C	R=2548	DNA/Merlin	-24	276	68	35
IES-00270-r17	40.2802	288	30.5	4.8	6.9	Supercontig_2.100:126918-132699	2810	3017	-2765	+	Contig[0133].H.2ends.DDE	DNA/Merlin	8	211	-331	36	*
IES-00270-r17	40.2802	2915	8.9	2.8	1.4	Supercontig_2.100:126918-132699	3714	4212	-1570	+	R=6.check-RbGYPSY-I_MT	unclass/unclass	1	506	0	37
IES-00270-r17	40.2802	988	0	0	0	Supercontig_2.100:126918-132699	4504	4609	-1173	C	R=161	DNA/Tlr?	-4	179	74	38
IES-00270-r17	40.2802	1337	0	0	0	Supercontig_2.100:126918-132699	4710	4857	-925	+	R=161	DNA/Tlr?	32	179	-4	39
IES-00270-r17	40.2802	401	12.9	0	6.9	Supercontig_2.100:126918-132699	5312	5419	-363	+	Contig[0691]	unclass/unclass	281	381	0	40	*
IES-00270-r17	40.2802	586	18.8	1.7	7.2	Supercontig_2.100:126918-132699	5390	5681	-101	+	R=76.chkTE	DNA/DNA	4	280	-5	41
IES-00270-r17	40.2802	263	23.8	2.2	7.1	Supercontig_2.100:126918-132699	5420	5578	-204	C	R=6.check-RbGYPSY-I_MT	unclass/unclass	-206	300	46	42	*
IES-00271-r32	64.0918	1467	5.2	0	0	Supercontig_2.100:138744-144232	76	268	-5221	+	Contig[0405]	unclass/unclass	1	193	0	43
IES-00271-r32	64.0918	601	12.2	13.3	1.1	Supercontig_2.100:138744-144232	275	439	-5050	+	R=69.chkTE	unclass/unclass	1	185	0	44	*
IES-00271-r32	64.0918	2101	3.1	17.8	0	Supercontig_2.100:138744-144232	299	696	-4793	C	Contig[0565]	unclass/unclass	-2	470	2	45
IES-00271-r32	64.0918	295	14.1	5.8	3.8	Supercontig_2.100:138744-144232	881	983	-4506	+	R=1.chkTE	unclass/unclass	95	199	-300	46
IES-00271-r32	64.0918	709	17.1	5.8	3.8	Supercontig_2.100:138744-144232	1328	1637	-3852	C	R=1.chkTE	unclass/unclass	-183	316	1	47
IES-00271-r32	64.0918	705	27.6	3	3.7	Supercontig_2.100:138744-144232	1752	2210	-3279	C	Contig[0069].H	DNA/TcMar	-173	748	293	48
IES-00271-r32	64.0918	318	15.4	0.8	8.9	Supercontig_2.100:138744-144232	2744	2864	-2625	+	Contig[0691]	unclass/unclass	61	172	-209	49	*
IES-00271-r32	64.0918	383	15	0	3.5	Supercontig_2.100:138744-144232	2847	2936	-2553	+	Contig[0691]	unclass/unclass	283	369	-12	49
IES-00271-r32	64.0918	504	1.5	0	1.5	Supercontig_2.100:138744-144232	3020	3087	-2402	+	R=1577.chkTE	unclass/unclass	1	67	-212	50	*
IES-00271-r32	64.0918	926	3.1	0	0	Supercontig_2.100:138744-144232	3081	3204	-2285	C	R=1724	unclass/unclass	0	109	1	51
IES-00271-r32	64.0918	426	31.1	2.8	2.8	Supercontig_2.100:138744-144232	3089	3305	-2184	+	Contig[0087]	unclass/unclass	5	244	-3	52	*
IES-00271-r32	64.0918	9070	2.1	0.1	0	Supercontig_2.100:138744-144232	3220	4248	-1241	C	Contig[0033]	DNA/Merlin	0	1030	1	53
IES-00271-r32	64.0918	1206	9.9	0.4	4.9	Supercontig_2.100:138744-144232	4625	4879	-610	C	R=220	unclass/unclass	0	244	1	54
IES-00271-r32	64.0918	1968	6.5	6.2	0	Supercontig_2.100:138744-144232	4882	5235	-254	+	Contig[0623]	unclass/unclass	2	377	0	55
IES-00272-r13	25.9128	1043	9.8	0.5	4.3	Supercontig_2.100:148640-151186	972	1163	-1384	C	R=6.check-RbGYPSY-I_MT	unclass/unclass	-308	198	14	56
IES-00272-r13	25.9128	251	19.1	0	0	Supercontig_2.100:148640-151186	2019	2065	-482	C	R=76.chkTE	DNA/DNA	-1	284	238	57
IES-00272-r13	25.9128	300	9.8	0	0	Supercontig_2.100:148640-151186	2126	2176	-371	+	R=3222	unclass/unclass	3	53	0	58	*
IES-00272-r13	25.9128	2438	6.8	3.4	1.3	Supercontig_2.100:148640-151186	2161	2546	-1	+	R=6.check-RbGYPSY-I_MT	unclass/unclass	14	407	-99	59
IES-00273-r12	25.7567	700	25.6	8.5	0	Supercontig_2.100:172941-176574	285	589	-3045	C	Contig[0703]	unclass/unclass	-2	1055	725	60
IES-00273-r12	25.7567	498	26	16.3	2	Supercontig_2.100:172941-176574	434	826	-2808	+	Contig[0680]	unclass/unclass	1	448	0	61	*
IES-00273-r12	25.7567	3147	2.5	0	0	Supercontig_2.100:172941-176574	1808	2201	-1433	C	Contig[0063]	unclass/unclass	0	394	1	62
IES-00274-r12	33.5455	453	9.4	0	11.3	Supercontig_2.100:218930-220500	781	888	-683	+	R=53.chkTE	DNA/MITE	3	99	-294	63	*
IES-00274-r12	33.5455	1659	9.5	3.3	3.8	Supercontig_2.100:218930-220500	855	1307	-264	C	R=523.C	DNA/MITE	-50	447	1	64
IES-00260-r12	30.4166	1042	9.9	8.3	5.7	Supercontig_2.100:21977-26273	291	580	-3717	+	Contig[0691]	unclass/unclass	85	381	0	65
IES-00260-r12	30.4166	265	22.9	8.2	8.6	Supercontig_2.100:21977-26273	304	757	-3540	C	R=6.check-RbGYPSY-I_MT	unclass/unclass	-23	483	32	66	*
IES-00260-r12	30.4166	512	22.1	0.4	7.6	Supercontig_2.100:21977-26273	577	816	-3481	+	R=76.chkTE	DNA/DNA	26	249	-36	67
IES-00260-r12	30.4166	228	8.3	5.6	0	Supercontig_2.100:21977-26273	1156	1191	-3106	+	R=76.chkTE	DNA/DNA	242	279	-6	68
IES-00260-r12	30.4166	961	14.8	1.7	7.4	Supercontig_2.100:21977-26273	1340	1638	-2659	C	R=76.chkTE	DNA/DNA	-2	283	1	69
IES-00260-r12	30.4166	649	20.1	4.3	6	Supercontig_2.100:21977-26273	1639	1824	-2473	+	R=6.check-RbGYPSY-I_MT	unclass/unclass	234	413	-93	70	*
IES-00260-r12	30.4166	906	9.3	5.4	3.5	Supercontig_2.100:21977-26273	1608	1829	-2468	C	Contig[0691]	unclass/unclass	0	381	156	71
IES-00260-r12	30.4166	260	14.3	0	0	Supercontig_2.100:21977-26273	2709	2757	-1540	+	R=829.chkTE	unclass/unclass	11	59	-311	72
IES-00260-r12	30.4166	409	18.4	4.8	7.5	Supercontig_2.100:21977-26273	3401	3606	-691	C	Contig[0742]	unclass/unclass	-4	217	17	73
IES-00275-r20	79.4975	751	5	1	0	Supercontig_2.100:230567-232556	110	210	-1780	+	R=3162	LINE/L1	112	213	0	74
IES-00275-r20	79.4975	883	21.3	3.2	4.2	Supercontig_2.100:230567-232556	296	378	-1612	+	Contig[0024].chkTE	unclass/unclass	16	159	-259	75
IES-00275-r20	79.4975	1157	5.2	0.6	2.3	Supercontig_2.100:230567-232556	379	556	-1434	C	Contig[0438]	unclass/unclass	0	175	1	76
IES-00275-r20	79.4975	883	21.3	3.2	4.2	Supercontig_2.100:230567-232556	557	702	-1288	+	Contig[0024].chkTE	unclass/unclass	160	418	0	75
IES-00275-r20	79.4975	454	17.4	8.4	7.3	Supercontig_2.100:230567-232556	823	1490	-500	+	R=7	DNA/Tlr?	1	675	-28	77	*
IES-00275-r20	79.4975	2806	7.6	3	4	Supercontig_2.100:230567-232556	1293	1827	-163	+	R=60.chkTE	unclass/unclass	1	530	-29	78
IES-00275-r20	79.4975	2488	10.8	7	4.5	Supercontig_2.100:230567-232556	1828	1896	-94	+	R=22.chkTE	DNA/TcMar?	1	618	-9	79
IES-00276-r23	42.951	625	4.3	0	0	Supercontig_2.100:235997-239039	761	854	-2189	+	R=829.chkTE	unclass/unclass	13	106	-264	80
IES-00276-r23	42.951	656	31.6	4.4	5	Supercontig_2.100:235997-239039	1057	2131	-912	C	R=720.H	DNA/TcMar	0	736	1	81
IES-00276-r23	42.951	1033	5.1	0.7	0	Supercontig_2.100:235997-239039	2287	2424	-619	+	R=829.chkTE	unclass/unclass	102	240	-130	82
IES-00277-r16	40.192	496	18.3	1.6	7.6	Supercontig_2.100:241208-243394	424	681	-1506	+	R=1048	unclass/unclass	1	238	-261	83
IES-00277-r16	40.192	3156	8	1.4	2.1	Supercontig_2.100:241208-243394	1036	1598	-589	+	R=60.chkTE	unclass/unclass	1	559	0	84
IES-00277-r16	40.192	301	17.9	1.4	2.9	Supercontig_2.100:241208-243394	1588	1656	-531	C	Contig[0284].fam3.2TIR.C.DDE	DNA/TcMar	-3658	68	1	85	*
IES-00278-r16	73.5513	2584	9.3	0.7	4.8	Supercontig_2.100:247110-248852	175	737	-1006	C	R=60.chkTE	unclass/unclass	0	559	19	86
IES-00278-r16	73.5513	310	27.8	0	13.4	Supercontig_2.100:247110-248852	769	1005	-738	+	Contig[0703]	unclass/unclass	335	543	-514	87	*
IES-00278-r16	73.5513	2389	8.3	10	0.5	Supercontig_2.100:247110-248852	920	1328	-415	C	Contig[0680]	unclass/unclass	0	448	1	88
IES-00278-r16	73.5513	806	24.5	1.9	4.8	Supercontig_2.100:247110-248852	1124	1487	-256	+	Contig[0703]	unclass/unclass	700	1053	-4	87	*
IES-00279-r15	32.0875	1136	9.4	6.2	6.9	Supercontig_2.100:261693-264983	87	393	-2898	+	Contig[0691]	unclass/unclass	77	381	0	89
IES-00279-r15	32.0875	268	23.5	8.5	7	Supercontig_2.100:261693-264983	128	576	-2715	C	R=6.check-RbGYPSY-I_MT	unclass/unclass	-49	457	3	90	*
IES-00279-r15	32.0875	935	12.8	10.4	0.8	Supercontig_2.100:261693-264983	400	620	-2671	+	R=76.chkTE	DNA/DNA	43	284	-1	91
IES-00279-r15	32.0875	496	17.1	6.7	1.1	Supercontig_2.100:261693-264983	1204	1419	-1872	+	R=23	unclass/unclass	2	209	-409	92	*
IES-00279-r15	32.0875	597	21.1	3.9	4.6	Supercontig_2.100:261693-264983	1418	1725	-1566	+	R=251.chkTE	unclass/unclass	2	307	-31	93
IES-00280-r14	20.8167	1213	12.4	18.4	7.6	Supercontig_2.100:272112-278894	1	414	-6369	C	R=29.C	LINE/L1-outcast	-61	3286	2827	94
IES-00280-r14	20.8167	246	4.8	2.4	0	Supercontig_2.100:272112-278894	440	481	-6302	C	Contig[0522]	unclass/unclass	0	352	310	95
IES-00280-r14	20.8167	1328	16.4	6.8	0	Supercontig_2.100:272112-278894	2969	3278	-3505	C	Contig[0730].chkTE	unclass/unclass	-1	332	2	96
IES-00280-r14	20.8167	674	1	0.9	3.9	Supercontig_2.100:272112-278894	3312	3416	-3367	C	Contig[0739]	unclass/unclass	-81	102	1	97
IES-00280-r14	20.8167	537	18.4	0.6	2.4	Supercontig_2.100:272112-278894	5538	5710	-1073	C	R=29.C	LINE/L1-outcast	-822	2525	2356	94
IES-00280-r14	20.8167	620	17.6	10	6.8	Supercontig_2.100:272112-278894	5820	6160	-623	+	R=6.check-RbGYPSY-I_MT	unclass/unclass	133	483	-23	98
IES-00280-r14	20.8167	367	17.1	4.2	6.4	Supercontig_2.100:272112-278894	6044	6187	-596	C	R=2	unclass/unclass	-6	141	1	99	*
IES-00282-r12	35.1098	435	14	0	0	Supercontig_2.100:285137-292285	600	692	-6457	+	R=242.chkTE	unclass/unclass	1	93	0	100
IES-00282-r12	35.1098	280	11.4	12.2	10.1	Supercontig_2.100:285137-292285	786	989	-6160	C	R=7	DNA/Tlr?	-438	265	58	101	*
IES-00282-r12	35.1098	499	15.1	3.5	9.9	Supercontig_2.100:285137-292285	814	1071	-6078	C	R=23	unclass/unclass	-374	244	2	102
IES-00282-r12	35.1098	336	24	4.8	0	Supercontig_2.100:285137-292285	2417	2541	-4608	+	Contig[0663]	unclass/unclass	192	322	-10	103
IES-00282-r12	35.1098	370	21.7	4	4	Supercontig_2.100:285137-292285	2880	3004	-4145	C	Contig[0260].chkTE	unclass/unclass	-45	1215	1091	104
IES-00282-r12	35.1098	497	28	0.9	1.4	Supercontig_2.100:285137-292285	3597	3817	-3332	C	Contig[0260].chkTE	unclass/unclass	-915	345	126	104
IES-00282-r12	35.1098	2517	27.2	1.6	4.3	Supercontig_2.100:285137-292285	4132	5263	-1886	C	Contig[0255]	unclass/unclass	0	1126	24	105
IES-00282-r12	35.1098	926	17	16	1.5	Supercontig_2.100:285137-292285	5435	5835	-1314	C	R=6.check-RbGYPSY-I_MT	unclass/unclass	-35	471	14	106
IES-00282-r12	35.1098	449	15.3	1.6	7.5	Supercontig_2.100:285137-292285	6459	6585	-564	+	R=2	unclass/unclass	3	122	-25	107
IES-00261-r11	45.3711	550	19.9	2.4	10.7	Supercontig_2.100:29529-38893	274	768	-8597	C	R=1.chkTE	unclass/unclass	-41	458	1	108
IES-00261-r11	45.3711	1409	6.4	3	9.7	Supercontig_2.100:29529-38893	897	1225	-8140	C	R=60.chkTE	unclass/unclass	-249	310	2	109
IES-00261-r11	45.3711	239	17.9	1.1	10	Supercontig_2.100:29529-38893	1342	1428	-7937	C	Contig[0387]	unclass/unclass	-301	81	2	110
IES-00261-r11	45.3711	1456	0	0	0	Supercontig_2.100:29529-38893	1511	1673	-7692	C	Contig[0050]	unclass/unclass	0	194	32	111
IES-00261-r11	45.3711	5117	0	0	0	Supercontig_2.100:29529-38893	2469	3072	-6293	+	R=3355.chkTE	unclass/unclass	1	604	0	112
IES-00261-r11	45.3711	324	29.9	9.3	4.2	Supercontig_2.100:29529-38893	2805	3503	-5862	+	Contig[0073].fam4.2TIR.C.DDE	DNA/TcMar	316	1048	-2998	113	*
IES-00261-r11	45.3711	590	27.7	14.9	1.2	Supercontig_2.100:29529-38893	3657	3952	-5413	+	Contig[0073].fam4.2TIR.C.DDE	DNA/TcMar	1223	1558	-2488	114
IES-00261-r11	45.3711	1287	28.5	6.2	4.2	Supercontig_2.100:29529-38893	5351	6452	-2913	C	Contig[0330].TSD.DDE	DNA/TcMar	-70	1139	17	115
IES-00261-r11	45.3711	592	14.8	9.1	4.5	Supercontig_2.100:29529-38893	6513	6766	-2599	+	Contig[0691]	unclass/unclass	117	381	0	116
IES-00261-r11	45.3711	228	27.3	0	0	Supercontig_2.100:29529-38893	8078	8129	-1236	+	Contig[0457]	DNA/TcMar	26	77	-714	117
IES-00261-r11	45.3711	290	29.8	8	4.7	Supercontig_2.100:29529-38893	8130	8565	-800	+	Contig[0498]	DNA/TcMar	1	450	-187	118
IES-00283-r23	20.9448	227	26.6	4.7	4.7	Supercontig_2.100:311443-316565	463	612	-4511	C	R=1799	DNA/TcMar	-43	155	6	119
IES-00283-r23	20.9448	324	18.2	4.9	4.9	Supercontig_2.100:311443-316565	2303	2446	-2677	+	R=2	unclass/unclass	1	144	-3	120
IES-00283-r23	20.9448	987	17.4	1.1	2.2	Supercontig_2.100:311443-316565	2475	2750	-2373	C	R=6.check-RbGYPSY-I_MT	unclass/unclass	-220	286	14	121
IES-00283-r23	20.9448	3696	3.6	0.8	0.2	Supercontig_2.100:311443-316565	3562	4064	-1059	+	R=25	unclass/unclass	1	506	-33	122
IES-00284-r11	3.79779	872	14.9	0	0	Supercontig_2.100:326159-330055	315	462	-3435	+	Contig[0547]	Viral/Baculovirus	1184	1331	-145	123
IES-00285-r10	23.6059	422	29.5	2.3	1.8	Supercontig_2.100:332026-341099	836	1056	-8018	+	Contig[0034].H.DDE.notMAC	DNA/piggyBac	884	1105	-942	124
IES-00285-r10	23.6059	546	0	0	0	Supercontig_2.100:332026-341099	3485	3569	-5505	+	R=1988	unclass/unclass	1	85	-6	125
IES-00285-r10	23.6059	589	0	0	0	Supercontig_2.100:332026-341099	3670	3760	-5314	+	R=1988	unclass/unclass	1	91	0	126
IES-00285-r10	23.6059	1279	1.2	0	0	Supercontig_2.100:332026-341099	4278	4440	-4634	+	R=1373	unclass/unclass	1	163	0	127
IES-00285-r10	23.6059	291	30.2	5.3	4.6	Supercontig_2.100:332026-341099	4388	4533	-4541	C	Contig[0590].C	DNA/TcMar-pogo	-669	1701	1535	128	*
IES-00285-r10	23.6059	701	0	0	0	Supercontig_2.100:332026-341099	4534	4616	-4458	+	R=3402	DNA/TcMar-pogo	1	83	0	129
IES-00285-r10	23.6059	291	30.2	5.3	4.6	Supercontig_2.100:332026-341099	4617	5260	-3814	C	Contig[0590].C	DNA/TcMar-pogo	-836	1534	798	128
IES-00285-r10	23.6059	585	0	0	0	Supercontig_2.100:332026-341099	5261	5326	-3748	+	R=3407	unclass/unclass	1	66	0	130
IES-00285-r10	23.6059	291	30.2	5.3	4.6	Supercontig_2.100:332026-341099	5327	5598	-3476	C	Contig[0590].C	DNA/TcMar-pogo	-669	797	483	128
IES-00285-r10	23.6059	1832	0.4	0	0	Supercontig_2.100:332026-341099	5800	6036	-3038	C	R=1283.chkTE	unclass/unclass	0	237	1	131
IES-00285-r10	23.6059	246	8.3	2.8	0	Supercontig_2.100:332026-341099	8093	8128	-946	C	R=1810	unclass/unclass	-7	56	20	132
IES-00285-r10	23.6059	489	14.8	11.8	0.6	Supercontig_2.100:332026-341099	8588	8738	-336	C	R=1571	unclass/unclass	-9	253	3	133
IES-00286-r11	19.0918	274	15.6	3.5	11.7	Supercontig_2.100:384280-386217	1383	1752	-186	+	R=7	DNA/Tlr?	331	673	-30	134
IES-00262-r9	30.7937	979	23.5	2.4	2.4	Supercontig_2.100:40104-42938	708	1160	-1675	+	R=3253	unclass/unclass	3	455	-2	135
IES-00262-r9	30.7937	259	22.8	4.3	8.6	Supercontig_2.100:40104-42938	1972	2225	-610	+	R=220	unclass/unclass	1	244	0	136
IES-00262-r9	30.7937	567	2.9	1.8	4.7	Supercontig_2.100:40104-42938	2670	2774	-61	+	Contig[0739]	unclass/unclass	1	102	-81	137
IES-00262-r9	30.7937	510	1.6	0	0	Supercontig_2.100:40104-42938	2775	2835	0	+	R=12.TIR.TSD.C	DNA/MITE	1	61	-637	138
IES-00258-r5	24.4011	557	3	0	0	Supercontig_2.100:4322-7452	426	492	-2639	C	Contig[0692].H	DNA/TcMar	-8	147	81	139
IES-00258-r5	24.4011	227	21.4	0	5.3	Supercontig_2.100:4322-7452	681	759	-2372	+	Contig[0677].P	DNA/DNA	4	78	-2972	140
IES-00258-r5	24.4011	3117	6.6	1.9	3.9	Supercontig_2.100:4322-7452	1119	1635	-1496	C	Contig[0530]	unclass/unclass	-1	507	1	141
IES-00258-r5	24.4011	339	11.8	0	0	Supercontig_2.100:4322-7452	1687	1737	-1394	+	R=2202	unclass/unclass	3	53	-1	142
IES-00258-r5	24.4011	259	16	2	0	Supercontig_2.100:4322-7452	2135	2184	-947	C	R=2202	unclass/unclass	-1	53	3	143
IES-00263-r9	79.2482	1137	11.4	0.5	2.8	Supercontig_2.100:45915-55518	104	320	-9284	C	R=218	unclass/unclass	0	249	38	144
IES-00263-r9	79.2482	8639	1.3	0.3	0	Supercontig_2.100:45915-55518	630	1681	-7923	+	Contig[0590].C	DNA/TcMar-pogo	1	1055	-1315	145
IES-00263-r9	79.2482	4184	11.9	1.6	0.8	Supercontig_2.100:45915-55518	1698	2448	-7156	+	Tt.Tlr5pr.helicase	DNA/Tlr	1620	2376	-2966	146
IES-00263-r9	79.2482	688	6.3	0	0	Supercontig_2.100:45915-55518	2443	2537	-7067	+	R=2	unclass/unclass	1	95	-52	147	*
IES-00263-r9	79.2482	503	3.1	0	0	Supercontig_2.100:45915-55518	2640	2704	-6900	C	R=6.check-RbGYPSY-I_MT	unclass/unclass	-428	78	14	148
IES-00263-r9	79.2482	283	11.8	0	0	Supercontig_2.100:45915-55518	2689	2739	-6865	C	R=3222	unclass/unclass	0	53	3	149	*
IES-00263-r9	79.2482	256	22.4	5.6	5.6	Supercontig_2.100:45915-55518	2705	2781	-6823	+	R=76.chkTE	DNA/DNA	142	283	-2	150	*
IES-00263-r9	79.2482	18509	11.7	1.4	0.1	Supercontig_2.100:45915-55518	2782	5709	-3895	+	Tt.Tlr5pr.helicase	DNA/Tlr	2377	5342	0	151
IES-00263-r9	79.2482	13121	1.1	0	0	Supercontig_2.100:45915-55518	5965	7548	-2056	C	R=1247.H	DNA/hAT-Ac	0	1584	1	152
IES-00263-r9	79.2482	1573	2.5	0	0	Supercontig_2.100:45915-55518	7558	7756	-1848	C	Contig[0060]	DNA/hAT-Ac	0	199	1	153
IES-00263-r9	79.2482	4936	1.2	7.1	0	Supercontig_2.100:45915-55518	7766	8414	-1190	C	Contig[0094].H	DNA/hAT-Ac	0	695	1	154
IES-00264-r10	44.5385	797	12.9	9.3	3.4	Supercontig_2.100:59071-61670	27	274	-2326	+	Contig[0691]	unclass/unclass	77	338	-43	155
IES-00264-r10	44.5385	255	19.4	3.4	7	Supercontig_2.100:59071-61670	315	491	-2109	+	R=951	unclass/unclass	3	173	-18	156
IES-00264-r10	44.5385	256	27.6	5.5	6.4	Supercontig_2.100:59071-61670	1277	1624	-976	C	Contig[0590].C	DNA/TcMar-pogo	-975	1395	1051	157
IES-00264-r10	44.5385	791	0	0	0	Supercontig_2.100:59071-61670	1650	1744	-856	C	R=3478	DNA/TcMar-pogo	0	95	1	158
IES-00264-r10	44.5385	976	15.5	1.7	6.5	Supercontig_2.100:59071-61670	2266	2555	-45	+	R=76.chkTE	DNA/DNA	8	284	-1	159
IES-00265-r12	46.9578	6028	11.3	2.3	2.4	Supercontig_2.100:63735-70374	136	1316	-5324	+	R=102.chkTE	unclass/unclass	1	1513	0	160
IES-00265-r12	46.9578	607	21.8	3.3	8.2	Supercontig_2.100:63735-70374	1305	1913	-4727	+	Contig[0734].Pol.P	DNA/Maverick-Tlr	1332	1911	-2947	161	*
IES-00265-r12	46.9578	1743	16.1	4.2	5.8	Supercontig_2.100:63735-70374	1671	2268	-4372	C	Contig[0599].chkTE	DNA/Maverick-Tlr	-227	589	1	162
IES-00265-r12	46.9578	1920	8.1	0.4	0	Supercontig_2.100:63735-70374	2581	2839	-3801	C	R=121	unclass/unclass	-418	270	11	163
IES-00265-r12	46.9578	225	8.8	0	0	Supercontig_2.100:63735-70374	2864	2897	-3743	+	Contig[0703]	unclass/unclass	1024	1057	0	164
IES-00265-r12	46.9578	1567	11.6	1	1	Supercontig_2.100:63735-70374	3175	3470	-3170	+	Contig[0342]	DNA/Maverick-Tlr	3	298	0	165
IES-00265-r12	46.9578	1850	11.3	8.1	1.4	Supercontig_2.100:63735-70374	3913	4308	-2332	C	R=6.check-RbGYPSY-I_MT	unclass/unclass	-63	443	22	166
IES-00266-r12	75.717	276	19.4	4	2.8	Supercontig_2.100:98204-101341	13	261	-2877	C	R=7	DNA/Tlr?	-83	620	369	167	*
IES-00266-r12	75.717	959	18.5	10.6	8	Supercontig_2.100:98204-101341	258	586	-2552	C	Contig[0333].fam8.noTIR.C.DDE	DNA/TcMar	-736	2867	2531	168
IES-00266-r12	75.717	1559	13.1	7.7	6.7	Supercontig_2.100:98204-101341	589	1118	-2020	+	R=60.chkTE	unclass/unclass	1	535	-24	169
IES-00266-r12	75.717	276	17.9	5.3	6.2	Supercontig_2.100:98204-101341	1112	1224	-1914	C	R=1542	unclass/unclass	0	118	7	170	*
IES-00266-r12	75.717	257	6.2	0	0	Supercontig_2.100:98204-101341	1720	1751	-1387	C	R=76.chkTE	DNA/DNA	-12	273	242	171
IES-00266-r12	75.717	662	10.9	7.2	0.6	Supercontig_2.100:98204-101341	1793	1958	-1180	+	R=191.chkTE	unclass/unclass	5	181	-4	172
IES-00266-r12	75.717	495	14.7	7	5.2	Supercontig_2.100:98204-101341	1822	2123	-1015	C	R=173	unclass/unclass	0	337	31	173	*
IES-00266-r12	75.717	721	11	4.9	7.3	Supercontig_2.100:98204-101341	2276	2540	-598	+	Contig[0393]	unclass/unclass	3	261	-26	174
IES-00266-r12	75.717	332	22.1	4.6	9.1	Supercontig_2.100:98204-101341	2598	2816	-322	C	R=76.chkTE	DNA/DNA	-50	235	26	171	*
IES-00266-r12	75.717	1072	12.9	4	10.9	Supercontig_2.100:98204-101341	2813	3135	-3	C	Contig[0691]	unclass/unclass	0	381	79	175
IES-00290-r12	41.9826	2226	8.7	0.3	0	Supercontig_2.101:126624-129841	1270	1590	-1628	+	Contig[0680]	unclass/unclass	127	448	0	176
IES-00290-r12	41.9826	372	27	9.2	6.6	Supercontig_2.101:126624-129841	1591	1966	-1252	C	Contig[0703]	unclass/unclass	-278	779	66	177
IES-00290-r12	41.9826	310	21.1	0	0	Supercontig_2.101:126624-129841	2307	2377	-841	C	R=2021.chkTE	unclass/unclass	0	71	1	178
IES-00290-r12	41.9826	1083	19.9	1.1	0	Supercontig_2.101:126624-129841	2516	2776	-442	C	Contig[0730].chkTE	unclass/unclass	0	333	70	179
IES-00290-r12	41.9826	649	14.6	6.7	3	Supercontig_2.101:126624-129841	2781	3102	-116	C	R=74.chkTE	unclass/unclass	-121	297	4	180
IES-00291-r14	54.0425	972	20.4	0.8	5.3	Supercontig_2.101:151839-156031	706	1197	-2996	+	R=1.chkTE	unclass/unclass	1	471	-28	181
IES-00291-r14	54.0425	421	9	0	2.6	Supercontig_2.101:151839-156031	1135	1214	-2979	C	R=1048	unclass/unclass	0	78	1	182	*
IES-00291-r14	54.0425	257	15.9	11.1	0	Supercontig_2.101:151839-156031	1380	1505	-2688	C	R=76.chkTE	DNA/DNA	-98	187	48	183	*
IES-00291-r14	54.0425	479	19.1	7.8	9.6	Supercontig_2.101:151839-156031	1456	1965	-2228	+	Contig[0506]	DNA/TcMar	44	545	-2527	184
IES-00291-r14	54.0425	1461	21.2	1.4	2.5	Supercontig_2.101:151839-156031	2620	3064	-1129	+	Contig[0165].H	DNA/TcMar	18	457	-3	185
IES-00291-r14	54.0425	474	13.7	6.8	0.8	Supercontig_2.101:151839-156031	3274	3391	-802	+	R=1149	unclass/unclass	81	205	0	186	*
IES-00291-r14	54.0425	1553	16.3	2.3	2.8	Supercontig_2.101:151839-156031	3289	3932	-261	+	R=7	DNA/Tlr?	1	641	-62	187
IES-00291-r14	54.0425	274	22.7	0	0	Supercontig_2.101:151839-156031	3925	3999	-194	+	R=700	unclass/unclass	22	96	0	188	*
IES-00287-r12	35.701	236	15.4	7.3	5.1	Supercontig_2.101:15262-22258	244	339	-6658	+	R=829.chkTE	unclass/unclass	6	103	-267	189
IES-00287-r12	35.701	598	14.9	8.4	4.3	Supercontig_2.101:15262-22258	893	1095	-5902	C	Contig[0742]	unclass/unclass	-7	214	4	190
IES-00287-r12	35.701	626	12.9	0	0.9	Supercontig_2.101:15262-22258	1160	1276	-5721	C	R=88	unclass/unclass	0	121	6	191
IES-00287-r12	35.701	760	20.9	3.1	3.3	Supercontig_2.101:15262-22258	1641	2095	-4902	C	R=1.chkTE	unclass/unclass	-45	454	1	192
IES-00287-r12	35.701	3186	8.8	0.3	4.8	Supercontig_2.101:15262-22258	2363	2997	-4000	+	R=22.chkTE	DNA/TcMar?	3	610	-17	193
IES-00287-r12	35.701	228	29.1	2.6	3.5	Supercontig_2.101:15262-22258	4361	4474	-2523	C	Contig[0187].H	DNA/TcMar	-1	283	171	194
IES-00287-r12	35.701	261	34.5	2.3	5.1	Supercontig_2.101:15262-22258	4499	4761	-2236	C	Contig[0122].H	DNA/TcMar	-931	259	4	195
IES-00287-r12	35.701	2140	11.9	6.8	8.4	Supercontig_2.101:15262-22258	5047	5661	-1336	C	R=22.chkTE	DNA/TcMar?	-18	609	4	196
IES-00292-r12	67.9261	748	17.1	2.5	0.4	Supercontig_2.101:177491-189506	294	528	-11488	+	R=1.chkTE	unclass/unclass	1	240	-259	197
IES-00292-r12	67.9261	398	17.8	3.1	0.8	Supercontig_2.101:177491-189506	631	760	-11256	C	R=1.chkTE	unclass/unclass	-366	133	1	198
IES-00292-r12	67.9261	743	4.1	1.6	0	Supercontig_2.101:177491-189506	1569	1689	-10327	+	R=1847	unclass/unclass	1	123	0	199
IES-00292-r12	67.9261	437	8.8	0	0	Supercontig_2.101:177491-189506	1730	1797	-10219	+	R=932.chkTE	unclass/unclass	455	522	-64	200	*
IES-00292-r12	67.9261	1196	12.1	4.8	2.7	Supercontig_2.101:177491-189506	1792	2190	-9826	C	Contig[0727].chkTE	DNA/Tlr	-14	400	1	201
IES-00292-r12	67.9261	256	15.2	1.6	1.3	Supercontig_2.101:177491-189506	2209	2286	-9730	C	R=1027	unclass/unclass	-5	66	1	202
IES-00292-r12	67.9261	4557	8.3	2	0.6	Supercontig_2.101:177491-189506	2418	3130	-8886	+	R=62.chkTE	unclass/unclass	9	731	-314	203
IES-00292-r12	67.9261	3686	8.9	6.1	0.1	Supercontig_2.101:177491-189506	3124	3866	-8150	C	R=73.chkTE	unclass/unclass	-13	787	1	204	*
IES-00292-r12	67.9261	3428	1.9	0	0	Supercontig_2.101:177491-189506	4042	4461	-7555	+	R=747.H	DNA/TcMar	1	420	-602	205
IES-00292-r12	67.9261	1969	17	2.1	1.5	Supercontig_2.101:177491-189506	4562	5009	-7007	+	R=747.H	DNA/TcMar	228	1021	-1	206	*
IES-00292-r12	67.9261	2232	1.9	0	0	Supercontig_2.101:177491-189506	4800	5068	-6948	C	Contig[0141]	DNA/TcMar	0	269	1	207
IES-00292-r12	67.9261	504	6.1	0	0	Supercontig_2.101:177491-189506	5886	5951	-6065	+	R=87.chkTE	unclass/unclass	101	166	0	208
IES-00292-r12	67.9261	621	10.8	1	0	Supercontig_2.101:177491-189506	6486	6587	-5429	+	R=60.chkTE	unclass/unclass	1	103	-456	209
IES-00292-r12	67.9261	965	27.6	6.3	3.7	Supercontig_2.101:177491-189506	6626	7531	-4485	+	Contig[0119]	unclass/unclass	15	945	-725	210
IES-00292-r12	67.9261	1333	0.6	0	0	Supercontig_2.101:177491-189506	7532	7699	-4317	+	Tt.Tlr5pr.helicase	DNA/Tlr	1	168	-5174	211
IES-00292-r12	67.9261	6333	0.5	2.3	1.2	Supercontig_2.101:177491-189506	8016	8855	-3161	+	Tt.Tlr5pr.helicase	DNA/Tlr	154	1002	-4340	212
IES-00292-r12	67.9261	5676	25	4.8	3.1	Supercontig_2.101:177491-189506	8065	10833	-1183	C	Contig[0026].P	LINE/L1	-304	3446	633	213	*
IES-00292-r12	67.9261	1658	0.9	0	0	Supercontig_2.101:177491-189506	11026	11235	-781	+	Contig[0024].chkTE	unclass/unclass	209	418	0	214
IES-00292-r12	67.9261	1974	12.1	9	2.1	Supercontig_2.101:177491-189506	11261	11751	-265	+	R=22.chkTE	DNA/TcMar?	91	614	-13	215
IES-00293-r10	62.8974	506	17.9	4.1	0.7	Supercontig_2.101:191825-195441	93	238	-3379	+	Tt.REP1part	nonLTR/nonLTR	1270	1420	-3963	216
IES-00293-r10	62.8974	3178	14.7	1.4	0.3	Supercontig_2.101:191825-195441	281	840	-2777	+	Tt.REP2	nonLTR/nonLTR	3150	3715	-2567	217
IES-00293-r10	62.8974	441	12.2	0	6.8	Supercontig_2.101:191825-195441	831	909	-2708	+	Tt.REP1part	nonLTR/nonLTR	3399	3472	-1911	218	*
IES-00293-r10	62.8974	3391	17.5	4.7	0.1	Supercontig_2.101:191825-195441	911	1547	-2070	+	Tt.REP3part	nonLTR/nonLTR	301	966	-1153	219
IES-00293-r10	62.8974	680	4.3	0	1.7	Supercontig_2.101:191825-195441	1573	1689	-1928	C	R=229.chkTE	unclass/unclass	0	207	93	220
IES-00293-r10	62.8974	396	17.2	1.8	2.4	Supercontig_2.101:191825-195441	2152	2318	-1299	C	R=367	unclass/unclass	0	166	1	221
IES-00293-r10	62.8974	2390	16	7	1.2	Supercontig_2.101:191825-195441	2322	2777	-840	+	Tt.REP3part	nonLTR/nonLTR	965	1446	-673	219
IES-00293-r10	62.8974	349	15.8	0.8	4.1	Supercontig_2.101:191825-195441	2994	3116	-501	+	Tt.REP1part	nonLTR/nonLTR	5297	5377	-6	222
IES-00294-r9	14.8355	643	21.7	3.4	6.6	Supercontig_2.101:208816-210608	515	780	-1013	+	R=6.check-RbGYPSY-I_MT	unclass/unclass	1	258	-248	223
IES-00295-r16	22.7871	3213	8.6	0.8	0	Supercontig_2.101:216936-219138	175	676	-1527	+	R=6.check-RbGYPSY-I_MT	unclass/unclass	1	506	0	224
IES-00297-r14	26.0918	343	16.2	2.9	2.9	Supercontig_2.101:258437-260222	8	109	-1677	+	R=1149	unclass/unclass	102	203	-2	225	*
IES-00297-r14	26.0918	440	22.4	1.8	2.8	Supercontig_2.101:258437-260222	34	473	-1313	+	R=7	DNA/Tlr?	29	464	-239	226
IES-00299-r16	48.9289	2721	9.8	8.8	1.6	Supercontig_2.101:271412-272578	393	963	-204	+	R=22.chkTE	DNA/TcMar?	1	611	-16	227
IES-00300-r10	53.222	867	12.3	4.3	7	Supercontig_2.101:292862-294118	258	536	-721	+	R=16.chkTE	DNA/MITE	1	272	-225	228
IES-00300-r10	53.222	357	9.6	0	0	Supercontig_2.101:292862-294118	657	708	-549	C	Contig[0004].C	DNA/ISXO2TnP	-4	1195	1144	229
IES-00300-r10	53.222	943	18.9	12.4	0.6	Supercontig_2.101:292862-294118	731	1068	-189	C	Contig[0004].C	DNA/ISXO2TnP	-186	1013	636	229
IES-00301-r20	71.1745	353	10.8	0	5.4	Supercontig_2.101:320847-322983	1	14	-2123	C	R=76.chkTE	DNA/DNA	-75	210	138	230
IES-00301-r20	71.1745	364	7.9	0	0	Supercontig_2.101:320847-322983	15	77	-2060	C	R=1143.chkTE	unclass/unclass	0	63	1	231	*
IES-00301-r20	71.1745	1074	10.4	9.5	6	Supercontig_2.101:320847-322983	62	367	-1770	+	Contig[0691]	unclass/unclass	66	381	0	232
IES-00301-r20	71.1745	404	25.4	6	4.2	Supercontig_2.101:320847-322983	74	475	-1662	C	R=6.check-RbGYPSY-I_MT	unclass/unclass	-1	505	97	233	*
IES-00301-r20	71.1745	446	7.5	6	0	Supercontig_2.101:320847-322983	489	555	-1582	C	R=76.chkTE	DNA/DNA	-3	282	212	234
IES-00301-r20	71.1745	1194	10.5	9.7	1.7	Supercontig_2.101:320847-322983	563	883	-1254	C	Contig[0691]	unclass/unclass	0	381	36	235
IES-00301-r20	71.1745	260	10.1	5.2	7.5	Supercontig_2.101:320847-322983	1207	1302	-835	+	Contig[0302].fam6.noTIR.C.DDE	DNA/TcMar	1	94	-3591	236
IES-00301-r20	71.1745	231	18.3	6	7.1	Supercontig_2.101:320847-322983	1357	1456	-681	+	R=1862	unclass/unclass	2	100	-11	237
IES-00301-r20	71.1745	1859	5.1	1.2	0	Supercontig_2.101:320847-322983	1676	1931	-206	C	R=581	unclass/unclass	0	259	1	238
IES-00301-r20	71.1745	648	12.5	2.4	7.1	Supercontig_2.101:320847-322983	1931	2137	0	C	Contig[0302].fam6.noTIR.C.DDE	DNA/TcMar	-367	3318	3121	239	*
IES-00302-r19	18.876	505	16.3	0	1.2	Supercontig_2.101:337731-339367	732	899	-738	+	R=557	unclass/unclass	26	191	0	240
IES-00302-r19	18.876	668	15.8	0.7	1.4	Supercontig_2.101:337731-339367	1174	1314	-323	+	Contig[0512].check-RbhAT-30_SM	unclass/unclass	1364	1503	-996	241
IES-00303-r15	52.4658	481	13.9	2.7	2.7	Supercontig_2.101:345506-347188	2	112	-1571	+	R=121	unclass/unclass	11	121	-567	242	*
IES-00303-r15	52.4658	1885	8.8	0	2.8	Supercontig_2.101:345506-347188	90	416	-1267	+	R=306.chkTE	unclass/unclass	570	887	-1	243
IES-00303-r15	52.4658	254	12.5	11.4	3.1	Supercontig_2.101:345506-347188	914	1062	-621	+	Contig[0302].fam6.noTIR.C.DDE	DNA/TcMar	1	161	-3524	244
IES-00303-r15	52.4658	335	15.2	4.9	3.2	Supercontig_2.101:345506-347188	1330	1451	-232	+	Contig[0302].fam6.noTIR.C.DDE	DNA/TcMar	1	124	-3561	245
IES-00303-r15	52.4658	595	14.6	6.1	3	Supercontig_2.101:345506-347188	1487	1683	0	C	Contig[0302].fam6.noTIR.C.DDE	DNA/TcMar	-359	3326	3124	246
IES-00304-r15	25.9464	3040	6.8	0.7	4.3	Supercontig_2.101:359063-363949	224	685	-4202	C	Contig[0677].P	DNA/DNA	0	3050	2605	247
IES-00304-r15	25.9464	3140	3.5	0.7	0	Supercontig_2.101:359063-363949	3001	3427	-1460	+	Contig[0538].chkTE	DNA/DNA	215	644	-1	248
IES-00304-r15	25.9464	277	25.6	1.3	1.3	Supercontig_2.101:359063-363949	4477	4555	-332	C	R=1862	unclass/unclass	-32	79	1	249	*
IES-00304-r15	25.9464	706	17.9	1.4	4.5	Supercontig_2.101:359063-363949	4552	4855	-32	C	Contig[0302].fam6.noTIR.C.DDE	DNA/TcMar	-3431	254	1	250
IES-00288-r19	41.5754	329	14	0	4.7	Supercontig_2.101:42392-44765	151	240	-2134	+	R=242.chkTE	unclass/unclass	8	93	0	251
IES-00288-r19	41.5754	1019	20.3	0.2	4.7	Supercontig_2.101:42392-44765	550	1041	-1333	+	R=1.chkTE	unclass/unclass	1	471	-28	252
IES-00288-r19	41.5754	379	11.5	0	0	Supercontig_2.101:42392-44765	981	1058	-1316	C	R=1048	unclass/unclass	0	78	1	253	*
IES-00288-r19	41.5754	262	29.8	6.2	4.8	Supercontig_2.101:42392-44765	1303	1690	-684	C	Contig[0122].H	DNA/TcMar	-768	422	30	254
IES-00289-r11	35.8885	330	15	2.2	5.6	Supercontig_2.101:71701-73135	288	379	-1056	+	R=676.chkTE	unclass/unclass	1	89	-2	255
IES-00289-r11	35.8885	681	13.4	0.6	0.6	Supercontig_2.101:71701-73135	841	1013	-422	+	Contig[0740]	unclass/unclass	4	176	-4	256
IES-00289-r11	35.8885	474	22.6	3.6	0.8	Supercontig_2.101:71701-73135	1141	1390	-45	+	R=74.chkTE	unclass/unclass	162	418	0	257
IES-00310-r17	3.89513	244	7.8	3.9	1.9	Supercontig_2.102:165158-166492	1039	1090	-245	C	R=91	unclass/unclass	0	55	3	258
IES-00311-r18	3.42282	396	15.8	2	1	Supercontig_2.102:180166-183145	2429	2530	-450	+	R=6.check-RbGYPSY-I_MT	unclass/unclass	185	287	-219	259
IES-00312-r11	39.198	377	7.5	0	0	Supercontig_2.102:220644-221865	468	520	-702	+	R=3222	unclass/unclass	1	53	0	260	*
IES-00312-r11	39.198	1934	15.5	0.7	0.9	Supercontig_2.102:220644-221865	505	946	-276	+	R=6.check-RbGYPSY-I_MT	unclass/unclass	14	454	-52	261
IES-00313-r16	51.946	230	18.9	2.6	2.6	Supercontig_2.102:231231-232489	37	65	-1194	C	R=700	unclass/unclass	0	96	68	262
IES-00313-r16	51.946	520	17.6	7.7	3.6	Supercontig_2.102:231231-232489	66	601	-658	C	R=7	DNA/Tlr?	0	703	147	263
IES-00313-r16	51.946	419	12.7	14.3	0	Supercontig_2.102:231231-232489	565	690	-569	C	R=1149	unclass/unclass	0	205	62	264	*
IES-00314-r16	21.1684	267	14.3	2	0	Supercontig_2.102:235164-236618	289	337	-1118	C	R=29.C	LINE/L1-outcast	0	3347	3298	265	*
IES-00314-r16	21.1684	424	22.9	6.2	3	Supercontig_2.102:235164-236618	297	521	-934	C	Contig[0703]	unclass/unclass	-4	1053	822	266
IES-00314-r16	21.1684	368	17.2	1.1	0	Supercontig_2.102:235164-236618	510	596	-859	+	Contig[0680]	unclass/unclass	139	226	-222	267	*
IES-00315-r14	44.1256	369	20.5	0	1.7	Supercontig_2.102:256180-259873	505	623	-3071	+	Contig[0284].fam3.2TIR.C.DDE	DNA/TcMar	54	170	-3556	268
IES-00315-r14	44.1256	243	13.9	0	0	Supercontig_2.102:256180-259873	665	707	-2987	+	R=3222	unclass/unclass	11	53	0	269
IES-00315-r14	44.1256	824	19	14.5	0.7	Supercontig_2.102:256180-259873	711	1096	-2598	+	R=6.check-RbGYPSY-I_MT	unclass/unclass	61	499	-7	270
IES-00315-r14	44.1256	3403	1.1	0.7	0	Supercontig_2.102:256180-259873	1531	1969	-1725	C	R=757	unclass/unclass	0	879	438	271
IES-00315-r14	44.1256	1239	0	1.3	0	Supercontig_2.102:256180-259873	2677	2831	-863	C	R=1804	unclass/unclass	-2	157	1	272
IES-00315-r14	44.1256	446	17.1	7.3	5.7	Supercontig_2.102:256180-259873	3054	3541	-153	+	R=1149	unclass/unclass	7	495	-123	273
IES-00316-r11	18.9257	577	3.3	0.7	1.5	Supercontig_2.102:274509-277710	1416	1508	-1694	+	R=6.check-RbGYPSY-I_MT	unclass/unclass	1	73	-433	274
IES-00316-r11	18.9257	342	9.8	0	0	Supercontig_2.102:274509-277710	1998	2048	-1154	C	R=2	unclass/unclass	-96	51	1	275
IES-00316-r11	18.9257	707	14.6	0.5	3.6	Supercontig_2.102:274509-277710	2287	2485	-717	+	Contig[0691]	unclass/unclass	76	268	-113	276
IES-00316-r11	18.9257	290	22.3	5.2	9.3	Supercontig_2.102:274509-277710	2482	2748	-454	+	R=76.chkTE	DNA/DNA	27	283	-2	277	*
IES-00317-r15	23.3007	995	19.4	1.3	3.6	Supercontig_2.102:291530-294589	1533	1981	-1079	+	R=1.chkTE	unclass/unclass	1	439	-60	278
IES-00317-r15	23.3007	529	14.6	4.1	9.8	Supercontig_2.102:291530-294589	1805	2245	-815	C	R=7	DNA/Tlr?	-234	469	52	279	*
IES-00318-r20	55.8545	391	15.2	1.8	1.8	Supercontig_2.102:317078-318452	360	473	-902	+	R=2	unclass/unclass	27	140	-7	280	*
IES-00318-r20	55.8545	646	19.1	7.9	3.9	Supercontig_2.102:317078-318452	390	890	-485	C	R=6.check-RbGYPSY-I_MT	unclass/unclass	-99	407	22	281	*
IES-00318-r20	55.8545	992	14.1	0.7	7	Supercontig_2.102:317078-318452	703	976	-399	+	R=76.chkTE	DNA/DNA	28	285	0	282
IES-00318-r20	55.8545	301	22.1	2	4	Supercontig_2.102:317078-318452	1225	1375	0	C	R=213.check-RbCrack-16_AAe	unclass/unclass	-311	162	15	283
IES-00319-r23	3.75661	232	17.6	0	1.4	Supercontig_2.102:328796-332575	1123	1197	-2583	C	R=242.chkTE	unclass/unclass	-18	75	2	284
IES-00319-r23	3.75661	268	20.9	0	0	Supercontig_2.102:328796-332575	2149	2215	-1565	C	R=2388	unclass/unclass	-4	113	47	285
IES-00306-r10	41.3325	441	19	26.2	3.9	Supercontig_2.102:39941-43032	740	972	-2120	C	R=76.chkTE	DNA/DNA	0	285	1	286
IES-00306-r10	41.3325	580	22.1	13.4	2.8	Supercontig_2.102:39941-43032	973	1210	-1882	+	R=6.check-RbGYPSY-I_MT	unclass/unclass	226	506	0	287	*
IES-00306-r10	41.3325	1084	9.7	14.2	4.5	Supercontig_2.102:39941-43032	942	1244	-1848	C	Contig[0691]	unclass/unclass	0	381	51	288
IES-00306-r10	41.3325	1392	16.4	6.5	8.4	Supercontig_2.102:39941-43032	1321	1868	-1224	+	R=23	unclass/unclass	4	487	-131	289
IES-00306-r10	41.3325	1102	14.7	8.8	5.4	Supercontig_2.102:39941-43032	1386	2011	-1081	+	R=7	DNA/Tlr?	1	646	-57	290	*
IES-00306-r10	41.3325	245	19	4.1	4.1	Supercontig_2.102:39941-43032	1973	1997	-1095	C	R=1149	unclass/unclass	-7	198	135	291	*
IES-00306-r10	41.3325	329	18.4	0	0	Supercontig_2.102:39941-43032	1998	2073	-1019	+	R=700	unclass/unclass	21	96	0	292
IES-00306-r10	41.3325	245	19	4.1	4.1	Supercontig_2.102:39941-43032	2074	2093	-999	C	R=1149	unclass/unclass	-7	134	78	291
IES-00307-r15	33.2091	374	16	7.4	10	Supercontig_2.102:47276-52373	537	1090	-4008	+	R=23	unclass/unclass	7	547	-71	293
IES-00307-r15	33.2091	347	25.6	11.1	0.7	Supercontig_2.102:47276-52373	2791	2916	-2182	+	Contig[0025].H	DNA/TcMar	413	551	-33	294
IES-00307-r15	33.2091	321	28.7	8.6	4.2	Supercontig_2.102:47276-52373	2897	3419	-1679	C	Contig[0346]	DNA/TcMar	-23	709	165	295	*
IES-00307-r15	33.2091	792	20	3.3	8.9	Supercontig_2.102:47276-52373	3777	4286	-812	+	R=1.chkTE	unclass/unclass	5	488	-11	296
IES-00308-r15	37.0204	934	2.6	0	0	Supercontig_2.102:57480-61936	1114	1228	-3229	+	R=3208	unclass/unclass	1	115	0	297
IES-00308-r15	37.0204	2575	0.6	0	0	Supercontig_2.102:57480-61936	1260	1577	-2880	C	Contig[0037].H	DNA/TcMar	0	318	1	298
IES-00308-r15	37.0204	225	29.8	2.4	0	Supercontig_2.102:57480-61936	1511	1594	-2863	C	R=3046	unclass/unclass	-9	156	71	299	*
IES-00308-r15	37.0204	1997	1.6	0	0	Supercontig_2.102:57480-61936	2241	2485	-1972	C	R=2740.chkTE	unclass/unclass	0	245	1	300
IES-00308-r15	37.0204	387	18.1	0	0.9	Supercontig_2.102:57480-61936	3233	3349	-1108	C	R=98	unclass/unclass	0	119	4	301	*
IES-00308-r15	37.0204	436	8.3	2.4	4.8	Supercontig_2.102:57480-61936	3317	3443	-1014	+	R=317	unclass/unclass	3	126	0	302	*
IES-00308-r15	37.0204	836	21	2.9	2.6	Supercontig_2.102:57480-61936	3351	3697	-760	C	R=74.chkTE	unclass/unclass	-2	416	69	303
IES-00308-r15	37.0204	686	7.6	0.9	4.7	Supercontig_2.102:57480-61936	3694	3803	-654	C	Contig[0048]	unclass/unclass	0	125	20	304	*
IES-00308-r15	37.0204	2259	7	0.3	1.4	Supercontig_2.102:57480-61936	3725	4072	-385	+	R=372	unclass/unclass	1	344	0	305
IES-00308-r15	37.0204	402	9.3	9.2	0.8	Supercontig_2.102:57480-61936	4069	4187	-270	C	Contig[0740]	unclass/unclass	-42	138	10	306	*
IES-00327-r14	39.2201	251	23.4	9.3	7	Supercontig_2.103:101031-105877	563	842	-4005	C	Tt.Tlr5pr.helicase	DNA/Tlr	-3398	1944	1659	307
IES-00327-r14	39.2201	895	13.4	4.7	6.2	Supercontig_2.103:101031-105877	1354	1631	-3216	C	R=76.chkTE	DNA/DNA	-3	282	9	308	*
IES-00327-r14	39.2201	932	16.4	2.7	5	Supercontig_2.103:101031-105877	1537	1947	-2900	C	R=8	unclass/unclass	-109	438	37	309
IES-00327-r14	39.2201	502	4.1	1.1	17.1	Supercontig_2.103:101031-105877	2442	2529	-2318	C	R=668	unclass/unclass	0	76	1	310	*
IES-00327-r14	39.2201	1770	4.6	0.7	0	Supercontig_2.103:101031-105877	2528	2807	-2040	C	Contig[0393]	unclass/unclass	0	287	6	311
IES-00327-r14	39.2201	389	15	0.9	0.9	Supercontig_2.103:101031-105877	2805	2936	-1911	+	R=1048	unclass/unclass	1	132	-367	312	*
IES-00327-r14	39.2201	415	9.2	1.3	0	Supercontig_2.103:101031-105877	3042	3117	-1730	C	R=1048	unclass/unclass	-1	77	1	313
IES-00327-r14	39.2201	630	16.2	8.2	2.4	Supercontig_2.103:101031-105877	3154	3470	-1377	+	R=173	unclass/unclass	3	337	0	314	*
IES-00327-r14	39.2201	809	6.1	12.3	3.2	Supercontig_2.103:101031-105877	3343	3512	-1335	C	R=191.chkTE	unclass/unclass	0	185	1	315
IES-00327-r14	39.2201	410	15.5	7.2	0	Supercontig_2.103:101031-105877	3911	4007	-840	+	Contig[0157].chkTE	unclass/unclass	3200	3303	-1227	316
IES-00320-r14	30.5139	2891	7.7	0.5	0	Supercontig_2.103:10772-16375	172	559	-5045	+	Contig[0667]	DNA/Merlin	1	390	0	317
IES-00320-r14	30.5139	1047	19.1	3.8	6.5	Supercontig_2.103:10772-16375	560	1062	-4542	C	R=1.chkTE	unclass/unclass	-9	490	1	318
IES-00320-r14	30.5139	333	15.5	2.3	2.3	Supercontig_2.103:10772-16375	1159	1244	-4360	C	R=1923.chkTE	DNA/Merlin	0	190	105	319
IES-00320-r14	30.5139	815	17.3	0.8	0.5	Supercontig_2.103:10772-16375	1817	2020	-3584	C	R=1923.chkTE	DNA/Merlin	-6	173	1	320
IES-00320-r14	30.5139	1394	10.8	3.5	1.9	Supercontig_2.103:10772-16375	3380	3784	-1820	C	R=6.check-RbGYPSY-I_MT	unclass/unclass	-4	502	14	321
IES-00320-r14	30.5139	236	15.7	0	0	Supercontig_2.103:10772-16375	3769	3819	-1785	C	R=3222	unclass/unclass	0	53	3	322	*
IES-00320-r14	30.5139	697	6.7	0	0	Supercontig_2.103:10772-16375	4928	5016	-588	+	Contig[0663]	unclass/unclass	244	332	0	323
IES-00330-r8	58.6234	241	15	6.2	4	Supercontig_2.103:153297-163553	340	436	-9821	+	Contig[0703]	unclass/unclass	4	102	-955	324
IES-00330-r8	58.6234	239	19.6	0	0	Supercontig_2.103:153297-163553	693	743	-9514	+	Contig[0682]	unclass/unclass	1	51	-206	325
IES-00330-r8	58.6234	1093	22.1	4.6	0	Supercontig_2.103:153297-163553	752	1077	-9180	C	Contig[0680]	unclass/unclass	-107	341	1	326
IES-00330-r8	58.6234	867	25.5	5.7	0.9	Supercontig_2.103:153297-163553	788	1210	-9047	+	Contig[0703]	unclass/unclass	610	1052	-5	327	*
IES-00330-r8	58.6234	580	18.3	12.1	3.3	Supercontig_2.103:153297-163553	2912	3160	-7097	C	R=600	unclass/unclass	0	270	1	328
IES-00330-r8	58.6234	238	10.3	0	0	Supercontig_2.103:153297-163553	3234	3289	-6968	+	Contig[0670].high.copy.nb	unclass/unclass	118	173	-260	329
IES-00330-r8	58.6234	6503	21.1	2.4	2.3	Supercontig_2.103:153297-163553	3290	4922	-5335	+	Contig[0282]	DNA/TcMar	1	1399	-865	330
IES-00330-r8	58.6234	11615	3.4	0	0.7	Supercontig_2.103:153297-163553	4923	6387	-3870	C	R=171.chkTE	DNA/TcMar	0	1460	6	331
IES-00330-r8	58.6234	307	17.2	5.8	10.1	Supercontig_2.103:153297-163553	6295	6449	-3808	+	R=171.chkTE	DNA/TcMar	7	155	-1305	332	*
IES-00330-r8	58.6234	793	10.4	9.7	1.5	Supercontig_2.103:153297-163553	6390	6581	-3676	C	Contig[0582]	unclass/unclass	0	289	44	333
IES-00330-r8	58.6234	240	11	0	18.2	Supercontig_2.103:153297-163553	6954	7031	-3226	C	Contig[0456]	unclass/unclass	-405	67	2	334	*
IES-00330-r8	58.6234	243	8	9.8	1.8	Supercontig_2.103:153297-163553	6983	7033	-3224	+	R=156	unclass/unclass	246	300	-23	335
IES-00330-r8	58.6234	6806	7.2	3.8	1.2	Supercontig_2.103:153297-163553	7437	8536	-1721	C	Contig[0506]	DNA/TcMar	-1677	1395	268	336
IES-00330-r8	58.6234	842	9.3	4.6	0.8	Supercontig_2.103:153297-163553	8637	8875	-1382	C	Contig[0506]	DNA/TcMar	-2815	257	10	336
IES-00330-r8	58.6234	1046	9.9	1.4	3.9	Supercontig_2.103:153297-163553	8975	9185	-1072	+	R=1189.H.Polinton	DNA/Maverick	13	218	0	337
IES-00330-r8	58.6234	421	12.2	1.2	8.5	Supercontig_2.103:153297-163553	9310	9354	-903	C	R=6.check-RbGYPSY-I_MT	unclass/unclass	-273	233	51	338
IES-00330-r8	58.6234	251	17.8	7.8	0	Supercontig_2.103:153297-163553	9355	9444	-813	+	R=563.small.chkTE	unclass/unclass	88	184	0	339	*
IES-00330-r8	58.6234	322	9.4	0	0	Supercontig_2.103:153297-163553	9436	9488	-769	C	R=3222	unclass/unclass	0	53	1	340
IES-00331-r9	95.0067	2674	6.1	0.3	0.3	Supercontig_2.103:164777-166258	1	343	-1139	+	Contig[0302].fam6.noTIR.C.DDE	DNA/TcMar	239	581	-3104	341	*
IES-00331-r9	95.0067	3533	12	2.5	7.7	Supercontig_2.103:164777-166258	336	1157	-325	+	Contig[0302].fam6.noTIR.C.DDE	DNA/TcMar	2903	3685	0	342
IES-00331-r9	95.0067	562	6.3	0.8	8	Supercontig_2.103:164777-166258	1160	1279	-203	+	Contig[0305].fam7.noTIR.C.DDE	DNA/TcMar	3687	3798	0	343
IES-00331-r9	95.0067	646	4.4	3	12.5	Supercontig_2.103:164777-166258	1334	1464	-18	+	Contig[0506]	DNA/TcMar	2690	2809	-263	344
IES-00332-r13	7.81058	480	17.4	0.8	4.9	Supercontig_2.103:169915-171540	508	634	-992	C	Contig[0333].fam8.noTIR.C.DDE	DNA/TcMar	-12	3591	3470	345
IES-00333-r14	29.1789	1366	18.3	0.4	1.1	Supercontig_2.103:177372-181792	630	1004	-3417	+	Contig[0730].chkTE	unclass/unclass	2	338	0	346
IES-00333-r14	29.1789	299	24.6	11.4	5	Supercontig_2.103:177372-181792	1378	1604	-2817	C	Contig[0426].H	DNA/TcMar	-24	329	89	347
IES-00333-r14	29.1789	1906	8	1	0.3	Supercontig_2.103:177372-181792	2491	2793	-1628	+	R=259	unclass/unclass	1	305	-377	348
IES-00333-r14	29.1789	1729	5.3	1.6	0	Supercontig_2.103:177372-181792	2811	3057	-1364	+	R=248.chkTE	unclass/unclass	61	311	-7	349
IES-00333-r14	29.1789	876	9.4	0.7	0	Supercontig_2.103:177372-181792	3684	3821	-600	+	R=2385	unclass/unclass	1	139	-1	350
IES-00335-r15	14.3917	907	13.3	4.7	4.3	Supercontig_2.103:188632-196448	139	413	-7404	C	R=76.chkTE	DNA/DNA	-2	283	8	351	*
IES-00335-r15	14.3917	1337	11.9	7.8	1.2	Supercontig_2.103:188632-196448	380	686	-7131	C	Contig[0691]	unclass/unclass	0	381	55	352
IES-00335-r15	14.3917	476	15.7	3.4	6.9	Supercontig_2.103:188632-196448	1906	2144	-5673	+	R=7	DNA/Tlr?	289	519	-184	353
IES-00335-r15	14.3917	377	14.3	1.9	0.9	Supercontig_2.103:188632-196448	6965	7070	-747	+	R=621.chkTE	unclass/unclass	105	211	-2	354
IES-00335-r15	14.3917	374	21.3	3.6	9.6	Supercontig_2.103:188632-196448	7344	7509	-308	C	R=1057.H	DNA/TcMar	-97	157	1	355
IES-00335-r15	14.3917	344	27.3	2.7	7.3	Supercontig_2.103:188632-196448	7510	7575	-242	+	Contig[0239].H	DNA/TcMar	128	185	-884	356
IES-00321-r12	50.1215	1126	11.5	7.1	2	Supercontig_2.103:19887-24413	78	360	-4167	+	Contig[0691]	unclass/unclass	85	381	0	357
IES-00321-r12	50.1215	292	20.9	10.3	6.9	Supercontig_2.103:19887-24413	122	528	-3999	C	R=6.check-RbGYPSY-I_MT	unclass/unclass	-49	457	38	358	*
IES-00321-r12	50.1215	6226	6.3	2.5	1	Supercontig_2.103:19887-24413	519	1393	-3134	C	R=306.chkTE	unclass/unclass	0	888	1	359
IES-00321-r12	50.1215	289	17	6.2	2	Supercontig_2.103:19887-24413	1356	1451	-3076	+	Contig[0703]	unclass/unclass	956	1055	-2	360	*
IES-00321-r12	50.1215	315	10.6	0	0	Supercontig_2.103:19887-24413	1412	1458	-3069	+	R=29.C	LINE/L1-outcast	3301	3347	0	361
IES-00321-r12	50.1215	5538	2.2	1.7	0.1	Supercontig_2.103:19887-24413	2340	3049	-1478	C	Contig[0506]	DNA/TcMar	-1171	1901	1181	362
IES-00321-r12	50.1215	1216	5.1	5.6	0.5	Supercontig_2.103:19887-24413	3050	3227	-1300	C	Contig[0352]	unclass/unclass	-44	187	1	363
IES-00336-r26	40.4293	314	7.5	0	0	Supercontig_2.103:204132-205249	1	53	-1065	+	R=1048	unclass/unclass	24	76	-2	364	*
IES-00336-r26	40.4293	688	18	5	6.7	Supercontig_2.103:204132-205249	30	452	-666	+	R=1.chkTE	unclass/unclass	56	471	-28	365
IES-00336-r26	40.4293	275	13.9	0	4.2	Supercontig_2.103:204132-205249	54	75	-1043	C	R=163.chkTE	unclass/unclass	-12	73	2	366	*
IES-00337-r10	61.1556	1378	9.6	12.3	4	Supercontig_2.103:213054-215926	1	413	-2460	+	R=60.chkTE	unclass/unclass	106	551	-8	367
IES-00337-r10	61.1556	1278	15.2	11.7	1.8	Supercontig_2.103:213054-215926	2	464	-2409	+	R=22.chkTE	DNA/TcMar?	107	614	-13	368	*
IES-00337-r10	61.1556	248	18.2	3	1.5	Supercontig_2.103:213054-215926	480	546	-2327	C	R=1283.chkTE	unclass/unclass	-156	81	14	369
IES-00337-r10	61.1556	3064	1.4	0	0.6	Supercontig_2.103:213054-215926	634	997	-1876	+	R=250.chkTE	unclass/unclass	1	362	-52	370
IES-00337-r10	61.1556	550	20.6	0	3.6	Supercontig_2.103:213054-215926	1098	1268	-1605	C	Tt.Tlr1.3pr.integrase	DNA/Tlr	-1969	1708	1544	371
IES-00337-r10	61.1556	277	13.6	4.5	0	Supercontig_2.103:213054-215926	1264	1329	-1544	C	R=62.chkTE	unclass/unclass	-923	122	54	372	*
IES-00337-r10	61.1556	240	22.9	0	2.4	Supercontig_2.103:213054-215926	1436	1520	-1353	+	R=726	unclass/unclass	173	255	-12	373
IES-00337-r10	61.1556	534	12	14.4	1.7	Supercontig_2.103:213054-215926	1536	1688	-1185	+	R=726	unclass/unclass	96	267	0	374	*
IES-00337-r10	61.1556	3263	3.6	0.2	0.5	Supercontig_2.103:213054-215926	1616	2030	-843	C	R=250.chkTE	unclass/unclass	0	414	1	375
IES-00337-r10	61.1556	235	8	0	0	Supercontig_2.103:213054-215926	2036	2085	-788	+	R=1761	unclass/unclass	8	57	0	376
IES-00341-r18	37.9915	1019	6.1	0	2.4	Supercontig_2.103:249439-252744	99	266	-3040	+	R=60.chkTE	unclass/unclass	1	164	-395	377
IES-00341-r18	37.9915	1098	9.1	0	0	Supercontig_2.103:249439-252744	677	875	-2431	+	R=22.chkTE	DNA/TcMar?	412	610	-17	378
IES-00341-r18	37.9915	6615	5.5	0.7	1	Supercontig_2.103:249439-252744	921	1809	-1497	+	R=306.chkTE	unclass/unclass	3	888	0	379
IES-00342-r6	48.0251	283	14.9	0	0	Supercontig_2.103:261339-262933	6	52	-1543	+	R=25	unclass/unclass	181	227	-312	380	*
IES-00342-r6	48.0251	361	12.9	1.4	0	Supercontig_2.103:261339-262933	13	122	-1473	C	R=25	unclass/unclass	-34	255	137	381
IES-00342-r6	48.0251	225	14.8	17.9	3.1	Supercontig_2.103:261339-262933	440	551	-1044	+	R=2	unclass/unclass	20	147	0	382
IES-00342-r6	48.0251	766	15.2	5.5	4.6	Supercontig_2.103:261339-262933	587	821	-774	C	R=6.check-RbGYPSY-I_MT	unclass/unclass	-219	287	51	383
IES-00342-r6	48.0251	247	12.5	0	0	Supercontig_2.103:261339-262933	833	880	-715	C	R=3222	unclass/unclass	0	53	6	384
IES-00342-r6	48.0251	275	30.8	13	0.3	Supercontig_2.103:261339-262933	1336	1589	-6	C	Contig[0133].H.2ends.DDE	DNA/Merlin	-60	482	197	385
IES-00343-r10	45.8576	394	12.1	15.6	1.9	Supercontig_2.103:270712-274658	1761	1946	-2001	C	R=621.chkTE	unclass/unclass	0	213	3	386
IES-00343-r10	45.8576	9933	8.1	2.6	1.8	Supercontig_2.103:270712-274658	2051	3674	-273	+	Contig[0506]	DNA/TcMar	1437	3072	0	387
IES-00344-r6	55.7393	3222	11.4	4	0.5	Supercontig_2.103:334667-336661	122	675	-1320	+	Contig[0703]	unclass/unclass	485	1057	0	388
IES-00344-r6	55.7393	401	14.7	5.2	1	Supercontig_2.103:334667-336661	1238	1333	-662	+	R=1149	unclass/unclass	81	180	-25	389	*
IES-00344-r6	55.7393	505	16.6	12.5	3	Supercontig_2.103:334667-336661	1299	1795	-200	+	R=7	DNA/Tlr?	121	663	-40	390
IES-00345-r13	62.5403	613	30	3.3	1.7	Supercontig_2.103:363637-372635	272	905	-8094	+	Tt.Tlr1.3pr.integrase	DNA/Tlr	1545	2188	-1489	391
IES-00345-r13	62.5403	900	0	0	0	Supercontig_2.103:363637-372635	1169	1274	-7725	C	R=29.C	LINE/L1-outcast	0	3347	3242	392
IES-00345-r13	62.5403	21794	3.1	0	0.1	Supercontig_2.103:363637-372635	1972	4754	-4245	C	R=29.C	LINE/L1-outcast	-567	2780	1	392
IES-00345-r13	62.5403	760	9.4	1.5	0.5	Supercontig_2.103:363637-372635	4840	4983	-4016	+	R=1804	unclass/unclass	28	155	-4	393
IES-00345-r13	62.5403	3797	6.3	7.8	5.9	Supercontig_2.103:363637-372635	5064	5894	-3105	+	R=757	unclass/unclass	8	853	-26	394
IES-00345-r13	62.5403	394	10.7	1.3	0	Supercontig_2.103:363637-372635	5894	5968	-3031	+	R=1048	unclass/unclass	3	78	0	395	*
IES-00345-r13	62.5403	283	7.5	0	0	Supercontig_2.103:363637-372635	5978	6017	-2982	C	R=370.chkTE	unclass/unclass	0	74	35	396
IES-00345-r13	62.5403	549	18.9	4.7	3.1	Supercontig_2.103:363637-372635	6053	6308	-2691	C	R=1.chkTE	unclass/unclass	-239	260	1	397	*
IES-00345-r13	62.5403	787	18.6	1.1	3.5	Supercontig_2.103:363637-372635	6284	6639	-2360	C	Contig[0694]	unclass/unclass	-33	526	179	398
IES-00345-r13	62.5403	330	24.3	1	3	Supercontig_2.103:363637-372635	6817	6918	-2081	+	R=245	unclass/unclass	1	100	-51	399
IES-00345-r13	62.5403	288	5.3	0	0	Supercontig_2.103:363637-372635	7729	7766	-1233	+	R=2566	unclass/unclass	13	50	0	400
IES-00345-r13	62.5403	228	19.4	18.9	2.7	Supercontig_2.103:363637-372635	7983	8109	-890	C	Contig[0387]	unclass/unclass	0	382	236	401
IES-00345-r13	62.5403	431	14.3	0	1.3	Supercontig_2.103:363637-372635	8620	8697	-302	C	R=2447	unclass/unclass	-1	77	1	402
IES-00345-r13	62.5403	260	23.2	0	2.4	Supercontig_2.103:363637-372635	8895	8978	-21	C	R=559	unclass/unclass	0	174	93	403
IES-00323-r17	65.6333	1929	2.8	1.2	0	Supercontig_2.103:56663-73661	1452	1705	-15294	C	Contig[0281]	DNA/TcMar	0	2213	1957	404
IES-00323-r17	65.6333	603	12.6	1.8	4.7	Supercontig_2.103:56663-73661	1703	1919	-15080	C	R=621.chkTE	unclass/unclass	-2	211	1	405	*
IES-00323-r17	65.6333	8768	1.6	0.5	0.8	Supercontig_2.103:56663-73661	3220	4303	-12696	+	Contig[0506]	DNA/TcMar	622	1701	-1371	406
IES-00323-r17	65.6333	2832	4.5	3	1.5	Supercontig_2.103:56663-73661	5235	5705	-11294	+	Contig[0506]	DNA/TcMar	2595	3072	0	407
IES-00323-r17	65.6333	11422	5.1	1.1	0.1	Supercontig_2.103:56663-73661	5706	7094	-9905	C	Contig[0281]	DNA/TcMar	-254	1959	556	404
IES-00323-r17	65.6333	1045	13.3	1.6	0	Supercontig_2.103:56663-73661	7079	7266	-9733	+	Contig[0564].chkTE	unclass/unclass	595	785	0	408	*
IES-00323-r17	65.6333	902	15.8	5.5	0	Supercontig_2.103:56663-73661	7529	7730	-9269	+	Contig[0487]	unclass/unclass	532	744	0	409
IES-00323-r17	65.6333	8159	10.2	1.9	0.3	Supercontig_2.103:56663-73661	7741	9043	-7956	+	R=504	DNA/Tlr	2	1325	0	410
IES-00323-r17	65.6333	2701	10.7	0.2	0	Supercontig_2.103:56663-73661	9180	9580	-7419	C	R=1134	DNA/Maverick-Tlr	0	402	1	411
IES-00323-r17	65.6333	621	25.4	7.4	8.1	Supercontig_2.103:56663-73661	9668	10453	-6546	+	Contig[0734].Pol.P	DNA/Maverick-Tlr	1006	2560	-2295	412
IES-00323-r17	65.6333	4917	5.9	5	0.2	Supercontig_2.103:56663-73661	10454	11232	-5767	C	Contig[0599].chkTE	DNA/Maverick-Tlr	0	816	1	413
IES-00323-r17	65.6333	911	5	0	0	Supercontig_2.103:56663-73661	11426	11544	-5455	+	R=1919	unclass/unclass	1	119	0	414
IES-00323-r17	65.6333	250	21.8	8.8	2.8	Supercontig_2.103:56663-73661	11427	11563	-5436	+	Contig[0734].Pol.P	DNA/Maverick-Tlr	2803	2947	-1911	415	*
IES-00323-r17	65.6333	2047	8.8	1.4	0	Supercontig_2.103:56663-73661	11960	12253	-4746	+	Contig[0342]	DNA/Maverick-Tlr	1	298	0	416
IES-00323-r17	65.6333	796	28	0	0	Supercontig_2.103:56663-73661	12644	12936	-4063	+	Contig[0512].check-RbhAT-30_SM	unclass/unclass	1	293	-2206	417	*
IES-00323-r17	65.6333	7334	7.1	4.5	2.2	Supercontig_2.103:56663-73661	12930	14094	-2905	+	Contig[0677].P	DNA/DNA	1852	3043	-7	418
IES-00323-r17	65.6333	531	14.3	0	6	Supercontig_2.103:56663-73661	14097	14237	-2762	+	Contig[0734].Pol.P	DNA/Maverick-Tlr	4069	4201	-657	419
IES-00323-r17	65.6333	1571	17.1	1	0.6	Supercontig_2.103:56663-73661	14397	14708	-2291	+	Contig[0512].check-RbhAT-30_SM	unclass/unclass	1739	2051	-448	420
IES-00323-r17	65.6333	662	26.4	4	2.7	Supercontig_2.103:56663-73661	14738	15064	-1935	+	Contig[0512].check-RbhAT-30_SM	unclass/unclass	2126	2456	-43	420
IES-00323-r17	65.6333	670	12.7	1.2	3	Supercontig_2.103:56663-73661	15104	15274	-1725	C	R=624	unclass/unclass	0	168	1	421
IES-00323-r17	65.6333	1312	16.5	1.5	0.8	Supercontig_2.103:56663-73661	15364	15625	-1374	+	R=590	unclass/unclass	5	268	-16	422
IES-00323-r17	65.6333	1385	26.5	4.3	5.8	Supercontig_2.103:56663-73661	15901	16906	-93	C	Contig[0703]	unclass/unclass	0	1057	66	423
IES-00324-r14	79.767	631	19.1	4.3	2.4	Supercontig_2.103:79237-80867	18	344	-1287	C	R=1.chkTE	unclass/unclass	-151	348	16	424	*
IES-00324-r14	79.767	2086	15.3	3	4.8	Supercontig_2.103:79237-80867	309	838	-793	C	Contig[0333].fam8.noTIR.C.DDE	DNA/TcMar	-117	3486	2922	425
IES-00324-r14	79.767	2188	9.9	4.6	2.4	Supercontig_2.103:79237-80867	924	1338	-293	+	Contig[0733].chkTE	unclass/unclass	7	430	0	426
IES-00324-r14	79.767	262	12.3	0	0	Supercontig_2.103:79237-80867	1459	1523	-108	+	R=908.chkTE	unclass/unclass	4	68	-2	427
IES-00325-r14	20.3289	3269	3.3	4.9	2.8	Supercontig_2.103:84835-88361	1102	1628	-1899	+	Contig[0506]	DNA/TcMar	2463	3000	-72	428
IES-00325-r14	20.3289	904	1.8	0	0	Supercontig_2.103:84835-88361	1818	1929	-1598	C	R=1614	unclass/unclass	-99	112	1	429
IES-00325-r14	20.3289	453	9	0	0	Supercontig_2.103:84835-88361	2854	2931	-596	+	R=1038	unclass/unclass	1	78	0	430
IES-00355-r9	57.13	1362	12.8	4	1.7	Supercontig_2.104:119414-127204	1	351	-7440	C	R=7	DNA/Tlr?	-184	519	161	431
IES-00355-r9	57.13	1211	12	4.2	13.5	Supercontig_2.104:119414-127204	3	1054	-6737	C	R=60.chkTE	unclass/unclass	-65	499	1	432	*
IES-00355-r9	57.13	496	9	12.6	17.3	Supercontig_2.104:119414-127204	1053	1227	-6564	+	Contig[0733].chkTE	unclass/unclass	222	389	-41	433	*
IES-00355-r9	57.13	389	10.2	0	5.8	Supercontig_2.104:119414-127204	1274	1346	-6445	+	R=2262	unclass/unclass	1	69	0	434
IES-00355-r9	57.13	324	4.4	0	15.7	Supercontig_2.104:119414-127204	1349	1429	-6362	+	R=908.chkTE	unclass/unclass	1	70	0	435
IES-00355-r9	57.13	236	10.8	0	0	Supercontig_2.104:119414-127204	1534	1570	-6221	C	Contig[0358].H	DNA/Maverick	-553	658	622	436
IES-00355-r9	57.13	406	12.9	0	4.3	Supercontig_2.104:119414-127204	1662	1758	-6033	C	R=242.chkTE	unclass/unclass	0	93	1	437
IES-00355-r9	57.13	552	6.6	0	8.8	Supercontig_2.104:119414-127204	2091	2189	-5602	C	R=87.chkTE	unclass/unclass	0	166	76	438
IES-00355-r9	57.13	1970	15.7	1.9	8.7	Supercontig_2.104:119414-127204	2971	3620	-4171	C	Contig[0358].H	DNA/Maverick	-602	609	1	436
IES-00355-r9	57.13	435	17.1	5.8	4.6	Supercontig_2.104:119414-127204	3634	3890	-3901	C	R=261.chkTE	DNA/Maverick	-6	260	1	439	*
IES-00355-r9	57.13	800	9	5.5	2.1	Supercontig_2.104:119414-127204	3763	3944	-3847	+	Contig[0745]	unclass/unclass	1	188	-9	440
IES-00355-r9	57.13	1007	12.1	2	7.2	Supercontig_2.104:119414-127204	3973	4221	-3570	+	R=218	unclass/unclass	13	249	0	441
IES-00355-r9	57.13	2668	15.9	0.5	4.1	Supercontig_2.104:119414-127204	4622	5226	-2565	C	Contig[0487]	unclass/unclass	-160	584	1	442
IES-00355-r9	57.13	520	12.7	1.3	9.7	Supercontig_2.104:119414-127204	5490	5646	-2145	+	R=22.chkTE	DNA/TcMar?	1	145	-482	443
IES-00355-r9	57.13	409	17.9	4.2	10.1	Supercontig_2.104:119414-127204	5647	5750	-2041	+	R=60.chkTE	unclass/unclass	1	247	-312	444	*
IES-00355-r9	57.13	506	12.9	0	0	Supercontig_2.104:119414-127204	5710	5802	-1989	C	R=242.chkTE	unclass/unclass	0	93	1	445
IES-00355-r9	57.13	2310	16.8	0.6	4.3	Supercontig_2.104:119414-127204	6772	7305	-486	C	Tt.Tlr1.3pr.integrase	DNA/Tlr	-1066	2611	2097	446
IES-00355-r9	57.13	273	6.2	0	0	Supercontig_2.104:119414-127204	7326	7357	-434	+	Contig[0717].chkTE	unclass/unclass	311	342	-152	447
IES-00355-r9	57.13	266	18.5	6.6	12	Supercontig_2.104:119414-127204	7335	7500	-291	C	R=223.chkTE	unclass/unclass	-18	307	150	448	*
IES-00356-r14	26.0511	754	0	0	0	Supercontig_2.104:143185-149011	1	84	-5743	+	R=3485	unclass/unclass	61	144	0	449
IES-00356-r14	26.0511	1733	0	0	0	Supercontig_2.104:143185-149011	1899	2092	-3735	+	Contig[0050]	unclass/unclass	1	194	0	450
IES-00356-r14	26.0511	808	20.1	9.5	1.5	Supercontig_2.104:143185-149011	2592	2844	-2983	C	Tt.Tlr1.3pr.integrase	DNA/Tlr	-1529	2148	1876	451
IES-00356-r14	26.0511	405	9	1.1	0	Supercontig_2.104:143185-149011	2927	3015	-2812	+	R=2	unclass/unclass	58	147	0	452	*
IES-00356-r14	26.0511	807	11.2	3.7	8.3	Supercontig_2.104:143185-149011	3012	3225	-2602	C	R=6.check-RbGYPSY-I_MT	unclass/unclass	-210	296	92	453
IES-00356-r14	26.0511	261	15.7	10.9	3	Supercontig_2.104:143185-149011	3719	3810	-2017	C	Contig[0387]	unclass/unclass	0	382	284	454
IES-00356-r14	26.0511	2518	9.3	6.4	5	Supercontig_2.104:143185-149011	4863	5458	-369	+	R=22.chkTE	DNA/TcMar?	3	606	-21	455
IES-00357-r14	100	2620	7.3	6	7.9	Supercontig_2.104:150649-151203	1	463	-92	+	R=60.chkTE	unclass/unclass	72	526	-33	456
IES-00357-r14	100	2139	9.5	3.6	7.5	Supercontig_2.104:150649-151203	464	555	0	+	R=22.chkTE	DNA/TcMar?	72	606	-21	457
IES-00346-r12	12.4232	1047	10.4	8.2	8.9	Supercontig_2.104:15202-20409	410	725	-4483	+	Contig[0691]	unclass/unclass	68	381	0	458
IES-00346-r12	12.4232	722	12	12.7	6.9	Supercontig_2.104:15202-20409	690	949	-4259	+	R=76.chkTE	DNA/DNA	10	283	-2	459	*
IES-00346-r12	12.4232	566	17.8	0	0	Supercontig_2.104:15202-20409	4504	4610	-598	+	R=2225	unclass/unclass	1	107	-8	460
IES-00358-r21	40.3489	740	19.4	0.8	4.1	Supercontig_2.104:154489-159016	94	346	-4182	C	R=76.chkTE	DNA/DNA	-33	252	8	461	*
IES-00358-r21	40.3489	811	11.1	13.7	5.6	Supercontig_2.104:154489-159016	323	636	-3892	C	Contig[0691]	unclass/unclass	0	381	44	462
IES-00358-r21	40.3489	483	20.1	7.1	0.6	Supercontig_2.104:154489-159016	1027	1181	-3347	C	Tt.Tlr5pr.helicase	DNA/Tlr	-2678	2664	2500	463
IES-00358-r21	40.3489	225	15.5	4.2	0	Supercontig_2.104:154489-159016	1198	1268	-3260	+	R=2640	unclass/unclass	21	94	-9	464
IES-00358-r21	40.3489	376	21.1	0	4.4	Supercontig_2.104:154489-159016	1272	1365	-3163	C	Tt.Tlr5pr.helicase	DNA/Tlr	-2842	2500	2411	463
IES-00358-r21	40.3489	264	23.8	5.2	4.7	Supercontig_2.104:154489-159016	1900	2318	-2210	+	Contig[0441]	unclass/unclass	1271	1640	-65	465
IES-00358-r21	40.3489	1042	13.2	2.7	7.5	Supercontig_2.104:154489-159016	2800	3093	-1435	C	R=76.chkTE	DNA/DNA	-2	283	3	466
IES-00358-r21	40.3489	562	21.6	5.8	6.3	Supercontig_2.104:154489-159016	3094	3305	-1223	+	R=6.check-RbGYPSY-I_MT	unclass/unclass	233	442	-64	467	*
IES-00358-r21	40.3489	931	11.2	17.7	2.5	Supercontig_2.104:154489-159016	3065	3344	-1184	C	Contig[0691]	unclass/unclass	0	381	59	468
IES-00359-r17	61.9423	1839	10.9	0	0	Supercontig_2.104:172661-173803	414	696	-447	+	Contig[0582]	unclass/unclass	3	285	-4	469
IES-00359-r17	61.9423	460	25.6	5.2	6.4	Supercontig_2.104:172661-173803	421	750	-393	C	Contig[0725]	unclass/unclass	-14	363	38	470	*
IES-00359-r17	61.9423	226	23.3	2.7	7	Supercontig_2.104:172661-173803	635	689	-454	C	R=171.chkTE	DNA/TcMar	-1310	150	102	471	*
IES-00359-r17	61.9423	1026	10.9	2.2	0.5	Supercontig_2.104:172661-173803	690	874	-269	+	R=171.chkTE	DNA/TcMar	2	189	-1271	472	*
IES-00359-r17	61.9423	1990	5.4	0.4	0	Supercontig_2.104:172661-173803	862	1121	-22	+	R=171.chkTE	DNA/TcMar	569	829	-631	473
IES-00360-r14	30.6894	390	28.4	2.8	2	Supercontig_2.104:193510-195148	436	686	-953	C	Contig[0703]	unclass/unclass	-414	643	391	474
IES-00360-r14	30.6894	246	19.7	0	0	Supercontig_2.104:193510-195148	1248	1318	-321	C	R=2021.chkTE	unclass/unclass	0	71	1	475
IES-00360-r14	30.6894	565	13.9	5.4	3.8	Supercontig_2.104:193510-195148	1413	1593	-46	C	Contig[0730].chkTE	unclass/unclass	-114	224	20	476
IES-00361-r15	50.6579	415	14.1	13	2.5	Supercontig_2.104:202050-207825	1	146	-5630	C	Contig[0082].chkTE	DNA/TcMar	-17	161	1	477
IES-00361-r15	50.6579	1313	2.5	0	0	Supercontig_2.104:202050-207825	562	720	-5056	+	R=3061	unclass/unclass	1	159	0	478
IES-00361-r15	50.6579	649	9.2	0	0	Supercontig_2.104:202050-207825	748	856	-4920	C	R=1245.chkTE	unclass/unclass	0	109	1	479
IES-00361-r15	50.6579	1075	23.7	9	3.1	Supercontig_2.104:202050-207825	1109	1847	-3929	C	R=1256	DNA/TcMar	-466	665	1	480
IES-00361-r15	50.6579	505	12.2	0	0	Supercontig_2.104:202050-207825	1842	1948	-3828	+	Contig[0740]	unclass/unclass	1	107	-73	481	*
IES-00361-r15	50.6579	581	17.1	10.8	1.9	Supercontig_2.104:202050-207825	1941	2226	-3550	+	R=1.chkTE	unclass/unclass	1	311	-188	482	*
IES-00361-r15	50.6579	6879	2	0.9	0.5	Supercontig_2.104:202050-207825	2221	3092	-2684	C	R=29.C	LINE/L1-outcast	0	3347	2472	483
IES-00361-r15	50.6579	2725	3.6	0	0.3	Supercontig_2.104:202050-207825	5076	5432	-344	C	R=29.C	LINE/L1-outcast	-2991	356	1	483
IES-00361-r15	50.6579	422	13.9	19.9	3	Supercontig_2.104:202050-207825	5442	5612	-164	C	R=1.chkTE	unclass/unclass	-300	199	1	484
IES-00362-r14	13.1075	2135	11.9	7.6	1.7	Supercontig_2.104:243755-247149	2780	3224	-171	+	R=6.check-RbGYPSY-I_MT	unclass/unclass	36	506	0	485
IES-00363-r10	39.6772	2200	6.7	0.6	1.2	Supercontig_2.104:253105-254591	420	753	-734	+	Contig[0663]	unclass/unclass	1	332	0	486
IES-00363-r10	39.6772	347	5.9	2	0	Supercontig_2.104:253105-254591	850	900	-587	C	R=76.chkTE	DNA/DNA	0	285	234	487
IES-00363-r10	39.6772	650	12.7	0	11.4	Supercontig_2.104:253105-254591	931	1135	-352	C	Contig[0691]	unclass/unclass	-121	260	77	488
IES-00364-r14	47.6834	2763	12.5	0.9	3	Supercontig_2.104:274145-279691	43	678	-4869	+	R=72	DNA/TcMar	20	642	0	489
IES-00364-r14	47.6834	1681	9.6	1.1	1.8	Supercontig_2.104:274145-279691	502	786	-4761	+	R=130	unclass/unclass	3	285	0	490	*
IES-00364-r14	47.6834	643	7.1	0	0	Supercontig_2.104:274145-279691	893	990	-4557	+	R=976	unclass/unclass	1	98	0	491
IES-00364-r14	47.6834	698	14.1	0	0	Supercontig_2.104:274145-279691	1274	1408	-4139	C	Contig[0626]	unclass/unclass	0	135	1	492
IES-00364-r14	47.6834	838	6.7	0	3.4	Supercontig_2.104:274145-279691	1517	1639	-3908	+	R=1436	unclass/unclass	1	119	0	493
IES-00364-r14	47.6834	1016	7.5	9.7	7.2	Supercontig_2.104:274145-279691	1702	1918	-3629	+	R=787.chkTE	unclass/unclass	1	222	0	494
IES-00364-r14	47.6834	875	16.3	0.7	5.3	Supercontig_2.104:274145-279691	2455	2836	-2711	+	R=1.chkTE	unclass/unclass	1	343	-156	495
IES-00364-r14	47.6834	308	13.4	0	5.3	Supercontig_2.104:274145-279691	2772	2850	-2697	C	R=1048	unclass/unclass	-2	76	2	496	*
IES-00364-r14	47.6834	238	22	0	0	Supercontig_2.104:274145-279691	2896	2945	-2602	+	R=1703	unclass/unclass	1	50	-3	497
IES-00364-r14	47.6834	495	3.9	0	0	Supercontig_2.104:274145-279691	3015	3091	-2456	+	R=1078	unclass/unclass	1	77	0	498
IES-00364-r14	47.6834	276	30.2	5.1	3.4	Supercontig_2.104:274145-279691	4472	4544	-1003	+	R=867.H	DNA/TcMar	480	591	-209	499
IES-00364-r14	47.6834	492	3.3	0	0	Supercontig_2.104:274145-279691	4545	4605	-942	+	R=2492	unclass/unclass	1	61	0	500
IES-00364-r14	47.6834	276	30.2	5.1	3.4	Supercontig_2.104:274145-279691	4606	4646	-901	+	R=867.H	DNA/TcMar	592	657	-143	499
IES-00364-r14	47.6834	2747	8	0.7	5.9	Supercontig_2.104:274145-279691	4681	5252	-295	+	R=60.chkTE	unclass/unclass	16	559	0	501
IES-00364-r14	47.6834	265	19.4	1.4	2.9	Supercontig_2.104:274145-279691	5242	5310	-237	C	Contig[0284].fam3.2TIR.C.DDE	DNA/TcMar	-3658	68	1	502	*
IES-00347-r12	17.9725	1070	16.8	7.2	3.3	Supercontig_2.104:28645-32205	8	647	-2914	+	R=7	DNA/Tlr?	1	664	-39	503
IES-00365-r13	24.3472	695	7	0.6	15.7	Supercontig_2.104:300107-306731	415	583	-6042	+	R=2	unclass/unclass	1	147	0	504
IES-00365-r13	24.3472	446	18.6	3.5	13	Supercontig_2.104:300107-306731	418	677	-5948	C	R=6.check-RbGYPSY-I_MT	unclass/unclass	-2	504	267	505	*
IES-00365-r13	24.3472	1298	8.1	3.2	14	Supercontig_2.104:300107-306731	3723	4038	-2587	C	R=6.check-RbGYPSY-I_MT	unclass/unclass	-207	299	14	506
IES-00365-r13	24.3472	287	11.8	0	0	Supercontig_2.104:300107-306731	4023	4073	-2552	C	R=3222	unclass/unclass	0	53	3	507	*
IES-00365-r13	24.3472	351	27.7	4.1	5	Supercontig_2.104:300107-306731	4299	4663	-1962	+	Contig[0187].H	DNA/TcMar	4	463	-56	508
IES-00365-r13	24.3472	374	11.8	0	16.7	Supercontig_2.104:300107-306731	5664	5775	-850	C	R=976	unclass/unclass	-2	96	1	509
IES-00365-r13	24.3472	1032	15.8	1	7.9	Supercontig_2.104:300107-306731	5792	6313	-312	+	R=1.chkTE	unclass/unclass	1	471	-28	510
IES-00366-r25	4.24543	252	18.9	4.4	3.6	Supercontig_2.104:310752-313978	1614	1750	-1477	+	R=391	DNA/Tlr	3	140	-2	511
IES-00367-r14	39.5185	356	11.4	5.7	0	Supercontig_2.104:319101-325788	456	543	-6145	C	R=242.chkTE	unclass/unclass	0	93	1	512
IES-00367-r14	39.5185	1238	9.4	5.9	4.9	Supercontig_2.104:319101-325788	589	891	-5797	+	Contig[0691]	unclass/unclass	76	381	0	513
IES-00367-r14	39.5185	496	22.2	6.8	7.7	Supercontig_2.104:319101-325788	590	860	-5828	C	R=6.check-RbGYPSY-I_MT	unclass/unclass	-2	504	238	514	*
IES-00367-r14	39.5185	961	12.8	3.3	8.8	Supercontig_2.104:319101-325788	861	1160	-5528	+	R=76.chkTE	DNA/DNA	1	285	0	515	*
IES-00367-r14	39.5185	1113	25.7	5.8	7.5	Supercontig_2.104:319101-325788	1154	2177	-4511	C	Contig[0703]	unclass/unclass	0	1057	51	516
IES-00367-r14	39.5185	1250	16.3	6.7	1.9	Supercontig_2.104:319101-325788	2614	3001	-3687	C	Contig[0730].chkTE	unclass/unclass	0	338	6	517
IES-00367-r14	39.5185	1367	10.8	3.2	2.5	Supercontig_2.104:319101-325788	5687	6000	-688	+	Contig[0691]	unclass/unclass	66	381	0	518
IES-00367-r14	39.5185	593	22.2	4.1	4.8	Supercontig_2.104:319101-325788	5746	5969	-719	C	R=6.check-RbGYPSY-I_MT	unclass/unclass	-49	457	237	519	*
IES-00367-r14	39.5185	993	11.8	3.7	8.1	Supercontig_2.104:319101-325788	5970	6264	-424	+	R=76.chkTE	DNA/DNA	1	283	-2	520
IES-00368-r16	65.1152	6650	8.8	1.3	4.9	Supercontig_2.104:326706-330959	170	1297	-2957	C	Contig[0677].P	DNA/DNA	-943	2107	1018	521
IES-00368-r16	65.1152	852	7.1	0	8.4	Supercontig_2.104:326706-330959	1295	1448	-2806	+	R=2	unclass/unclass	4	145	-2	522	*
IES-00368-r16	65.1152	1163	15.4	11.1	5.3	Supercontig_2.104:326706-330959	1470	1936	-2318	C	Contig[0677].P	DNA/DNA	-2127	923	431	521
IES-00368-r16	65.1152	4465	8.2	1.4	1.4	Supercontig_2.104:326706-330959	2710	2755	-1499	C	Contig[0248].H	DNA/TcMar	-811	743	691	523
IES-00368-r16	65.1152	646	4.8	0	0	Supercontig_2.104:326706-330959	2756	2838	-1416	+	R=2249	unclass/unclass	1	83	0	524
IES-00368-r16	65.1152	4465	8.2	1.4	1.4	Supercontig_2.104:326706-330959	2839	3427	-827	C	Contig[0248].H	DNA/TcMar	-811	690	1	523
IES-00368-r16	65.1152	324	18.4	3.9	1.3	Supercontig_2.104:326706-330959	3854	3930	-324	C	Tt.Tlr1.3pr.integrase	DNA/Tlr	0	3677	3599	525	*
IES-00368-r16	65.1152	462	24.9	1.7	4.4	Supercontig_2.104:326706-330959	3929	4159	-95	C	Contig[0457]	DNA/TcMar	-171	620	396	526
IES-00369-r12	68.6005	340	13.6	0	1.7	Supercontig_2.104:340676-356102	82	141	-15286	+	Tt.Tlr1.3pr.integrase	DNA/Tlr	47	105	-3572	527
IES-00369-r12	68.6005	270	9.5	0	3.2	Supercontig_2.104:340676-356102	165	229	-15198	+	R=653	unclass/unclass	3	65	0	528	*
IES-00369-r12	68.6005	10979	12.4	3	3.1	Supercontig_2.104:340676-356102	181	2308	-13119	+	Tt.Tlr1.3pr.integrase	DNA/Tlr	402	2527	-1150	529
IES-00369-r12	68.6005	2155	9.3	0	2.1	Supercontig_2.104:340676-356102	2449	2888	-12539	+	Contig[0670].high.copy.nb	unclass/unclass	3	433	0	530
IES-00369-r12	68.6005	684	14.1	1.5	0.5	Supercontig_2.104:340676-356102	2782	2981	-12446	C	R=311	unclass/unclass	0	202	1	531	*
IES-00369-r12	68.6005	425	16.8	8.4	3.4	Supercontig_2.104:340676-356102	2869	3010	-12417	+	R=2181	unclass/unclass	10	158	-17	532	*
IES-00369-r12	68.6005	246	16.4	8.4	1.3	Supercontig_2.104:340676-356102	3016	3157	-12270	C	R=1485	unclass/unclass	-10	152	1	533
IES-00369-r12	68.6005	4995	15.6	6.3	2.7	Supercontig_2.104:340676-356102	3863	5249	-10178	C	Contig[0734].Pol.P	DNA/Maverick-Tlr	-2421	2437	1002	534
IES-00369-r12	68.6005	2207	10.2	1.1	1.6	Supercontig_2.104:340676-356102	5250	5619	-9808	C	Tt.Tlr1.3pr.integrase	DNA/Tlr	-1790	1887	1520	535
IES-00369-r12	68.6005	296	35	2.2	4.8	Supercontig_2.104:340676-356102	5748	6107	-9320	+	R=62.chkTE	unclass/unclass	223	573	-472	536
IES-00369-r12	68.6005	368	17.6	0.8	2.6	Supercontig_2.104:340676-356102	6427	6543	-8884	C	R=391	DNA/Tlr	0	142	28	537
IES-00369-r12	68.6005	1827	6.2	0.4	0	Supercontig_2.104:340676-356102	6555	6796	-8631	+	R=290	unclass/unclass	1	243	0	538
IES-00369-r12	68.6005	295	13.1	1.6	1.6	Supercontig_2.104:340676-356102	6901	6962	-8465	+	R=703	unclass/unclass	6	67	0	539
IES-00369-r12	68.6005	3505	20.6	3.2	5.8	Supercontig_2.104:340676-356102	6995	8233	-7194	+	R=341.chkTE	DNA/TcMar	1	1270	-1802	540	*
IES-00369-r12	68.6005	5645	2.7	0	0.1	Supercontig_2.104:340676-356102	7580	8242	-7185	C	Contig[0173]	unclass/unclass	0	745	84	541
IES-00369-r12	68.6005	11570	5.2	0.7	0.3	Supercontig_2.104:340676-356102	8343	9862	-5565	+	Contig[0227]	DNA/TcMar	5	1428	-10	542
IES-00369-r12	68.6005	9176	5	1.3	1.2	Supercontig_2.104:340676-356102	10419	11672	-3755	C	Contig[0373].H	DNA/TcMar	0	1131	1	543
IES-00369-r12	68.6005	1152	4.1	0	0	Supercontig_2.104:340676-356102	13051	13222	-2205	+	R=60.chkTE	unclass/unclass	1	172	-387	544
IES-00369-r12	68.6005	327	10	0	0	Supercontig_2.104:340676-356102	13447	13496	-1931	+	R=22.chkTE	DNA/TcMar?	561	610	-17	545
IES-00369-r12	68.6005	257	14.3	1.6	0	Supercontig_2.104:340676-356102	14096	14158	-1269	C	Contig[0746].chkTE	DNA/Tlr	-185	229	166	546
IES-00369-r12	68.6005	334	10.5	3.5	0	Supercontig_2.104:340676-356102	14177	14233	-1194	C	Contig[0727].chkTE	DNA/Tlr	0	312	254	547	*
IES-00369-r12	68.6005	612	2.3	0	0	Supercontig_2.104:340676-356102	14220	14307	-1120	C	Contig[0727].chkTE	DNA/Tlr	-164	148	61	547
IES-00369-r12	68.6005	2888	8.1	4	2.2	Supercontig_2.104:340676-356102	14387	14914	-513	C	Contig[0674].chkTE	unclass/unclass	-303	537	1	548
IES-00369-r12	68.6005	561	10.9	1.2	3.6	Supercontig_2.104:340676-356102	15255	15425	-2	C	R=84.chkTE	unclass/unclass	0	316	150	549
IES-00370-r5	69.9302	312	11.5	0	0	Supercontig_2.104:369444-377614	119	170	-8001	C	R=2447	unclass/unclass	-24	54	3	550
IES-00370-r5	69.9302	4555	12.5	1.4	2.6	Supercontig_2.104:369444-377614	696	1288	-6883	+	Contig[0248].H	DNA/TcMar	1	711	-843	551
IES-00370-r5	69.9302	705	2.4	0	0	Supercontig_2.104:369444-377614	1289	1371	-6800	C	R=2249	unclass/unclass	0	83	1	552
IES-00370-r5	69.9302	4555	12.5	1.4	2.6	Supercontig_2.104:369444-377614	1372	1635	-6536	+	Contig[0248].H	DNA/TcMar	712	1027	-527	551
IES-00370-r5	69.9302	1130	0.8	0	0	Supercontig_2.104:369444-377614	1636	1767	-6404	+	R=2362	unclass/unclass	1	132	0	553
IES-00370-r5	69.9302	4555	12.5	1.4	2.6	Supercontig_2.104:369444-377614	1768	1958	-6213	+	Contig[0248].H	DNA/TcMar	1028	1260	-294	551
IES-00370-r5	69.9302	992	0	0	0	Supercontig_2.104:369444-377614	1968	2096	-6075	+	Contig[0317]	unclass/unclass	1	129	-81	554
IES-00370-r5	69.9302	1336	0.6	0	0	Supercontig_2.104:369444-377614	2197	2364	-5807	+	Contig[0317]	unclass/unclass	43	210	0	555
IES-00370-r5	69.9302	8914	6.1	0	0	Supercontig_2.104:369444-377614	2670	3795	-4376	+	Contig[0255]	unclass/unclass	1	1126	0	556
IES-00370-r5	69.9302	9765	7.1	0.1	0.1	Supercontig_2.104:369444-377614	3955	5214	-2957	+	Contig[0260].chkTE	unclass/unclass	1	1260	0	557
IES-00370-r5	69.9302	312	16.9	5.1	0	Supercontig_2.104:369444-377614	5446	5504	-2667	C	Tt.Tlr1.3pr.integrase	DNA/Tlr	0	3677	3616	558
IES-00370-r5	69.9302	874	28.4	2.9	5.5	Supercontig_2.104:369444-377614	5521	6151	-2020	C	Contig[0457]	DNA/TcMar	-171	620	6	559
IES-00370-r5	69.9302	314	27.4	6	6.4	Supercontig_2.104:369444-377614	6152	6685	-1486	+	Contig[0549]	unclass/unclass	4	535	0	560
IES-00370-r5	69.9302	686	5.3	0	0	Supercontig_2.104:369444-377614	6920	7013	-1158	C	R=22.chkTE	DNA/TcMar?	-15	612	519	561
IES-00370-r5	69.9302	2130	7.8	6.8	2.9	Supercontig_2.104:369444-377614	7015	7412	-759	C	R=60.chkTE	unclass/unclass	-146	413	1	562
IES-00348-r14	41.5994	299	16.6	4.9	11	Supercontig_2.104:37864-43315	434	596	-4856	C	R=1.chkTE	unclass/unclass	-243	256	103	563
IES-00348-r14	41.5994	230	15.2	0	0	Supercontig_2.104:37864-43315	598	643	-4809	+	R=555.chkTE	unclass/unclass	38	83	0	564
IES-00348-r14	41.5994	2135	17.6	0.6	2.8	Supercontig_2.104:37864-43315	1135	1643	-3809	C	Contig[0618]	unclass/unclass	0	511	14	565
IES-00348-r14	41.5994	516	30.2	4.5	5.3	Supercontig_2.104:37864-43315	3235	4211	-1241	C	Contig[0132].fam2.2TIR.C.notMAC	DNA/piggyBac	-1000	1192	223	566
IES-00348-r14	41.5994	1036	13.1	1.2	6.8	Supercontig_2.104:37864-43315	4353	4695	-757	+	R=7	DNA/Tlr?	225	549	-154	567
IES-00348-r14	41.5994	245	22.9	3.4	6.2	Supercontig_2.104:37864-43315	4722	4870	-582	C	Contig[0387]	unclass/unclass	-1	381	237	568
IES-00348-r14	41.5994	430	7.7	4.9	3.7	Supercontig_2.104:37864-43315	5145	5225	-227	C	R=2909	unclass/unclass	-1	82	1	569
IES-00371-r9	86.4833	6216	11.6	4.9	2	Supercontig_2.104:380170-382677	13	1175	-1333	C	Contig[0677].P	DNA/DNA	-1339	1711	516	570
IES-00371-r9	86.4833	2159	13.8	1.6	4.1	Supercontig_2.104:380170-382677	1171	1675	-833	C	R=6.check-RbGYPSY-I_MT	unclass/unclass	0	506	14	571	*
IES-00371-r9	86.4833	269	9.8	0	0	Supercontig_2.104:380170-382677	1660	1710	-798	C	R=3222	unclass/unclass	0	53	3	572	*
IES-00371-r9	86.4833	2014	11.2	7.2	0	Supercontig_2.104:380170-382677	1748	2218	-290	+	Contig[0538].chkTE	DNA/DNA	134	638	-7	573
IES-00349-r14	7.0992	258	5.7	0	0	Supercontig_2.104:54804-56930	1354	1388	-739	+	R=191.chkTE	unclass/unclass	12	46	-139	574	*
IES-00349-r14	7.0992	527	8	1.3	5.3	Supercontig_2.104:54804-56930	1360	1438	-689	+	R=668	unclass/unclass	1	76	0	575
IES-00349-r14	7.0992	413	7.6	0	0	Supercontig_2.104:54804-56930	1668	1733	-394	+	Contig[0387]	unclass/unclass	4	69	-313	576
IES-00350-r18	8.1834	398	19.7	4.3	2.8	Supercontig_2.104:59798-61520	484	624	-1099	C	R=996	DNA/Tlr?	-318	319	177	577
IES-00351-r12	15.1515	1188	7.6	2.9	8.4	Supercontig_2.104:69344-71422	1765	2079	0	+	Contig[0506]	DNA/TcMar	2601	2899	-173	578
IES-00352-r9	64.0777	1623	0	0	0	Supercontig_2.104:72959-74400	94	279	-1163	+	R=1884	unclass/unclass	1	186	0	579
IES-00352-r9	64.0777	2582	12.7	1.6	2	Supercontig_2.104:72959-74400	293	936	-506	+	Contig[0187].H	DNA/TcMar	1	469	-50	580
IES-00352-r9	64.0777	781	0	0	0	Supercontig_2.104:72959-74400	1235	1328	-114	+	R=1970	unclass/unclass	1	94	0	581
IES-00353-r21	71.7814	2616	26.2	5.8	4.5	Supercontig_2.104:77593-80831	258	1936	-1303	+	Contig[0282]	DNA/TcMar	420	2119	-145	582	*
IES-00353-r21	71.7814	4279	11	3.9	2.2	Supercontig_2.104:77593-80831	1222	1992	-1247	C	R=171.chkTE	DNA/TcMar	-10	1450	667	583
IES-00353-r21	71.7814	939	14.2	0	0	Supercontig_2.104:77593-80831	1974	2170	-1069	+	R=6.check-RbGYPSY-I_MT	unclass/unclass	275	471	-35	584	*
IES-00353-r21	71.7814	319	7	0	0	Supercontig_2.104:77593-80831	2473	2515	-724	C	R=2	unclass/unclass	-101	46	4	585	*
IES-00353-r21	71.7814	714	12.5	0.7	2.8	Supercontig_2.104:77593-80831	2512	2659	-580	C	R=171.chkTE	DNA/TcMar	-1286	174	30	583
IES-00353-r21	71.7814	323	26.1	4	4.5	Supercontig_2.104:77593-80831	2679	2903	-336	C	Tt.Tlr5pr.helicase	DNA/Tlr	-3295	2047	1824	586
IES-00354-r14	43.75	971	13	1.2	0.4	Supercontig_2.104:82710-89253	154	407	-6137	+	Contig[0517]	DNA/Maverick	1	256	-283	587
IES-00354-r14	43.75	1586	11.3	0	0	Supercontig_2.104:82710-89253	979	1252	-5292	+	R=6.check-RbGYPSY-I_MT	unclass/unclass	233	506	0	588	*
IES-00354-r14	43.75	2474	4.1	2.8	2.4	Supercontig_2.104:82710-89253	1247	1669	-4875	C	R=12.TIR.TSD.C	DNA/MITE	-189	509	85	589
IES-00354-r14	43.75	935	14.2	7.6	9.3	Supercontig_2.104:82710-89253	1808	2372	-4172	+	R=22.chkTE	DNA/TcMar?	55	610	-17	590
IES-00354-r14	43.75	1313	15.6	8.2	0.4	Supercontig_2.104:82710-89253	4257	4636	-1908	C	Contig[0730].chkTE	unclass/unclass	0	338	3	591
IES-00354-r14	43.75	1035	25.6	5.2	5.8	Supercontig_2.104:82710-89253	4832	5625	-919	+	Contig[0703]	unclass/unclass	269	1057	0	592
IES-00354-r14	43.75	626	20.6	0	7.8	Supercontig_2.104:82710-89253	6313	6491	-53	+	Contig[0302].fam6.noTIR.C.DDE	DNA/TcMar	325	490	-3195	593
IES-00377-r8	13.4715	300	10.5	0	0	Supercontig_2.105:200706-201477	523	579	-193	C	R=1761	unclass/unclass	0	57	1	594
IES-00377-r8	13.4715	309	6.4	2.1	0	Supercontig_2.105:200706-201477	650	696	-76	+	R=1283.chkTE	unclass/unclass	35	82	-155	595
IES-00379-r5	39.2238	6249	2	0	0.1	Supercontig_2.105:230640-234040	960	1722	-1679	C	Contig[0065].H	DNA/TcMar-pogo	0	762	1	596
IES-00379-r5	39.2238	1676	1.9	0	0	Supercontig_2.105:230640-234040	1812	2027	-1374	+	R=1234	unclass/unclass	1	216	0	597
IES-00379-r5	39.2238	835	1.1	0	0	Supercontig_2.105:230640-234040	1989	2080	-1321	C	R=1926	unclass/unclass	0	92	1	598	*
IES-00379-r5	39.2238	261	15.8	5.7	4.7	Supercontig_2.105:230640-234040	2760	2865	-536	+	R=747.H	DNA/TcMar	93	199	-823	599
IES-00379-r5	39.2238	672	13.9	3.6	1	Supercontig_2.105:230640-234040	3206	3401	0	C	R=747.H	DNA/TcMar	-793	229	29	600
IES-00380-r9	20.8039	735	15.3	0.9	2.8	Supercontig_2.105:240231-243912	1391	1612	-2070	+	R=8	unclass/unclass	92	309	-238	601
IES-00380-r9	20.8039	286	9.3	3.7	0	Supercontig_2.105:240231-243912	1719	1772	-1910	C	Contig[0739]	unclass/unclass	-127	56	1	602
IES-00380-r9	20.8039	228	21.8	2.3	2.9	Supercontig_2.105:240231-243912	2158	2332	-1350	C	Contig[0677].P	DNA/DNA	-1425	1625	1452	603
IES-00380-r9	20.8039	1565	2.8	3.2	1.8	Supercontig_2.105:240231-243912	2918	3138	-544	+	R=6.check-RbGYPSY-I_MT	unclass/unclass	1	224	-282	604
IES-00380-r9	20.8039	671	6.4	0	0	Supercontig_2.105:240231-243912	3440	3533	-149	C	R=2	unclass/unclass	-52	95	2	605
IES-00381-r12	30.7423	1052	19.2	1.4	4.6	Supercontig_2.105:268598-273730	284	797	-4336	C	R=1.chkTE	unclass/unclass	-1	498	1	606
IES-00381-r12	30.7423	519	15.4	2.4	0	Supercontig_2.105:268598-273730	943	1065	-4068	C	R=1342	DNA/Maverick-Tlr	0	126	1	607
IES-00381-r12	30.7423	488	11.8	0	0	Supercontig_2.105:268598-273730	1254	1346	-3787	C	R=242.chkTE	unclass/unclass	0	93	1	608
IES-00381-r12	30.7423	456	20.3	6.1	2.6	Supercontig_2.105:268598-273730	1487	1558	-3575	+	Contig[0623]	unclass/unclass	6	488	0	609
IES-00381-r12	30.7423	226	22.1	5	5	Supercontig_2.105:268598-273730	1559	2034	-3099	C	R=55	unclass/unclass	-15	476	1	610
IES-00381-r12	30.7423	272	29.1	0.7	2.7	Supercontig_2.105:268598-273730	4829	5128	-5	+	Contig[0734].Pol.P	DNA/Maverick-Tlr	3490	3783	-1075	611
IES-00372-r13	52.2143	1401	14.1	4	15.8	Supercontig_2.105:27301-33329	370	1068	-4961	C	R=23	unclass/unclass	-76	542	12	612
IES-00372-r13	52.2143	3086	8.7	1.1	0.4	Supercontig_2.105:27301-33329	1101	1655	-4374	+	R=60.chkTE	unclass/unclass	1	559	0	613
IES-00372-r13	52.2143	2953	11.1	1.6	2.2	Supercontig_2.105:27301-33329	1656	1726	-4303	+	R=22.chkTE	DNA/TcMar?	1	622	-5	614
IES-00372-r13	52.2143	1394	15.7	6.8	0.8	Supercontig_2.105:27301-33329	2829	3216	-2813	+	Contig[0730].chkTE	unclass/unclass	3	338	0	615
IES-00372-r13	52.2143	1191	26.6	2.5	7.8	Supercontig_2.105:27301-33329	3768	4806	-1223	+	Contig[0703]	unclass/unclass	66	1053	-4	616
IES-00372-r13	52.2143	812	19.5	5.8	8	Supercontig_2.105:27301-33329	5508	5903	-126	C	R=6.check-RbGYPSY-I_MT	unclass/unclass	-105	401	14	617
IES-00382-r4	29.7483	1012	19.8	1.5	2.7	Supercontig_2.105:280795-281668	595	854	-20	C	Tt.Tlr1.3pr.integrase	DNA/Tlr	-1352	2325	2069	618
IES-00383-r5	52.075	530	21.6	0	0	Supercontig_2.105:292368-304680	31	155	-12158	+	Contig[0157].chkTE	unclass/unclass	3944	4068	-462	619	*
IES-00383-r5	52.075	1820	19.4	0.8	7.5	Supercontig_2.105:292368-304680	144	767	-11546	C	Contig[0696].TIE1.P	DNA/Tlr	-629	3938	3354	620
IES-00383-r5	52.075	456	19.3	0.9	0	Supercontig_2.105:292368-304680	1532	1640	-10673	C	Tt.TIE1	DNA/Tlr	-975	228	119	621
IES-00383-r5	52.075	1753	21	12.7	1.9	Supercontig_2.105:292368-304680	1694	2381	-9932	C	Tt.Tlr5pr.helicase	DNA/Tlr	-2190	3152	2470	622
IES-00383-r5	52.075	854	15.9	0	1.2	Supercontig_2.105:292368-304680	2372	2543	-9770	+	R=559	unclass/unclass	1	170	-4	623	*
IES-00383-r5	52.075	315	20.2	3.5	1.6	Supercontig_2.105:292368-304680	2533	2697	-9616	C	R=1742	unclass/unclass	-9	165	1	624	*
IES-00383-r5	52.075	305	16.6	0	6.6	Supercontig_2.105:292368-304680	2798	2894	-9419	C	R=676.chkTE	unclass/unclass	0	91	1	625
IES-00383-r5	52.075	304	10.3	15.6	3.4	Supercontig_2.105:292368-304680	2931	3090	-9223	+	Contig[0732]	unclass/unclass	258	436	0	626	*
IES-00383-r5	52.075	415	13	5.2	5.8	Supercontig_2.105:292368-304680	3049	3203	-9110	C	R=311	unclass/unclass	-48	154	1	627	*
IES-00383-r5	52.075	888	11.5	0.6	0.6	Supercontig_2.105:292368-304680	3076	3250	-9063	+	R=2181	unclass/unclass	1	175	0	628
IES-00383-r5	52.075	811	9.4	1.2	0.6	Supercontig_2.105:292368-304680	3207	3367	-8946	C	R=1485	unclass/unclass	0	162	1	629	*
IES-00383-r5	52.075	2117	7.7	0.3	0	Supercontig_2.105:292368-304680	3440	3816	-8497	+	R=294	unclass/unclass	1	378	0	630
IES-00383-r5	52.075	249	10.9	0	2.2	Supercontig_2.105:292368-304680	4929	4975	-7338	+	Contig[0742]	unclass/unclass	106	151	-70	631
IES-00383-r5	52.075	248	15.9	0	0	Supercontig_2.105:292368-304680	6377	6420	-5893	C	R=3415	unclass/unclass	-10	45	2	632
IES-00383-r5	52.075	572	21.4	4.3	7.6	Supercontig_2.105:292368-304680	7235	7558	-4755	+	Contig[0507].H	DNA/hAT-Ac	195	508	-6	633
IES-00383-r5	52.075	320	18.8	1	0	Supercontig_2.105:292368-304680	7667	7762	-4551	+	R=2152	unclass/unclass	23	119	0	634	*
IES-00383-r5	52.075	628	25.3	6.2	2.9	Supercontig_2.105:292368-304680	7710	7835	-4478	C	Contig[0354].H.Polinton.POL.noend	DNA/Maverick	-1067	2331	1730	635
IES-00383-r5	52.075	1561	17.1	2.2	1.6	Supercontig_2.105:292368-304680	7836	8341	-3972	+	Contig[0517]	DNA/Maverick	1	509	-30	636
IES-00383-r5	52.075	628	25.3	6.2	2.9	Supercontig_2.105:292368-304680	8342	8352	-3961	C	Contig[0354].H.Polinton.POL.noend	DNA/Maverick	-1067	1729	1668	635	*
IES-00383-r5	52.075	1560	16.3	0.3	0.6	Supercontig_2.105:292368-304680	8347	8679	-3634	+	R=125.chkTE	unclass/unclass	1	332	0	637
IES-00383-r5	52.075	260	26.2	4.8	8.1	Supercontig_2.105:292368-304680	8751	8916	-3397	C	R=581	unclass/unclass	-97	162	2	638
IES-00383-r5	52.075	2680	25.6	3.5	3.2	Supercontig_2.105:292368-304680	8923	10799	-1514	C	Contig[0388].Pol.P	DNA/Maverick	-928	3284	1404	639
IES-00383-r5	52.075	246	19.4	0	13.5	Supercontig_2.105:292368-304680	11517	11617	-696	+	R=676.chkTE	unclass/unclass	3	91	0	640
IES-00383-r5	52.075	284	20.2	2.5	0	Supercontig_2.105:292368-304680	11754	11832	-481	C	R=1742	unclass/unclass	0	81	1	641
IES-00384-r7	42.4953	411	19.4	1	3	Supercontig_2.105:308335-312598	234	334	-3930	C	Contig[0696].TIE1.P	DNA/Tlr	-1090	3477	3379	642
IES-00384-r7	42.4953	1187	23.1	8.4	2.1	Supercontig_2.105:308335-312598	408	858	-3406	C	Tt.Tlr5pr.helicase	DNA/Tlr	-2112	3230	2752	643
IES-00384-r7	42.4953	1607	25.5	8	2.9	Supercontig_2.105:308335-312598	892	1683	-2581	C	Tt.Tlr5pr.helicase	DNA/Tlr	-2699	2643	1813	643
IES-00384-r7	42.4953	252	19.5	5.6	6.4	Supercontig_2.105:308335-312598	2003	2128	-2136	+	R=141.chkTE	DNA?/Tlr?	87	211	-29	644
IES-00384-r7	42.4953	227	32.9	3.5	3.2	Supercontig_2.105:308335-312598	3076	3285	-979	C	Contig[0192].H	DNA/TcMar	-7	393	51	645
IES-00384-r7	42.4953	264	26.4	6.8	5.2	Supercontig_2.105:308335-312598	3286	3417	-847	+	Contig[0371].H	DNA/TcMar	144	277	-197	646
IES-00385-r5	26.6507	1271	14.2	1.7	2	Supercontig_2.105:317565-322153	230	523	-4066	C	R=6.check-RbGYPSY-I_MT	unclass/unclass	-213	293	1	647
IES-00385-r5	26.6507	262	21.3	8.4	1	Supercontig_2.105:317565-322153	576	670	-3919	+	R=1149	unclass/unclass	102	203	-2	648
IES-00385-r5	26.6507	258	18.3	2.5	4.2	Supercontig_2.105:317565-322153	915	1034	-3555	+	R=317	unclass/unclass	9	126	0	649
IES-00385-r5	26.6507	308	9.2	5.5	1.8	Supercontig_2.105:317565-322153	3064	3118	-1471	C	Tt.Tlr1.3pr.integrase	DNA/Tlr	-3572	105	49	650
IES-00385-r5	26.6507	437	11.9	0	12.8	Supercontig_2.105:317565-322153	3119	3233	-1356	+	Contig[0677].P	DNA/DNA	2949	3050	0	651
IES-00385-r5	26.6507	630	15.6	0	0	Supercontig_2.105:317565-322153	3653	3761	-828	+	Contig[0158]	unclass/unclass	1	109	-9	652	*
IES-00385-r5	26.6507	972	5.1	0	0	Supercontig_2.105:317565-322153	3750	3887	-702	+	R=2484.chkTE	unclass/unclass	115	252	0	653
IES-00385-r5	26.6507	2142	8.4	0	0	Supercontig_2.105:317565-322153	4090	4398	-191	+	R=2903.H	DNA/TcMar	1	309	0	654
IES-00373-r14	34.13	1102	8.7	4.9	0	Supercontig_2.105:51316-53407	1	183	-1909	C	R=29.C	LINE/L1-outcast	-27	3320	3129	655
IES-00373-r14	34.13	2040	7.4	11.2	4.3	Supercontig_2.105:51316-53407	461	991	-1101	+	R=523.C	DNA/MITE	1	471	-26	656
IES-00374-r10	20.8655	708	12.3	8.5	7.1	Supercontig_2.105:60551-64178	840	1075	-2553	+	Contig[0691]	unclass/unclass	70	308	-73	657
IES-00374-r10	20.8655	378	20.4	6.7	1	Supercontig_2.105:60551-64178	1594	1961	-1667	C	R=1048	unclass/unclass	-105	394	1	658
IES-00374-r10	20.8655	855	13.7	0	0	Supercontig_2.105:60551-64178	2409	2561	-1067	C	R=1892	unclass/unclass	0	157	5	659
IES-00395-r4	32.7299	605	10	1.8	0	Supercontig_2.106:100437-102535	229	338	-1761	C	R=22.chkTE	DNA/TcMar?	-9	618	507	660	*
IES-00395-r4	32.7299	1047	14.2	22.4	1.9	Supercontig_2.106:100437-102535	337	725	-1374	C	R=60.chkTE	unclass/unclass	-91	468	2	661
IES-00395-r4	32.7299	426	16	3.7	7.7	Supercontig_2.106:100437-102535	1676	1865	-234	C	R=6.check-RbGYPSY-I_MT	unclass/unclass	-323	183	1	662
IES-00396-r12	55.1561	1642	13.7	1.9	2.6	Supercontig_2.106:112245-114775	1	428	-2103	+	R=523.C	DNA/MITE	43	467	-3	663
IES-00396-r12	55.1561	5547	2.3	0	0.6	Supercontig_2.106:112245-114775	818	1553	-978	C	Contig[0091].T-S.check	nonLTR/nonLTR	0	732	1	664
IES-00396-r12	55.1561	695	1.9	0	6.7	Supercontig_2.106:112245-114775	1810	1921	-610	C	R=2576	unclass/unclass	0	105	1	665
IES-00396-r12	55.1561	928	1.7	0	0	Supercontig_2.106:112245-114775	2057	2176	-355	C	R=2030	unclass/unclass	0	120	1	666
IES-00397-r9	30.7522	737	8.6	0	0	Supercontig_2.106:118513-131581	779	918	-12151	C	R=22.chkTE	DNA/TcMar?	-19	608	469	667
IES-00397-r9	30.7522	1007	5.9	0	0	Supercontig_2.106:118513-131581	1370	1522	-11547	C	R=60.chkTE	unclass/unclass	-406	153	1	668
IES-00397-r9	30.7522	232	14.4	6.8	9.6	Supercontig_2.106:118513-131581	1385	1545	-11524	+	R=22.chkTE	DNA/TcMar?	469	625	-2	669	*
IES-00397-r9	30.7522	226	29.7	3.5	1.3	Supercontig_2.106:118513-131581	1546	1774	-11295	+	Contig[0332]	unclass/unclass	71	304	-69	670
IES-00397-r9	30.7522	4518	5.8	0.3	0.6	Supercontig_2.106:118513-131581	2385	3063	-10006	C	R=259	unclass/unclass	-5	677	1	671
IES-00397-r9	30.7522	367	30.9	2.8	3.2	Supercontig_2.106:118513-131581	3099	3382	-9687	+	R=1418	unclass/unclass	59	341	-23	672
IES-00397-r9	30.7522	889	7.4	0.8	0	Supercontig_2.106:118513-131581	4436	4557	-8512	+	R=3141	unclass/unclass	1	123	0	673
IES-00397-r9	30.7522	1602	4.6	0	0	Supercontig_2.106:118513-131581	4651	4866	-8203	+	R=12.TIR.TSD.C	DNA/MITE	2	217	-481	674
IES-00397-r9	30.7522	1878	3.8	2.1	0	Supercontig_2.106:118513-131581	4969	5259	-7810	+	R=12.TIR.TSD.C	DNA/MITE	401	697	-1	675
IES-00397-r9	30.7522	322	3.9	0	0	Supercontig_2.106:118513-131581	7084	7134	-5935	C	R=1550	unclass/unclass	-3	82	32	676
IES-00397-r9	30.7522	1798	9.1	1.4	0.7	Supercontig_2.106:118513-131581	7723	8011	-5058	+	Contig[0284].fam3.2TIR.C.DDE	DNA/TcMar	1	291	-3435	677
IES-00397-r9	30.7522	1378	5.4	0	0	Supercontig_2.106:118513-131581	9532	9717	-3352	+	R=2686	unclass/unclass	1	186	0	678
IES-00397-r9	30.7522	2060	13.6	6	1	Supercontig_2.106:118513-131581	10075	10499	-2570	C	Contig[0127].H	DNA/TcMar	0	400	1	679
IES-00397-r9	30.7522	574	7.8	0	0	Supercontig_2.106:118513-131581	10667	10756	-2313	C	R=1738	unclass/unclass	0	90	1	680
IES-00397-r9	30.7522	645	15.4	11.1	0.9	Supercontig_2.106:118513-131581	10782	11009	-2060	+	Contig[0284].fam3.2TIR.C.DDE	DNA/TcMar	2873	3116	-610	681
IES-00397-r9	30.7522	493	13.7	5.7	3.7	Supercontig_2.106:118513-131581	11000	11105	-1964	+	Contig[0688]	DNA/TcMar	446	553	0	682	*
IES-00397-r9	30.7522	615	12.8	9.3	1	Supercontig_2.106:118513-131581	11116	11297	-1772	+	R=714	DNA/Maverick	25	221	-17	683
IES-00397-r9	30.7522	236	27.8	2	2	Supercontig_2.106:118513-131581	12148	12246	-823	+	R=3316	unclass/unclass	11	109	-1	684
IES-00397-r9	30.7522	284	25.8	3.9	4.3	Supercontig_2.106:118513-131581	12500	12735	-334	C	Contig[0187].H	DNA/TcMar	-828	241	5	685
IES-00398-r16	25.8299	982	4.1	0	0	Supercontig_2.106:135555-148748	489	611	-12583	+	R=3141	unclass/unclass	1	123	0	686
IES-00398-r16	25.8299	613	13.9	0.9	1.9	Supercontig_2.106:135555-148748	1547	1759	-11435	C	R=621.chkTE	unclass/unclass	-2	211	1	687
IES-00398-r16	25.8299	5771	1.9	0.1	0.3	Supercontig_2.106:135555-148748	3430	4172	-9022	+	Contig[0506]	DNA/TcMar	1103	1844	-1228	688
IES-00398-r16	25.8299	860	7.7	0.4	2.7	Supercontig_2.106:135555-148748	5141	5367	-7827	+	Contig[0506]	DNA/TcMar	2783	3004	-68	689
IES-00398-r16	25.8299	301	2	10	0	Supercontig_2.106:135555-148748	8135	8184	-5010	C	R=91	unclass/unclass	0	55	1	690
IES-00398-r16	25.8299	882	8.1	0	0	Supercontig_2.106:135555-148748	8215	8337	-4857	+	R=3141	unclass/unclass	1	123	0	691
IES-00398-r16	25.8299	233	17.1	3.9	8.2	Supercontig_2.106:135555-148748	8675	8776	-4418	+	Contig[0037].H	DNA/TcMar	21	118	-200	692
IES-00398-r16	25.8299	704	0	0	0	Supercontig_2.106:135555-148748	9425	9511	-3683	+	R=2054	unclass/unclass	1	87	-55	693
IES-00398-r16	25.8299	338	29.9	1.5	1.5	Supercontig_2.106:135555-148748	9752	9887	-3307	C	Contig[0649].fam1.2Tir.C.DDE	DNA/Merlin	-639	1530	1395	694
IES-00398-r16	25.8299	277	30.4	3.7	3.1	Supercontig_2.106:135555-148748	9922	9957	-3237	+	R=2994	DNA/Merlin	33	109	-825	695
IES-00398-r16	25.8299	447	28.1	3.9	3.8	Supercontig_2.106:135555-148748	9958	10286	-2908	C	Contig[0133].H.2ends.DDE	DNA/Merlin	-266	276	6	694
IES-00398-r16	25.8299	277	30.4	3.7	3.1	Supercontig_2.106:135555-148748	10287	10449	-2745	+	R=2994	DNA/Merlin	110	468	-466	695
IES-00398-r16	25.8299	248	21.1	3.1	3.1	Supercontig_2.106:135555-148748	10455	10552	-2642	C	Contig[0171]	DNA/Merlin	-4	256	159	696
IES-00398-r16	25.8299	1145	1.4	0	0	Supercontig_2.106:135555-148748	11319	11460	-1734	C	R=2054	unclass/unclass	0	142	1	697
IES-00398-r16	25.8299	377	18.7	6.3	2	Supercontig_2.106:135555-148748	11470	11660	-1534	+	R=8	unclass/unclass	95	293	-254	698
IES-00398-r16	25.8299	436	11.4	1.2	5	Supercontig_2.106:135555-148748	12277	12359	-835	+	Contig[0284].fam3.2TIR.C.DDE	DNA/TcMar	152	231	-3495	699
IES-00398-r16	25.8299	1325	9.5	0	2.3	Supercontig_2.106:135555-148748	12362	12587	-607	+	Contig[0688]	DNA/TcMar	60	280	-273	700
IES-00398-r16	25.8299	355	4.8	0	0	Supercontig_2.106:135555-148748	12589	12630	-564	+	Contig[0688]	DNA/TcMar	346	387	-166	701
IES-00398-r16	25.8299	418	15.8	0	0	Supercontig_2.106:135555-148748	12639	12720	-474	+	Contig[0688]	DNA/TcMar	472	553	0	702
IES-00398-r16	25.8299	773	14.2	6.6	0.4	Supercontig_2.106:135555-148748	12789	13000	-194	+	R=714	DNA/Maverick	1	225	-13	703
IES-00399-r19	25.286	632	17.7	1.4	2.1	Supercontig_2.106:164191-167599	1117	1260	-2149	C	R=76.chkTE	DNA/DNA	-2	283	141	704
IES-00399-r19	25.286	606	12.3	4.9	6.4	Supercontig_2.106:164191-167599	1334	1608	-1801	C	Contig[0691]	unclass/unclass	0	381	64	705
IES-00399-r19	25.286	802	27.3	2.9	4.8	Supercontig_2.106:164191-167599	2561	3003	-406	C	Contig[0125]	DNA/TcMar	-64	436	2	706
IES-00388-r14	7.97101	377	12.4	2.7	11.9	Supercontig_2.106:18632-20011	761	870	-510	C	R=23	unclass/unclass	-517	101	1	707
IES-00400-r17	15.2999	306	11.5	0	8.6	Supercontig_2.106:196338-203056	1104	1179	-5540	+	R=1048	unclass/unclass	3	72	-6	708
IES-00400-r17	15.2999	633	15.9	9.2	4.7	Supercontig_2.106:196338-203056	1224	1527	-5192	C	R=1.chkTE	unclass/unclass	-165	334	18	709
IES-00400-r17	15.2999	435	14	0	4.7	Supercontig_2.106:196338-203056	1653	1674	-5045	+	Contig[0333].fam8.noTIR.C.DDE	DNA/TcMar	3511	3528	-75	710
IES-00400-r17	15.2999	1293	6.5	0	0	Supercontig_2.106:196338-203056	1675	1860	-4859	C	Contig[0333].fam8.noTIR.C.DDE	DNA/TcMar	-3	3600	3415	711
IES-00400-r17	15.2999	3263	8.2	0	0.5	Supercontig_2.106:196338-203056	5975	6414	-305	C	Contig[0333].fam8.noTIR.C.DDE	DNA/TcMar	-3164	439	2	712
IES-00402-r12	89.485	4610	16.8	1.7	0.6	Supercontig_2.106:208706-209637	14	847	-85	+	Tt.REP2	nonLTR/nonLTR	3522	4364	-1918	713
IES-00404-r15	35.5961	268	17.6	0	0	Supercontig_2.106:221700-223452	72	122	-1631	+	R=2202	unclass/unclass	3	53	-1	714
IES-00404-r15	35.5961	2809	10.5	2.5	1.3	Supercontig_2.106:221700-223452	364	885	-868	C	R=6.check-RbGYPSY-I_MT	unclass/unclass	0	506	1	715
IES-00404-r15	35.5961	286	13.7	0	0	Supercontig_2.106:221700-223452	962	1012	-741	C	R=2202	unclass/unclass	0	54	4	716
IES-00405-r17	59.6421	527	13.2	12.3	4.3	Supercontig_2.106:226937-227439	202	501	-2	+	R=8	unclass/unclass	1	323	-224	717
IES-00389-r9	74.0473	640	16.2	4.1	4.1	Supercontig_2.106:24057-25578	2	430	-1092	+	R=74.chkTE	unclass/unclass	10	416	-2	718
IES-00389-r9	74.0473	394	12.9	13.2	2.3	Supercontig_2.106:24057-25578	353	511	-1011	C	Contig[0740]	unclass/unclass	-4	176	1	719	*
IES-00389-r9	74.0473	2373	10.5	0.7	0.9	Supercontig_2.106:24057-25578	686	1109	-413	C	R=6.check-RbGYPSY-I_MT	unclass/unclass	0	506	84	720
IES-00389-r9	74.0473	433	4.2	6.3	7.1	Supercontig_2.106:24057-25578	1145	1271	-251	C	R=317	unclass/unclass	0	126	1	721
IES-00389-r9	74.0473	255	8.7	14.3	7.6	Supercontig_2.106:24057-25578	1226	1337	-185	+	R=98	unclass/unclass	1	119	0	722	*
IES-00406-r9	35.2463	1731	2.8	0.4	0	Supercontig_2.106:248825-250671	1	251	-1596	C	R=257	unclass/unclass	-113	252	1	723
IES-00406-r9	35.2463	1108	9.3	1.5	0.9	Supercontig_2.106:248825-250671	687	963	-884	C	Contig[0375].chkTE	unclass/unclass	-58	419	1	724
IES-00406-r9	35.2463	546	1.5	4.5	0	Supercontig_2.106:248825-250671	1627	1692	-155	C	R=668	unclass/unclass	0	76	8	725
IES-00406-r9	35.2463	358	1.8	3.3	6.8	Supercontig_2.106:248825-250671	1689	1749	-98	C	R=191.chkTE	unclass/unclass	-126	59	1	726	*
IES-00407-r19	29.163	456	19.7	8.1	2.4	Supercontig_2.106:257801-262364	424	746	-3818	C	R=1.chkTE	unclass/unclass	-158	341	1	727
IES-00407-r19	29.163	325	20	3.5	1.1	Supercontig_2.106:257801-262364	1427	1512	-3052	+	R=6.check-RbGYPSY-I_MT	unclass/unclass	202	289	-217	728
IES-00407-r19	29.163	485	15.7	5.8	5.8	Supercontig_2.106:257801-262364	1541	1818	-2746	C	R=1.chkTE	unclass/unclass	-221	278	1	729
IES-00407-r19	29.163	433	18.3	0.7	3.5	Supercontig_2.106:257801-262364	1819	1965	-2599	C	R=2	unclass/unclass	-2	145	3	730
IES-00407-r19	29.163	477	15.9	4	7.8	Supercontig_2.106:257801-262364	3126	3323	-1241	C	R=76.chkTE	DNA/DNA	-69	216	26	731	*
IES-00407-r19	29.163	1272	10.9	7.3	3.2	Supercontig_2.106:257801-262364	3320	3622	-942	C	Contig[0691]	unclass/unclass	0	381	67	732
IES-00407-r19	29.163	304	20.6	11	8.2	Supercontig_2.106:257801-262364	3324	3563	-1001	+	R=6.check-RbGYPSY-I_MT	unclass/unclass	9	457	-49	733	*
IES-00390-r10	47.9776	424	24.6	0.6	5.8	Supercontig_2.106:26449-29835	1097	1277	-2110	+	Tt.Tlr1.3pr.integrase	DNA/Tlr	2406	2577	-1100	734
IES-00390-r10	47.9776	633	24.6	7.3	6.3	Supercontig_2.106:26449-29835	1561	1955	-1432	C	Contig[0487]	unclass/unclass	-284	460	62	735
IES-00390-r10	47.9776	3201	22.7	2.8	3.8	Supercontig_2.106:26449-29835	2037	3085	-302	C	Tt.Tlr1.3pr.integrase	DNA/Tlr	-1	3676	2638	736
IES-00408-r17	25.1035	925	8.9	8.4	5.3	Supercontig_2.106:291030-293686	256	493	-2164	+	R=60.chkTE	unclass/unclass	51	295	-264	737
IES-00408-r17	25.1035	333	11.9	1.7	0	Supercontig_2.106:291030-293686	554	612	-2045	C	R=25	unclass/unclass	-299	240	181	738
IES-00408-r17	25.1035	644	17.4	6.7	0	Supercontig_2.106:291030-293686	746	940	-1717	+	R=60.chkTE	unclass/unclass	289	496	-63	737
IES-00408-r17	25.1035	579	12.1	3.9	2.3	Supercontig_2.106:291030-293686	880	1006	-1651	+	R=22.chkTE	DNA/TcMar?	478	606	-21	739	*
IES-00408-r17	25.1035	375	14.8	9.2	0.8	Supercontig_2.106:291030-293686	1489	1597	-1060	C	Tt.REP1part	nonLTR/nonLTR	-10	5373	5256	740
IES-00409-r19	12.8598	320	19.1	24.3	0.4	Supercontig_2.106:319026-320658	305	514	-1119	C	R=6.check-RbGYPSY-I_MT	unclass/unclass	-216	290	31	741
IES-00410-r21	19.7797	249	10	1.2	4.9	Supercontig_2.106:327688-329775	23	106	-1982	C	Contig[0691]	unclass/unclass	-154	227	147	742
IES-00410-r21	19.7797	443	9.8	26	0	Supercontig_2.106:327688-329775	108	230	-1858	+	Contig[0691]	unclass/unclass	221	375	-6	743	*
IES-00410-r21	19.7797	537	22.2	4.5	4.5	Supercontig_2.106:327688-329775	145	436	-1652	C	R=6.check-RbGYPSY-I_MT	unclass/unclass	-203	303	12	744
IES-00411-r19	43.319	765	13.2	15.7	0.5	Supercontig_2.106:353409-354800	707	1063	-329	C	R=523.C	DNA/MITE	-2	468	7	745	*
IES-00411-r19	43.319	1693	3.6	0	0	Supercontig_2.106:353409-354800	1059	1309	-83	+	Contig[0506]	DNA/TcMar	1251	1501	-1571	746
IES-00392-r8	80.6111	780	16.2	6.8	6.5	Supercontig_2.106:51856-53655	6	402	-1398	+	R=74.chkTE	unclass/unclass	16	413	-5	747
IES-00392-r8	80.6111	505	9.8	0	1	Supercontig_2.106:51856-53655	312	414	-1386	C	R=317	unclass/unclass	0	126	25	748	*
IES-00392-r8	80.6111	264	14.7	4.2	1	Supercontig_2.106:51856-53655	423	518	-1282	C	R=98	unclass/unclass	0	119	21	749	*
IES-00392-r8	80.6111	467	4.8	0.8	11.3	Supercontig_2.106:51856-53655	501	617	-1183	+	R=317	unclass/unclass	18	123	-3	750	*
IES-00392-r8	80.6111	743	14	3.4	8.3	Supercontig_2.106:51856-53655	530	794	-1006	C	R=74.chkTE	unclass/unclass	-4	414	162	751
IES-00392-r8	80.6111	301	15	0.7	7.8	Supercontig_2.106:51856-53655	964	1115	-685	C	Contig[0740]	unclass/unclass	-1	179	38	752
IES-00392-r8	80.6111	816	17.5	3.4	7.6	Supercontig_2.106:51856-53655	1280	1779	-21	+	R=74.chkTE	unclass/unclass	2	418	0	753
IES-00392-r8	80.6111	278	11.7	9.8	0.8	Supercontig_2.106:51856-53655	1686	1797	-3	C	R=317	unclass/unclass	0	126	5	754	*
IES-00393-r7	15.5828	1415	1.8	0	0	Supercontig_2.106:65343-74737	1	169	-9226	+	R=1884	unclass/unclass	18	186	0	755
IES-00393-r7	15.5828	2389	10.7	2.8	2.3	Supercontig_2.106:65343-74737	172	727	-8668	+	Contig[0187].H	DNA/TcMar	1	488	-31	756
IES-00393-r7	15.5828	781	0	0	0	Supercontig_2.106:65343-74737	1038	1131	-8264	+	R=1970	unclass/unclass	1	94	0	757
IES-00393-r7	15.5828	491	16.7	4.8	6.2	Supercontig_2.106:65343-74737	1909	2138	-7257	+	R=1.chkTE	unclass/unclass	102	328	-171	758
IES-00393-r7	15.5828	548	7.3	0	0	Supercontig_2.106:65343-74737	3679	3788	-5607	+	R=150.chkTE	unclass/unclass	1	110	0	759
IES-00393-r7	15.5828	468	6.5	0	0	Supercontig_2.106:65343-74737	8413	8519	-876	C	R=214	DNA/TcMar	0	107	1	760
IES-00393-r7	15.5828	264	18.2	0	3.6	Supercontig_2.106:65343-74737	8523	8579	-816	C	Contig[0506]	DNA/TcMar	-36	3036	2982	761
IES-00393-r7	15.5828	256	17.6	2	0	Supercontig_2.106:65343-74737	9170	9220	-175	C	R=2202	unclass/unclass	0	54	3	762
IES-00393-r7	15.5828	269	19.1	0	7.1	Supercontig_2.106:65343-74737	9222	9311	-84	C	Tt.Tlr5pr.helicase	DNA/Tlr	-2664	2678	2595	763
IES-00394-r10	34.1444	527	29.4	4.3	4.3	Supercontig_2.106:92200-98405	351	744	-5462	+	Contig[0025].H	DNA/TcMar	115	508	-76	764
IES-00394-r10	34.1444	303	35.5	1.7	1.9	Supercontig_2.106:92200-98405	745	1329	-4877	C	Contig[0346]	DNA/TcMar	0	732	149	765
IES-00394-r10	34.1444	291	14.5	1.6	0	Supercontig_2.106:92200-98405	2479	2540	-3666	+	R=242.chkTE	unclass/unclass	1	63	-30	766
IES-00394-r10	34.1444	969	3.5	0	0	Supercontig_2.106:92200-98405	3166	3290	-2916	C	R=1686	unclass/unclass	0	114	1	767
IES-00394-r10	34.1444	226	0	0	0	Supercontig_2.106:92200-98405	3523	3553	-2653	+	R=656	DNA/TcMar-pogo	1	31	-907	768
IES-00394-r10	34.1444	2861	2.8	0	0	Supercontig_2.106:92200-98405	3654	4017	-2189	+	R=656	DNA/TcMar-pogo	409	772	-166	769
IES-00394-r10	34.1444	1979	6.5	5.9	1.2	Supercontig_2.106:92200-98405	4732	5120	-1086	C	Contig[0506]	DNA/TcMar	0	3072	2666	770
IES-00394-r10	34.1444	953	5.7	0	0	Supercontig_2.106:92200-98405	5120	5242	-964	+	R=3141	unclass/unclass	1	123	0	771	*
IES-00394-r10	34.1444	258	19.1	0	0	Supercontig_2.106:92200-98405	6160	6206	0	C	R=2202	unclass/unclass	0	54	8	772
IES-00420-r8	46.4584	609	15.6	8.7	5.8	Supercontig_2.107:158977-160769	265	550	-1243	+	R=23	unclass/unclass	1	294	-324	773
IES-00420-r8	46.4584	2503	12.5	2.9	0.8	Supercontig_2.107:158977-160769	646	1128	-665	C	R=6.check-RbGYPSY-I_MT	unclass/unclass	0	506	14	774
IES-00420-r8	46.4584	312	7.8	0	2	Supercontig_2.107:158977-160769	1113	1164	-629	C	R=3222	unclass/unclass	0	53	3	775	*
IES-00420-r8	46.4584	225	3.6	0	0	Supercontig_2.107:158977-160769	1181	1208	-585	C	R=1722	unclass/unclass	-83	266	239	776
IES-00421-r17	66.491	278	13.1	1.6	0	Supercontig_2.107:180295-184090	18	78	-3718	+	R=2640	unclass/unclass	42	103	0	777
IES-00421-r17	66.491	3106	6	5.8	0.4	Supercontig_2.107:180295-184090	181	612	-3184	+	Contig[0305].fam7.noTIR.C.DDE	DNA/TcMar	1730	2184	-1614	778
IES-00421-r17	66.491	2381	7.5	1.9	0	Supercontig_2.107:180295-184090	623	941	-2855	+	Contig[0305].fam7.noTIR.C.DDE	DNA/TcMar	2905	3229	-569	779
IES-00421-r17	66.491	445	12.5	0	1.4	Supercontig_2.107:180295-184090	943	1015	-2781	+	Contig[0305].fam7.noTIR.C.DDE	DNA/TcMar	3303	3374	-424	780
IES-00421-r17	66.491	2068	6.6	2.7	3	Supercontig_2.107:180295-184090	1020	1348	-2448	+	Contig[0305].fam7.noTIR.C.DDE	DNA/TcMar	3467	3794	-4	781
IES-00421-r17	66.491	731	13	3.5	3.5	Supercontig_2.107:180295-184090	1343	1573	-2223	C	Contig[0694]	unclass/unclass	-288	271	41	782	*
IES-00421-r17	66.491	537	14.7	1.7	4	Supercontig_2.107:180295-184090	1695	1871	-1925	+	R=1.chkTE	unclass/unclass	1	173	-326	783
IES-00421-r17	66.491	311	7.1	0	15.3	Supercontig_2.107:180295-184090	1803	1885	-1911	C	R=370.chkTE	unclass/unclass	0	74	3	784	*
IES-00421-r17	66.491	577	17.6	1.7	1.2	Supercontig_2.107:180295-184090	1856	2027	-1769	C	R=1.chkTE	unclass/unclass	-326	173	1	785
IES-00421-r17	66.491	702	2.4	0	0	Supercontig_2.107:180295-184090	2070	2153	-1643	+	R=2284	unclass/unclass	1	84	0	786	*
IES-00421-r17	66.491	2645	2.5	0	0.3	Supercontig_2.107:180295-184090	2091	2343	-1453	C	Contig[0712]	unclass/unclass	0	1488	1237	787
IES-00421-r17	66.491	1839	2.9	0	4.2	Supercontig_2.107:180295-184090	2344	2594	-1202	+	Contig[0395]	DNA/TcMar	1	241	-565	788
IES-00421-r17	66.491	385	19.8	18.1	1.9	Supercontig_2.107:180295-184090	3471	3697	-99	+	R=600	unclass/unclass	5	267	-3	789
IES-00423-r5	36.9383	269	2.9	0	0	Supercontig_2.107:245801-247825	205	238	-1787	+	R=2	unclass/unclass	4	37	-110	790
IES-00423-r5	36.9383	582	6.7	4.4	0	Supercontig_2.107:245801-247825	850	939	-1086	C	R=6.check-RbGYPSY-I_MT	unclass/unclass	-399	107	14	791
IES-00423-r5	36.9383	251	23.5	6.2	4.3	Supercontig_2.107:245801-247825	853	923	-1102	+	R=76.chkTE	DNA/DNA	121	226	-59	792	*
IES-00423-r5	36.9383	264	15.1	0	0	Supercontig_2.107:245801-247825	924	976	-1049	C	R=3222	unclass/unclass	0	53	1	793
IES-00423-r5	36.9383	251	23.5	6.2	4.3	Supercontig_2.107:245801-247825	977	1012	-1013	+	R=76.chkTE	DNA/DNA	227	283	-2	792
IES-00423-r5	36.9383	898	12.4	10.8	4.3	Supercontig_2.107:245801-247825	1161	1446	-579	+	Contig[0691]	unclass/unclass	78	381	0	794
IES-00423-r5	36.9383	269	22.1	8.9	5.8	Supercontig_2.107:245801-247825	1210	1413	-612	C	R=6.check-RbGYPSY-I_MT	unclass/unclass	-49	457	241	795	*
IES-00423-r5	36.9383	1058	10.6	2.4	7.8	Supercontig_2.107:245801-247825	1414	1711	-314	+	R=76.chkTE	DNA/DNA	1	283	-2	796
IES-00424-r11	32.0569	324	18.3	0	0	Supercontig_2.107:281119-285688	132	213	-4357	+	R=242.chkTE	unclass/unclass	11	92	-1	797
IES-00424-r11	32.0569	722	19.6	5.2	6.1	Supercontig_2.107:281119-285688	308	806	-3764	+	R=1.chkTE	unclass/unclass	1	495	-4	798
IES-00424-r11	32.0569	873	17.6	2.9	5.1	Supercontig_2.107:281119-285688	913	1412	-3158	+	R=1.chkTE	unclass/unclass	1	471	-28	799
IES-00424-r11	32.0569	1199	3.1	0.6	2.5	Supercontig_2.107:281119-285688	2303	2468	-2102	C	R=749	unclass/unclass	0	163	1	800
IES-00424-r11	32.0569	911	5.3	0	0	Supercontig_2.107:281119-285688	3379	3510	-1060	+	R=1684	unclass/unclass	1	132	0	801
IES-00424-r11	32.0569	260	13.2	5.8	3.4	Supercontig_2.107:281119-285688	3866	3951	-619	C	R=1804	unclass/unclass	-11	148	61	802
IES-00425-r13	3.24172	415	12.1	0	1.1	Supercontig_2.107:290096-292933	1552	1643	-1195	+	R=242.chkTE	unclass/unclass	1	91	-2	803
IES-00414-r13	19.0346	252	25.9	0	0	Supercontig_2.107:30205-37165	119	249	-6712	+	R=2326.chkTE	unclass/unclass	19	149	-66	804
IES-00414-r13	19.0346	1008	6.1	7.8	2.5	Supercontig_2.107:30205-37165	761	951	-6010	C	R=388.chkTE	unclass/unclass	0	185	1	805
IES-00414-r13	19.0346	227	9.8	2.4	2.4	Supercontig_2.107:30205-37165	1089	1130	-5831	C	R=130	unclass/unclass	0	285	244	806
IES-00414-r13	19.0346	916	6.4	0	3.2	Supercontig_2.107:30205-37165	1685	1877	-5084	C	R=393.chkTE	unclass/unclass	-4	187	1	807
IES-00414-r13	19.0346	547	14.4	3.7	2.2	Supercontig_2.107:30205-37165	1900	2034	-4927	+	R=670.small.chkTE	unclass/unclass	82	218	0	808
IES-00414-r13	19.0346	308	17.6	3.5	0	Supercontig_2.107:30205-37165	4468	4552	-2409	C	R=2101	DNA/Maverick	0	189	102	809	*
IES-00414-r13	19.0346	474	20.3	3.8	5.7	Supercontig_2.107:30205-37165	4547	4568	-2393	C	R=8	unclass/unclass	0	547	517	810
IES-00414-r13	19.0346	917	5.1	2.3	0	Supercontig_2.107:30205-37165	4569	4743	-2218	+	Contig[0739]	unclass/unclass	1	179	-4	811
IES-00414-r13	19.0346	474	20.3	3.8	5.7	Supercontig_2.107:30205-37165	4744	5100	-1861	C	R=8	unclass/unclass	0	516	4	810
IES-00427-r14	42.0077	282	18.5	4.7	4.7	Supercontig_2.107:327333-333319	425	509	-5478	+	R=1297	DNA/TcMar	11	95	-197	812
IES-00427-r14	42.0077	271	31.5	0.7	2.8	Supercontig_2.107:327333-333319	1209	1355	-4632	+	Contig[0078]	DNA/TcMar	12	155	-273	813
IES-00427-r14	42.0077	913	13.1	3.4	10.5	Supercontig_2.107:327333-333319	1759	2194	-3793	C	R=7	DNA/Tlr?	-56	647	240	814
IES-00427-r14	42.0077	1030	14	0.3	1.7	Supercontig_2.107:327333-333319	2299	2604	-3383	C	R=7	DNA/Tlr?	-401	302	1	815
IES-00427-r14	42.0077	658	9.2	4.2	0	Supercontig_2.107:327333-333319	2506	2624	-3363	C	R=1149	unclass/unclass	-6	199	76	816	*
IES-00427-r14	42.0077	229	6.9	0	0	Supercontig_2.107:327333-333319	3481	3509	-2478	+	Contig[0691]	unclass/unclass	76	104	-277	817
IES-00427-r14	42.0077	515	8.9	6.8	10.2	Supercontig_2.107:327333-333319	3542	3703	-2284	+	Contig[0691]	unclass/unclass	225	381	0	817	*
IES-00427-r14	42.0077	978	13.4	0.3	13.5	Supercontig_2.107:327333-333319	3658	3976	-2011	+	R=76.chkTE	DNA/DNA	4	285	0	818
IES-00427-r14	42.0077	285	16.6	0	5.8	Supercontig_2.107:327333-333319	4699	4845	-1142	C	R=512	DNA/TcMar	0	139	1	819
IES-00427-r14	42.0077	3031	11.8	0.7	4.3	Supercontig_2.107:327333-333319	4936	5516	-471	+	Contig[0400]	DNA/TcMar	1	499	-2	820
IES-00427-r14	42.0077	991	17.9	9.4	1.4	Supercontig_2.107:327333-333319	5659	5987	0	C	R=6.check-RbGYPSY-I_MT	unclass/unclass	-1	505	151	821
IES-00428-r9	60.26	355	20.8	9	4.6	Supercontig_2.107:339562-341330	1	166	-1603	+	R=6.check-RbGYPSY-I_MT	unclass/unclass	125	297	-209	822
IES-00428-r9	60.26	350	19	15.2	2.4	Supercontig_2.107:339562-341330	123	146	-1623	C	R=6.check-RbGYPSY-I_MT	unclass/unclass	-122	384	339	823	*
IES-00428-r9	60.26	386	13.5	6.1	10.2	Supercontig_2.107:339562-341330	147	278	-1491	+	Contig[0691]	unclass/unclass	253	379	-2	824
IES-00428-r9	60.26	350	19	15.2	2.4	Supercontig_2.107:339562-341330	279	424	-1345	C	R=6.check-RbGYPSY-I_MT	unclass/unclass	-122	338	45	823	*
IES-00428-r9	60.26	424	8.9	9.3	3.1	Supercontig_2.107:339562-341330	363	513	-1256	+	Contig[0506]	DNA/TcMar	20	179	-2893	825
IES-00428-r9	60.26	2924	6	1.1	0.4	Supercontig_2.107:339562-341330	684	1135	-634	+	Contig[0506]	DNA/TcMar	133	587	-2485	826
IES-00428-r9	60.26	421	4.1	3	4	Supercontig_2.107:339562-341330	1348	1448	-321	+	Contig[0506]	DNA/TcMar	1079	1178	-1894	827
IES-00429-r13	19.6738	614	17.1	4.4	7.7	Supercontig_2.107:346744-349747	1877	2358	-646	+	R=8	unclass/unclass	79	545	-2	828
IES-00429-r13	19.6738	433	15.7	1.7	0.8	Supercontig_2.107:346744-349747	2790	2898	-106	+	R=1742	unclass/unclass	3	111	-63	829
IES-00430-r11	53.328	700	14.4	1.2	8.7	Supercontig_2.107:358552-362307	896	1230	-2526	+	R=1.chkTE	unclass/unclass	1	312	-187	830
IES-00430-r11	53.328	326	13.8	0	5	Supercontig_2.107:358552-362307	1203	1286	-2470	+	R=555.chkTE	unclass/unclass	1	80	-3	831	*
IES-00430-r11	53.328	429	9.1	5.1	1.2	Supercontig_2.107:358552-362307	1557	1634	-2122	+	R=1742	unclass/unclass	1	81	0	832
IES-00430-r11	53.328	306	21.8	3.3	2.6	Supercontig_2.107:358552-362307	1635	1707	-2049	C	R=81	unclass/unclass	0	238	87	833
IES-00430-r11	53.328	888	8.4	1.2	0	Supercontig_2.107:358552-362307	1836	2001	-1755	+	Contig[0506]	DNA/TcMar	1170	1337	-1735	834
IES-00430-r11	53.328	1214	10.5	6.3	3.7	Supercontig_2.107:358552-362307	2006	2242	-1514	+	Contig[0506]	DNA/TcMar	1447	1689	-1383	835
IES-00430-r11	53.328	681	7.1	3	0	Supercontig_2.107:358552-362307	2246	2344	-1412	+	Tt.Tlr1.3pr.integrase	DNA/Tlr	1106	1207	-2470	836
IES-00430-r11	53.328	392	11.3	0	0	Supercontig_2.107:358552-362307	2333	2403	-1353	+	Tt.Tlr1.3pr.integrase	DNA/Tlr	1240	1310	-2367	837	*
IES-00430-r11	53.328	441	6.1	0	6.1	Supercontig_2.107:358552-362307	2404	2473	-1283	+	Contig[0506]	DNA/TcMar	1690	1755	-1317	838
IES-00430-r11	53.328	1374	11.7	0	4	Supercontig_2.107:358552-362307	2486	2743	-1013	+	Contig[0506]	DNA/TcMar	1963	2210	-862	839
IES-00430-r11	53.328	258	2.4	0	9.3	Supercontig_2.107:358552-362307	2766	2812	-944	+	Contig[0506]	DNA/TcMar	3029	3071	-1	840
IES-00430-r11	53.328	389	24.2	12.9	0	Supercontig_2.107:358552-362307	2813	2981	-775	+	Contig[0568].RNApol	DNA/Tlr?	3593	3785	-2070	841
IES-00430-r11	53.328	663	24.5	2.5	4.9	Supercontig_2.107:358552-362307	3056	3411	-345	+	R=1136	DNA/Maverick	19	366	-2	842
IES-00431-r12	82.2575	2607	11.5	1.1	0.8	Supercontig_2.107:364546-367256	8	558	-2153	C	R=235.chkTE	DNA/Maverick-Tlr	-3312	1546	992	843
IES-00431-r12	82.2575	947	19.7	0.7	3.8	Supercontig_2.107:364546-367256	562	967	-1744	+	Contig[0517]	DNA/Maverick	146	539	0	844
IES-00431-r12	82.2575	593	24.2	4.7	5.2	Supercontig_2.107:364546-367256	564	737	-1974	C	Contig[0354].H.Polinton.POL.noend	DNA/Maverick	-1346	2052	1829	845	*
IES-00431-r12	82.2575	1013	2.7	0	0	Supercontig_2.107:364546-367256	738	885	-1826	C	R=1238	unclass/unclass	0	148	1	846
IES-00431-r12	82.2575	593	24.2	4.7	5.2	Supercontig_2.107:364546-367256	886	1207	-1504	C	Contig[0354].H.Polinton.POL.noend	DNA/Maverick	-1346	1828	1412	845
IES-00431-r12	82.2575	415	21.9	0.9	7.3	Supercontig_2.107:364546-367256	1199	1415	-1296	C	Contig[0388].Pol.P	DNA/Maverick	-2846	1366	1163	847	*
IES-00431-r12	82.2575	382	24.4	2.5	4.1	Supercontig_2.107:364546-367256	1414	1733	-978	C	R=1212	unclass/unclass	-46	382	68	848	*
IES-00431-r12	82.2575	817	12.7	0.8	0	Supercontig_2.107:364546-367256	1750	1883	-828	+	R=2756	unclass/unclass	1	135	0	849
IES-00431-r12	82.2575	1419	10.2	1.6	5.9	Supercontig_2.107:364546-367256	2306	2678	-33	+	R=60.chkTE	unclass/unclass	4	361	-198	850
IES-00415-r15	17.5396	234	15.5	0	1.4	Supercontig_2.107:39626-42527	24	95	-2807	C	R=242.chkTE	unclass/unclass	-22	71	1	851
IES-00415-r15	17.5396	330	15.8	0	0	Supercontig_2.107:39626-42527	1663	1735	-1167	+	R=818	unclass/unclass	1	60	0	852
IES-00415-r15	17.5396	376	22.1	4.7	4.7	Supercontig_2.107:39626-42527	2276	2317	-585	C	R=6.check-RbGYPSY-I_MT	unclass/unclass	-114	392	299	853
IES-00415-r15	17.5396	599	11	14.5	0	Supercontig_2.107:39626-42527	2318	2462	-440	+	Contig[0691]	unclass/unclass	216	381	0	854
IES-00415-r15	17.5396	376	22.1	4.7	4.7	Supercontig_2.107:39626-42527	2463	2531	-371	C	R=6.check-RbGYPSY-I_MT	unclass/unclass	-114	298	137	853	*
IES-00415-r15	17.5396	429	14.7	5.1	7	Supercontig_2.107:39626-42527	2465	2639	-263	+	R=76.chkTE	DNA/DNA	46	217	-68	855
IES-00416-r5	9.54029	458	14.7	0	0	Supercontig_2.107:72290-76335	676	791	-3255	+	R=1530	unclass/unclass	1	116	0	856
IES-00416-r5	9.54029	230	17.8	0	4.1	Supercontig_2.107:72290-76335	1107	1182	-2864	+	R=3066	unclass/unclass	1	73	0	857	*
IES-00416-r5	9.54029	552	13.3	1.5	1.5	Supercontig_2.107:72290-76335	1152	1288	-2758	+	R=1074	unclass/unclass	2	138	0	858
IES-00416-r5	9.54029	536	9.1	0	0	Supercontig_2.107:72290-76335	3743	3830	-216	+	Contig[0677].P	DNA/DNA	17	104	-2946	859
IES-00417-r15	37.1397	236	25	5.6	0	Supercontig_2.107:84530-86368	311	382	-1457	C	Contig[0598].chkTE	unclass/unclass	-5	427	352	860
IES-00417-r15	37.1397	294	17.9	1.4	2.9	Supercontig_2.107:84530-86368	838	906	-933	+	Contig[0284].fam3.2TIR.C.DDE	DNA/TcMar	1	68	-3658	861	*
IES-00417-r15	37.1397	2930	8.5	2.9	1.8	Supercontig_2.107:84530-86368	896	1448	-391	C	R=60.chkTE	unclass/unclass	0	559	1	862
IES-00438-r10	17.5659	349	5.5	1.8	0	Supercontig_2.108:104971-108158	969	1023	-2165	+	R=2647	unclass/unclass	1	56	0	863
IES-00438-r10	17.5659	236	24.2	6.7	9.2	Supercontig_2.108:104971-108158	1982	2249	-939	C	R=76.chkTE	DNA/DNA	-2	283	22	864	*
IES-00438-r10	17.5659	1201	14.2	14.5	2.2	Supercontig_2.108:104971-108158	2046	2486	-702	+	R=6.check-RbGYPSY-I_MT	unclass/unclass	12	505	-1	865
IES-00432-r14	41.8795	1579	16.1	8.5	1.6	Supercontig_2.108:15110-18046	67	526	-2411	C	R=6.check-RbGYPSY-I_MT	unclass/unclass	-2	504	14	866
IES-00432-r14	41.8795	298	15.1	0	0	Supercontig_2.108:15110-18046	511	563	-2374	C	R=3222	unclass/unclass	0	53	1	867	*
IES-00432-r14	41.8795	759	11.8	0	2.6	Supercontig_2.108:15110-18046	939	1095	-1842	+	R=53.chkTE	DNA/MITE	2	154	-239	868	*
IES-00432-r14	41.8795	916	10.9	1.6	5.8	Supercontig_2.108:15110-18046	1026	1277	-1660	C	R=16.chkTE	DNA/MITE	-253	244	3	869
IES-00432-r14	41.8795	609	9.5	3.4	6.3	Supercontig_2.108:15110-18046	1885	2030	-907	C	R=6.check-RbGYPSY-I_MT	unclass/unclass	-353	153	12	870
IES-00432-r14	41.8795	301	14.9	9.6	0	Supercontig_2.108:15110-18046	2324	2417	-520	C	R=1149	unclass/unclass	-3	202	100	871
IES-00432-r14	41.8795	466	14.4	1.9	5.4	Supercontig_2.108:15110-18046	2753	2906	-31	+	Contig[0677].P	DNA/DNA	17	165	-2885	872
IES-00439-r6	46.8708	2343	4.8	2.4	0	Supercontig_2.108:165237-166738	1	331	-1171	C	R=6.check-RbGYPSY-I_MT	unclass/unclass	-154	352	14	873
IES-00439-r6	46.8708	229	13.7	3.9	0	Supercontig_2.108:165237-166738	316	366	-1136	C	R=3222	unclass/unclass	0	53	1	874	*
IES-00439-r6	46.8708	602	0	0	0	Supercontig_2.108:165237-166738	965	1036	-466	C	R=1414	unclass/unclass	0	72	1	875
IES-00439-r6	46.8708	2293	0.4	0	0	Supercontig_2.108:165237-166738	1055	1320	-182	C	R=1497	unclass/unclass	0	266	1	876
IES-00440-r15	43.5685	493	20.9	1.1	4.7	Supercontig_2.108:172950-179837	2811	2986	-3902	+	Contig[0220]	DNA/TcMar	5	174	0	877
IES-00440-r15	43.5685	462	18.7	9.3	0	Supercontig_2.108:172950-179837	3043	3149	-3739	+	Contig[0143]	DNA/TcMar	2	118	-320	878	*
IES-00440-r15	43.5685	532	20.4	0.6	0.6	Supercontig_2.108:172950-179837	3147	3323	-3565	+	R=218	unclass/unclass	69	245	-4	879
IES-00440-r15	43.5685	258	26.5	6.5	3.5	Supercontig_2.108:172950-179837	3731	3898	-2990	C	Contig[0660].H	DNA/TcMar	-395	255	83	880	*
IES-00440-r15	43.5685	1530	2.2	0	0	Supercontig_2.108:172950-179837	3822	4004	-2884	C	R=1781	unclass/unclass	0	183	1	881
IES-00440-r15	43.5685	238	19.6	10.1	5.7	Supercontig_2.108:172950-179837	4072	4190	-2698	+	R=3071	unclass/unclass	58	181	-15	882	*
IES-00440-r15	43.5685	1351	4.5	18	0	Supercontig_2.108:172950-179837	4157	4378	-2510	+	R=1564	unclass/unclass	1	262	0	883
IES-00440-r15	43.5685	1888	2.5	0	0	Supercontig_2.108:172950-179837	4397	4641	-2247	+	R=1566	unclass/unclass	1	245	0	884
IES-00440-r15	43.5685	2661	10.4	4.5	2.1	Supercontig_2.108:172950-179837	4954	5552	-1336	C	R=22.chkTE	DNA/TcMar?	-14	613	1	885
IES-00440-r15	43.5685	833	18.5	4.9	0.8	Supercontig_2.108:172950-179837	5707	6050	-838	C	R=1.chkTE	unclass/unclass	-141	358	1	886	*
IES-00440-r15	43.5685	3998	7.7	1	0	Supercontig_2.108:172950-179837	6048	6557	-331	C	Contig[0281]	DNA/TcMar	-867	1346	832	887
IES-00440-r15	43.5685	406	20	3.3	0	Supercontig_2.108:172950-179837	6547	6666	-222	C	Contig[0680]	unclass/unclass	-324	124	1	888	*
IES-00440-r15	43.5685	700	21.7	1.9	4.2	Supercontig_2.108:172950-179837	6561	6825	-63	+	Contig[0703]	unclass/unclass	799	1057	0	889
IES-00441-r14	58.9861	2151	12.2	1.9	0.7	Supercontig_2.108:220126-224287	355	777	-3385	C	R=6.check-RbGYPSY-I_MT	unclass/unclass	-65	441	14	890
IES-00441-r14	58.9861	323	22.1	4.4	9.2	Supercontig_2.108:220126-224287	597	845	-3317	+	R=76.chkTE	DNA/DNA	41	278	-7	891	*
IES-00441-r14	58.9861	3665	8.8	2.1	1	Supercontig_2.108:220126-224287	935	1516	-2646	C	Contig[0703]	unclass/unclass	0	1057	470	892
IES-00441-r14	58.9861	2922	10.6	2.6	2	Supercontig_2.108:220126-224287	1962	2570	-1592	C	R=22.chkTE	DNA/TcMar?	-14	613	1	893
IES-00441-r14	58.9861	2646	14.5	2.1	1.3	Supercontig_2.108:220126-224287	2631	3197	-965	+	Contig[0313]	DNA/Merlin	1	558	-157	894
IES-00441-r14	58.9861	470	7.3	0	0	Supercontig_2.108:220126-224287	3466	3533	-629	C	R=2379	unclass/unclass	0	68	1	895
IES-00441-r14	58.9861	1027	3.6	0	0	Supercontig_2.108:220126-224287	3675	3812	-350	C	R=2453	unclass/unclass	0	138	1	896
IES-00433-r19	27.3298	626	13.4	6.6	7.4	Supercontig_2.108:23845-28780	877	1149	-3787	+	R=8	unclass/unclass	172	442	-105	897
IES-00433-r19	27.3298	412	4.6	0	6.1	Supercontig_2.108:23845-28780	1134	1203	-3733	C	Contig[0739]	unclass/unclass	-117	66	1	898	*
IES-00433-r19	27.3298	364	7.7	0	0	Supercontig_2.108:23845-28780	2381	2432	-2504	C	R=2188	unclass/unclass	-14	52	1	899
IES-00433-r19	27.3298	793	17.1	8.6	2.5	Supercontig_2.108:23845-28780	3275	3610	-1326	C	R=1.chkTE	unclass/unclass	-143	356	1	900	*
IES-00433-r19	27.3298	909	6.2	0	5.5	Supercontig_2.108:23845-28780	3599	3752	-1184	+	R=2	unclass/unclass	2	147	0	901	*
IES-00433-r19	27.3298	2661	12.2	0.1	2.5	Supercontig_2.108:23845-28780	3617	4160	-776	C	R=6.check-RbGYPSY-I_MT	unclass/unclass	-14	492	1	902
IES-00433-r19	27.3298	866	5	0.8	0	Supercontig_2.108:23845-28780	4125	4244	-692	C	R=2129	DNA/TcMar	0	121	1	903	*
IES-00442-r11	30.7351	390	26.3	9.2	2	Supercontig_2.108:277108-279134	114	342	-1685	C	Contig[0366].H	DNA/TcMar	-24	1179	935	904
IES-00442-r11	30.7351	401	8.7	0	0	Supercontig_2.108:277108-279134	1054	1122	-905	C	R=2995	unclass/unclass	0	69	1	905
IES-00442-r11	30.7351	566	5.8	1.2	0	Supercontig_2.108:277108-279134	1136	1221	-806	+	R=2651	unclass/unclass	1	87	-8	906
IES-00442-r11	30.7351	298	12.5	0	0	Supercontig_2.108:277108-279134	1786	1833	-194	+	R=2937	unclass/unclass	4	51	0	907
IES-00442-r11	30.7351	278	17.8	11.6	3.5	Supercontig_2.108:277108-279134	1810	2024	-3	C	R=7	DNA/Tlr?	-179	524	293	908	*
IES-00443-r17	3.89447	424	15.1	0	0	Supercontig_2.108:301997-304384	883	975	-1413	+	R=242.chkTE	unclass/unclass	1	93	0	909
IES-00444-r12	49.5394	875	18.1	3.1	7.1	Supercontig_2.108:322406-324359	170	884	-1070	+	R=7	DNA/Tlr?	16	703	0	910
IES-00444-r12	49.5394	345	19.9	5.1	4.7	Supercontig_2.108:322406-324359	1629	1881	-73	+	Contig[0671]	unclass/unclass	203	456	-284	911
IES-00445-r9	32.4424	869	9.3	0	4.7	Supercontig_2.108:326175-330252	88	267	-3811	+	Contig[0691]	unclass/unclass	77	248	-133	912
IES-00445-r9	32.4424	466	12	10	3.6	Supercontig_2.108:326175-330252	1014	1143	-2935	+	Contig[0691]	unclass/unclass	244	381	0	912
IES-00445-r9	32.4424	274	19.7	5.8	5	Supercontig_2.108:326175-330252	1049	1187	-2891	C	R=6.check-RbGYPSY-I_MT	unclass/unclass	-205	301	162	913	*
IES-00445-r9	32.4424	843	16.9	1.9	5	Supercontig_2.108:326175-330252	1202	1468	-2610	C	Contig[0703]	unclass/unclass	0	1057	799	914
IES-00445-r9	32.4424	725	15.1	3.8	2.1	Supercontig_2.108:326175-330252	1467	1717	-2361	C	R=251.chkTE	unclass/unclass	-74	264	1	915	*
IES-00445-r9	32.4424	384	18.7	5.8	4.5	Supercontig_2.108:326175-330252	1688	1861	-2217	+	R=76.chkTE	DNA/DNA	33	208	-77	916	*
IES-00445-r9	32.4424	313	16.4	6.2	1.2	Supercontig_2.108:326175-330252	3390	3469	-609	+	R=76.chkTE	DNA/DNA	200	283	-2	917
IES-00445-r9	32.4424	699	10	0.9	0	Supercontig_2.108:326175-330252	3591	3700	-378	+	R=72	DNA/TcMar	5	115	-527	918
IES-00445-r9	32.4424	595	15	6.6	0.8	Supercontig_2.108:326175-330252	3699	3819	-259	+	R=130	unclass/unclass	158	285	0	919	*
IES-00446-r13	48.0035	916	11.8	9.2	4.9	Supercontig_2.108:332286-333412	121	413	-714	+	Contig[0691]	unclass/unclass	77	381	0	920	*
IES-00446-r13	48.0035	1200	12	1.9	4.3	Supercontig_2.108:332286-333412	400	661	-466	+	R=76.chkTE	DNA/DNA	28	283	-2	921
IES-00446-r13	48.0035	267	22	10.9	6	Supercontig_2.108:332286-333412	414	594	-533	C	R=6.check-RbGYPSY-I_MT	unclass/unclass	-1	504	9	922	*
IES-00434-r9	65.1482	12137	2.5	2.2	0	Supercontig_2.108:60925-68278	6	1415	-5939	C	Contig[0305].fam7.noTIR.C.DDE	DNA/TcMar	-993	2805	1365	923
IES-00434-r9	65.1482	10135	2.7	2.4	0.2	Supercontig_2.108:60925-68278	1605	2851	-4503	C	Contig[0305].fam7.noTIR.C.DDE	DNA/TcMar	-2524	1274	1	923
IES-00434-r9	65.1482	549	28.8	5.4	2.1	Supercontig_2.108:60925-68278	3238	3514	-3840	C	Contig[0389]	DNA/TcMar	-11	899	614	924
IES-00434-r9	65.1482	878	18.2	3.9	4.4	Supercontig_2.108:60925-68278	3705	4111	-3243	+	R=1.chkTE	unclass/unclass	1	405	-94	925
IES-00434-r9	65.1482	1402	26	3.4	4.6	Supercontig_2.108:60925-68278	4117	5107	-2247	C	Contig[0703]	unclass/unclass	0	1057	78	926
IES-00434-r9	65.1482	1398	15.7	6.8	0.7	Supercontig_2.108:60925-68278	6729	7116	-238	C	Contig[0730].chkTE	unclass/unclass	0	338	2	927
IES-00434-r9	65.1482	409	9.9	1.1	0	Supercontig_2.108:60925-68278	7093	7187	-167	+	R=555.chkTE	unclass/unclass	1	85	0	928	*
IES-00435-r9	15.7497	2825	9	3.1	1.2	Supercontig_2.108:70344-73651	2129	2612	-696	C	R=6.check-RbGYPSY-I_MT	unclass/unclass	0	506	14	929
IES-00435-r9	15.7497	287	15.1	0	0	Supercontig_2.108:70344-73651	2597	2649	-659	C	R=3222	unclass/unclass	0	53	1	930	*
IES-00437-r19	91.4388	692	11.5	3.9	0	Supercontig_2.108:83655-85044	111	266	-1124	+	R=624	unclass/unclass	1	162	-6	931
IES-00437-r19	91.4388	660	19.4	7.3	2.3	Supercontig_2.108:83655-85044	271	518	-872	+	R=6.check-RbGYPSY-I_MT	unclass/unclass	58	317	-189	932
IES-00437-r19	91.4388	615	24.1	0.6	0	Supercontig_2.108:83655-85044	502	659	-731	C	Contig[0264].fam2.2TIR.C	DNA/TcMar	-362	1008	850	933	*
IES-00437-r19	91.4388	998	13.3	11	1.6	Supercontig_2.108:83655-85044	656	937	-453	+	Contig[0691]	unclass/unclass	74	381	0	934
IES-00437-r19	91.4388	246	23.8	9.7	2.3	Supercontig_2.108:83655-85044	708	995	-395	C	R=6.check-RbGYPSY-I_MT	unclass/unclass	-49	457	149	935	*
IES-00437-r19	91.4388	937	31.3	2	2.5	Supercontig_2.108:83655-85044	992	1385	-5	+	Tt.REP2	nonLTR/nonLTR	2212	2603	-3679	936
IES-00449-r11	57.5634	281	24.2	18	0.7	Supercontig_2.109:101921-111704	106	338	-9446	C	R=1125	DNA/Maverick-Tlr	-359	430	158	937
IES-00449-r11	57.5634	358	33.7	4	2.4	Supercontig_2.109:101921-111704	759	1566	-8218	+	Contig[0132].fam2.2TIR.C.notMAC	DNA/piggyBac	547	1366	-826	938
IES-00449-r11	57.5634	697	26.7	6.8	4.5	Supercontig_2.109:101921-111704	2921	3840	-5944	+	Contig[0734].Pol.P	DNA/Maverick-Tlr	1425	2365	-2493	939
IES-00449-r11	57.5634	413	25.8	0	8.1	Supercontig_2.109:101921-111704	3844	4029	-5755	+	Contig[0734].Pol.P	DNA/Maverick-Tlr	3533	3704	-1154	940
IES-00449-r11	57.5634	287	25.1	3.8	1.1	Supercontig_2.109:101921-111704	4053	4237	-5547	+	Contig[0157].chkTE	unclass/unclass	3691	3880	-650	941
IES-00449-r11	57.5634	1026	22.7	8	1.9	Supercontig_2.109:101921-111704	4509	5007	-4777	+	Contig[0157].chkTE	unclass/unclass	3991	4519	-11	941
IES-00449-r11	57.5634	769	27.3	7	2.1	Supercontig_2.109:101921-111704	5188	5752	-4032	+	R=1136	DNA/Maverick	95	704	-683	942
IES-00449-r11	57.5634	1937	21.8	4.6	0.7	Supercontig_2.109:101921-111704	5879	6464	-3320	C	Contig[0452].H.Polinton	DNA/Maverick	0	1989	1381	943
IES-00449-r11	57.5634	1376	22.9	1.3	0.8	Supercontig_2.109:101921-111704	6465	6846	-2938	C	Contig[0452].H.Polinton	DNA/Maverick	-1177	812	429	944
IES-00449-r11	57.5634	575	29.5	3.6	3.5	Supercontig_2.109:101921-111704	7367	7634	-2150	+	R=3280	DNA/Merlin	68	287	-240	945
IES-00449-r11	57.5634	307	27.4	3.4	3.1	Supercontig_2.109:101921-111704	7635	7846	-1938	C	Contig[0088].H	DNA/Merlin	-789	262	23	946
IES-00449-r11	57.5634	575	29.5	3.6	3.5	Supercontig_2.109:101921-111704	7847	8023	-1761	+	R=3280	DNA/Merlin	288	433	-94	945
IES-00449-r11	57.5634	1582	25.5	7	0.5	Supercontig_2.109:101921-111704	8774	9384	-400	+	R=580.H	DNA/Maverick	3	653	-181	947
IES-00447-r9	23.3243	369	16.1	0	0	Supercontig_2.109:10853-13060	77	169	-2039	C	R=242.chkTE	unclass/unclass	0	93	1	948
IES-00447-r9	23.3243	261	6.5	8.7	0	Supercontig_2.109:10853-13060	866	911	-1297	C	R=2961	unclass/unclass	0	82	33	949
IES-00447-r9	23.3243	1327	12	1.9	0	Supercontig_2.109:10853-13060	1390	1597	-611	C	R=1897.chkTE	unclass/unclass	0	212	1	950
IES-00447-r9	23.3243	747	13.3	5.4	1.7	Supercontig_2.109:10853-13060	1763	1930	-278	+	Contig[0744]	unclass/unclass	15	188	-1	951
IES-00450-r11	43.2998	816	16.2	4.8	1	Supercontig_2.109:188353-190934	1093	1279	-1303	+	Contig[0368].chkTE	unclass/unclass	192	385	-856	952
IES-00450-r11	43.2998	1043	17.9	0	0.4	Supercontig_2.109:188353-190934	1545	1819	-763	C	R=125.chkTE	unclass/unclass	0	332	59	953
IES-00450-r11	43.2998	532	18.2	1.3	8.7	Supercontig_2.109:188353-190934	1810	2181	-401	+	R=7	DNA/Tlr?	273	619	-84	954	*
IES-00450-r11	43.2998	1107	12.7	3.1	8.6	Supercontig_2.109:188353-190934	2289	2582	0	+	Contig[0368].chkTE	unclass/unclass	881	1159	-82	952
IES-00451-r20	61.4076	227	25.9	3.4	9.5	Supercontig_2.109:198583-202461	282	460	-3419	+	R=3052.H	DNA/TcMar	118	286	-3	955
IES-00451-r20	61.4076	1289	5.3	0.5	0	Supercontig_2.109:198583-202461	736	925	-2954	+	R=951	unclass/unclass	1	191	0	956
IES-00451-r20	61.4076	1682	1.6	0	3.2	Supercontig_2.109:198583-202461	946	1197	-2682	+	Contig[0728]	unclass/unclass	3	246	-162	957
IES-00451-r20	61.4076	3293	5.1	0.5	1	Supercontig_2.109:198583-202461	1198	1767	-2112	+	R=523.C	DNA/MITE	1	490	-7	958
IES-00451-r20	61.4076	900	4.5	3.2	0	Supercontig_2.109:198583-202461	1764	1918	-1961	+	Contig[0728]	unclass/unclass	249	408	0	959	*
IES-00451-r20	61.4076	294	15.4	3.5	8.3	Supercontig_2.109:198583-202461	2117	2229	-1650	C	Contig[0703]	unclass/unclass	-6	1051	944	960	*
IES-00451-r20	61.4076	2065	6.9	3	3	Supercontig_2.109:198583-202461	2173	2471	-1408	+	R=121	unclass/unclass	1	299	-389	961
IES-00451-r20	61.4076	3872	5.1	1.1	1.7	Supercontig_2.109:198583-202461	2472	3009	-870	+	R=306.chkTE	unclass/unclass	352	886	-2	962
IES-00451-r20	61.4076	377	12.4	4.1	0	Supercontig_2.109:198583-202461	3564	3660	-219	C	R=22.chkTE	DNA/TcMar?	-150	477	377	963
IES-00451-r20	61.4076	229	18	2	0	Supercontig_2.109:198583-202461	3821	3870	-9	C	R=1810	unclass/unclass	-7	56	6	964
IES-00452-r14	8.33995	687	18.4	8.1	1.8	Supercontig_2.109:210246-212763	1118	1327	-1191	+	R=6.check-RbGYPSY-I_MT	unclass/unclass	1	223	-283	965
IES-00453-r9	49.3025	360	15.9	1.7	3.5	Supercontig_2.109:219580-224812	9	125	-5108	+	R=7	DNA/Tlr?	230	344	-359	966
IES-00453-r9	49.3025	255	8.1	0	0	Supercontig_2.109:219580-224812	129	165	-5068	+	R=2202	unclass/unclass	4	40	-14	967
IES-00453-r9	49.3025	260	19.6	0	0	Supercontig_2.109:219580-224812	586	636	-4597	C	R=2202	unclass/unclass	-1	53	3	968
IES-00453-r9	49.3025	405	14	8.1	5.4	Supercontig_2.109:219580-224812	639	910	-4323	+	R=7	DNA/Tlr?	342	620	-83	969
IES-00453-r9	49.3025	2379	11.4	1.6	3.5	Supercontig_2.109:219580-224812	2889	3325	-1908	+	R=18.chkTE	unclass/unclass	95	523	-41	970
IES-00453-r9	49.3025	2204	10.9	2.6	4.2	Supercontig_2.109:219580-224812	3326	3421	-1812	+	R=22.chkTE	DNA/TcMar?	86	610	-17	971
IES-00453-r9	49.3025	916	27.6	3.8	5.2	Supercontig_2.109:219580-224812	3518	3693	-1540	C	Contig[0703]	unclass/unclass	0	1057	732	972
IES-00453-r9	49.3025	2106	15.2	0.8	0	Supercontig_2.109:219580-224812	3694	4069	-1164	+	Contig[0680]	unclass/unclass	70	448	0	973
IES-00453-r9	49.3025	916	27.6	3.8	5.2	Supercontig_2.109:219580-224812	4070	4366	-867	C	Contig[0703]	unclass/unclass	0	731	168	972
IES-00453-r9	49.3025	1734	8.7	2.9	4.2	Supercontig_2.109:219580-224812	4367	4752	-481	C	R=523.C	DNA/MITE	0	470	90	974
IES-00453-r9	49.3025	1300	18.4	0	1.2	Supercontig_2.109:219580-224812	4850	5184	-49	C	Contig[0730].chkTE	unclass/unclass	-1	332	2	975
IES-00454-r11	19.8951	267	17.6	0	0	Supercontig_2.109:228821-231107	259	309	-1978	C	R=2202	unclass/unclass	-1	53	3	976
IES-00454-r11	19.8951	801	13.1	2	5.1	Supercontig_2.109:228821-231107	517	718	-1569	+	Contig[0691]	unclass/unclass	186	381	0	977
IES-00454-r11	19.8951	282	24.1	5.1	8.8	Supercontig_2.109:228821-231107	719	919	-1368	C	R=6.check-RbGYPSY-I_MT	unclass/unclass	-99	390	9	978	*
IES-00454-r11	19.8951	526	18.7	2.7	0.5	Supercontig_2.109:228821-231107	738	920	-1367	+	R=76.chkTE	DNA/DNA	31	217	-68	979
IES-00455-r7	5.37383	236	13	0	0	Supercontig_2.109:236154-237009	219	264	-592	C	R=500	unclass/unclass	0	180	135	980
IES-00457-r18	22.5352	564	17.2	6.2	4	Supercontig_2.109:251810-254152	479	672	-1671	C	R=6.check-RbGYPSY-I_MT	unclass/unclass	-213	293	96	981
IES-00457-r18	22.5352	435	16.1	5.4	0	Supercontig_2.109:251810-254152	783	894	-1449	C	R=6.check-RbGYPSY-I_MT	unclass/unclass	-375	131	14	982
IES-00457-r18	22.5352	407	17.7	5	3.1	Supercontig_2.109:251810-254152	2014	2235	-108	+	R=1.chkTE	unclass/unclass	19	244	-255	983
IES-00458-r21	38.861	874	11.9	1	2.5	Supercontig_2.109:256829-258022	667	865	-329	+	Contig[0691]	unclass/unclass	78	273	-108	984
IES-00458-r21	38.861	1100	11	3	7.1	Supercontig_2.109:256829-258022	893	1157	-37	+	R=76.chkTE	DNA/DNA	28	282	-3	985
IES-00459-r22	20.304	960	18.4	0.8	5.3	Supercontig_2.109:259444-264048	321	578	-4027	C	Contig[0677].P	DNA/DNA	-79	2971	2725	986
IES-00459-r22	20.304	849	16	4.5	1.6	Supercontig_2.109:259444-264048	569	746	-3859	+	Contig[0677].P	DNA/DNA	2547	2729	-321	987	*
IES-00459-r22	20.304	1027	15.3	1.4	0.9	Supercontig_2.109:259444-264048	737	947	-3658	C	Contig[0677].P	DNA/DNA	-489	2561	2350	986
IES-00459-r22	20.304	431	13.3	10.6	0	Supercontig_2.109:259444-264048	3009	3121	-1484	+	R=346	unclass/unclass	2	126	-2	988
IES-00459-r22	20.304	268	15.2	0	0	Supercontig_2.109:259444-264048	3343	3388	-1217	+	R=2202	unclass/unclass	9	54	0	989
IES-00459-r22	20.304	409	15.2	0.7	2.7	Supercontig_2.109:259444-264048	4163	4311	-294	C	Contig[0739]	unclass/unclass	-34	149	4	990
IES-00460-r17	54.7722	245	8.1	0	12	Supercontig_2.109:280371-281292	162	245	-677	C	R=163.chkTE	unclass/unclass	-9	76	2	991	*
IES-00460-r17	54.7722	362	15.9	3	4.3	Supercontig_2.109:280371-281292	177	340	-582	+	R=1.chkTE	unclass/unclass	41	202	-297	992
IES-00460-r17	54.7722	653	18.4	4.6	5.2	Supercontig_2.109:280371-281292	597	922	0	C	R=6.check-RbGYPSY-I_MT	unclass/unclass	-56	450	127	993
IES-00461-r17	29.8464	965	2.6	0	0	Supercontig_2.109:289996-292079	567	681	-1403	+	R=2082	DNA/TcMar	1	115	0	994
IES-00461-r17	29.8464	226	29.2	2	4.8	Supercontig_2.109:289996-292079	682	716	-1368	C	R=3052.H	DNA/TcMar	-7	281	136	995
IES-00461-r17	29.8464	2149	7.5	0.2	0.3	Supercontig_2.109:289996-292079	1398	1869	-215	C	R=296.chkTE	unclass/unclass	0	390	2	996
IES-00462-r19	56.2691	362	2.2	0	0	Supercontig_2.109:299723-301684	378	422	-1540	+	Contig[0730].chkTE	unclass/unclass	288	332	-1	997
IES-00462-r19	56.2691	253	22.1	0	0	Supercontig_2.109:299723-301684	556	623	-1339	+	R=2021.chkTE	unclass/unclass	4	71	0	998
IES-00462-r19	56.2691	1632	20.7	3.2	6.5	Supercontig_2.109:299723-301684	972	1044	-918	+	Contig[0682]	unclass/unclass	9	228	-829	999
IES-00462-r19	56.2691	1195	10.1	0	0	Supercontig_2.109:299723-301684	1045	1253	-709	C	R=783	unclass/unclass	0	209	1	1000
IES-00462-r19	56.2691	1632	20.7	3.2	6.5	Supercontig_2.109:299723-301684	1254	1356	-606	+	Contig[0682]	unclass/unclass	229	539	-518	999
IES-00462-r19	56.2691	1166	25.1	1.4	1.4	Supercontig_2.109:299723-301684	1357	1797	-165	C	Contig[0680]	unclass/unclass	0	448	8	1001
IES-00462-r19	56.2691	1632	20.7	3.2	6.5	Supercontig_2.109:299723-301684	1798	1962	0	+	Contig[0682]	unclass/unclass	540	1053	-4	999
IES-00463-r17	50.5051	1141	20.2	0.7	1	Supercontig_2.109:327354-329630	232	592	-1685	+	Contig[0730].chkTE	unclass/unclass	2	338	0	1002
IES-00463-r17	50.5051	676	27.2	7.6	4.2	Supercontig_2.109:327354-329630	1222	1631	-646	+	Contig[0703]	unclass/unclass	186	842	-215	1003
IES-00463-r17	50.5051	787	24.5	5.3	0	Supercontig_2.109:327354-329630	1632	1913	-364	C	Contig[0680]	unclass/unclass	-151	297	1	1004
IES-00463-r17	50.5051	676	27.2	7.6	4.2	Supercontig_2.109:327354-329630	1914	2010	-267	+	Contig[0703]	unclass/unclass	843	1000	-57	1003
IES-00464-r12	4.61676	265	19.6	0	0	Supercontig_2.109:344278-346508	31	81	-2150	+	R=2202	unclass/unclass	3	53	-1	1005
IES-00464-r12	4.61676	275	13.7	0	2	Supercontig_2.109:344278-346508	476	527	-1704	C	R=2202	unclass/unclass	-1	53	3	1006
IES-00448-r9	47.9668	1127	12.4	2.7	6.4	Supercontig_2.109:82435-84844	275	567	-1843	C	R=76.chkTE	DNA/DNA	0	285	3	1007
IES-00448-r9	47.9668	751	23.7	3.2	4.2	Supercontig_2.109:82435-84844	340	538	-1872	+	R=6.check-RbGYPSY-I_MT	unclass/unclass	9	504	-1	1008	*
IES-00448-r9	47.9668	1520	10	2	1	Supercontig_2.109:82435-84844	539	840	-1570	C	Contig[0691]	unclass/unclass	0	381	77	1009
IES-00448-r9	47.9668	761	16.1	1.6	8.6	Supercontig_2.109:82435-84844	858	1353	-1057	C	R=8	unclass/unclass	-66	481	18	1010
IES-00448-r9	47.9668	459	10.8	0	1.1	Supercontig_2.109:82435-84844	2060	2153	-257	+	R=242.chkTE	unclass/unclass	1	93	0	1011
IES-00207-r7	40.3358	276	27.8	5.2	4.2	Supercontig_2.10:1005842-1008164	41	139	-2184	C	Contig[0660].H	DNA/TcMar	-131	519	332	1012
IES-00207-r7	40.3358	1518	6.2	0	0	Supercontig_2.10:1005842-1008164	140	365	-1958	+	R=2329.chkTE	DNA/TcMar	3	228	0	1013
IES-00207-r7	40.3358	276	27.8	5.2	4.2	Supercontig_2.10:1005842-1008164	366	517	-1806	C	Contig[0660].H	DNA/TcMar	-131	331	38	1012
IES-00207-r7	40.3358	741	5.9	1.3	1.8	Supercontig_2.10:1005842-1008164	927	1059	-1264	+	R=1108	unclass/unclass	43	188	0	1014
IES-00207-r7	40.3358	516	6.2	0	0	Supercontig_2.10:1005842-1008164	1048	1112	-1211	C	R=1611	unclass/unclass	0	65	1	1015	*
IES-00207-r7	40.3358	1012	13.5	3.3	0	Supercontig_2.10:1005842-1008164	1273	1546	-777	C	Contig[0726]	DNA/TcMar	-31	290	8	1016
IES-00208-r11	51.9755	232	22.1	6.7	1.1	Supercontig_2.10:1009303-1011909	277	441	-2166	C	R=7	DNA/Tlr?	-208	495	322	1017
IES-00208-r11	51.9755	1401	11.2	3.4	1	Supercontig_2.10:1009303-1011909	554	851	-1756	+	Contig[0691]	unclass/unclass	77	381	0	1018
IES-00208-r11	51.9755	1086	11.1	3.8	7.5	Supercontig_2.10:1009303-1011909	823	1113	-1494	+	R=76.chkTE	DNA/DNA	3	283	-2	1019	*
IES-00208-r11	51.9755	728	24.1	3	3.2	Supercontig_2.10:1009303-1011909	852	1050	-1557	C	R=6.check-RbGYPSY-I_MT	unclass/unclass	-1	504	9	1020	*
IES-00208-r11	51.9755	1204	15.1	7.1	4.6	Supercontig_2.10:1009303-1011909	1141	1675	-932	+	R=60.chkTE	unclass/unclass	1	548	-11	1021
IES-00208-r11	51.9755	392	18.5	7.2	12.1	Supercontig_2.10:1009303-1011909	1676	1770	-837	C	R=22.chkTE	DNA/TcMar?	-11	564	5	1022
IES-00209-r15	44.2881	1336	7	9.6	0	Supercontig_2.10:1011990-1014405	100	329	-2087	+	R=2484.chkTE	unclass/unclass	1	252	0	1023
IES-00209-r15	44.2881	2073	3.4	1.1	0.4	Supercontig_2.10:1011990-1014405	515	778	-1638	+	R=3012	unclass/unclass	1	266	0	1024
IES-00209-r15	44.2881	1007	2.5	0.8	0	Supercontig_2.10:1011990-1014405	836	956	-1460	+	R=3284	unclass/unclass	1	122	0	1025
IES-00209-r15	44.2881	2581	2.3	0	0	Supercontig_2.10:1011990-1014405	960	1268	-1148	+	R=2903.H	DNA/TcMar	1	309	0	1026
IES-00209-r15	44.2881	245	9.6	1.9	1.9	Supercontig_2.10:1011990-1014405	1766	1818	-598	+	Contig[0677].P	DNA/DNA	10	62	-2988	1027
IES-00209-r15	44.2881	484	11.8	0	0	Supercontig_2.10:1011990-1014405	1855	1947	-469	C	R=242.chkTE	unclass/unclass	0	93	1	1028
IES-00210-r10	44.3743	238	20.6	5.1	1	Supercontig_2.10:1017420-1018370	355	452	-499	C	R=2489	unclass/unclass	-9	166	65	1029
IES-00210-r10	44.3743	630	18.4	4.3	3.3	Supercontig_2.10:1017420-1018370	592	915	-36	+	R=74.chkTE	unclass/unclass	5	312	-106	1030
IES-00211-r17	73.6077	1248	11.3	4.9	0.4	Supercontig_2.10:1040500-1040912	110	375	-38	C	R=135.chkTE	unclass/unclass	-116	505	228	1031
IES-00211-r17	73.6077	287	6.1	2	0	Supercontig_2.10:1040500-1040912	365	413	0	C	R=1804	unclass/unclass	-20	139	90	1032	*
IES-00212-r7	79.6598	1239	14.9	6.1	2	Supercontig_2.10:1049491-1057779	55	348	-7941	C	Contig[0456]	unclass/unclass	-166	306	1	1033
IES-00212-r7	79.6598	251	23.6	0.8	12.8	Supercontig_2.10:1049491-1057779	277	407	-7882	+	R=171.chkTE	DNA/TcMar	17	133	-1327	1034	*
IES-00212-r7	79.6598	313	14.8	0	1.6	Supercontig_2.10:1049491-1057779	388	449	-7840	C	Contig[0725]	unclass/unclass	-315	62	2	1035	*
IES-00212-r7	79.6598	436	17.4	3.1	3.2	Supercontig_2.10:1049491-1057779	445	671	-7618	+	Contig[0725]	unclass/unclass	114	377	0	1036
IES-00212-r7	79.6598	2865	20.2	3.2	0.7	Supercontig_2.10:1049491-1057779	675	1272	-7017	+	Contig[0284].fam3.2TIR.C.DDE	DNA/TcMar	1802	2414	-1312	1037
IES-00212-r7	79.6598	372	17.1	0	0	Supercontig_2.10:1049491-1057779	1281	1350	-6939	+	Contig[0157].chkTE	unclass/unclass	2373	2442	-2088	1038	*
IES-00212-r7	79.6598	3623	17.1	2	0.8	Supercontig_2.10:1049491-1057779	1348	2049	-6240	+	Contig[0157].chkTE	unclass/unclass	2599	3308	-1222	1038
IES-00212-r7	79.6598	593	11.6	5.7	1.5	Supercontig_2.10:1049491-1057779	2059	2251	-6038	C	R=621.chkTE	unclass/unclass	0	213	13	1039
IES-00212-r7	79.6598	9238	4.8	1.1	0.1	Supercontig_2.10:1049491-1057779	2660	3958	-4331	+	Contig[0506]	DNA/TcMar	13	1323	-1749	1040
IES-00212-r7	79.6598	12470	2.7	1.2	1.1	Supercontig_2.10:1049491-1057779	4059	5836	-2453	+	Contig[0506]	DNA/TcMar	1292	3072	0	1041
IES-00212-r7	79.6598	535	19.9	1.8	0	Supercontig_2.10:1049491-1057779	5842	6007	-2282	+	Contig[0157].chkTE	unclass/unclass	4185	4353	-177	1038
IES-00212-r7	79.6598	318	9.4	0	0	Supercontig_2.10:1049491-1057779	6207	6259	-2030	+	R=3222	unclass/unclass	1	53	0	1042	*
IES-00212-r7	79.6598	2078	13.9	3.9	2	Supercontig_2.10:1049491-1057779	6244	6727	-1562	+	R=6.check-RbGYPSY-I_MT	unclass/unclass	14	506	0	1043
IES-00212-r7	79.6598	761	10.4	10.9	0.5	Supercontig_2.10:1049491-1057779	7074	7247	-1042	C	R=203.chkTE	DNA/TcMar	-190	192	1	1044
IES-00212-r7	79.6598	270	16.7	3.3	0	Supercontig_2.10:1049491-1057779	7330	7419	-870	C	R=1365	unclass/unclass	0	94	2	1045
IES-00212-r7	79.6598	1461	14.8	2.3	3	Supercontig_2.10:1049491-1057779	7892	8289	0	C	R=22.chkTE	DNA/TcMar?	-10	617	223	1046
IES-00213-r8	13.3066	1190	11.3	0.5	0.5	Supercontig_2.10:1066935-1070669	350	545	-3190	+	R=654	unclass/unclass	1	196	-107	1047
IES-00213-r8	13.3066	2036	6.3	0.3	0.3	Supercontig_2.10:1066935-1070669	3308	3608	-127	C	R=654	unclass/unclass	0	303	3	1048
IES-00214-r6	32.3959	1102	8.4	9.4	0	Supercontig_2.10:1072303-1075929	610	812	-2815	C	R=787.chkTE	unclass/unclass	0	222	1	1049
IES-00214-r6	32.3959	664	7.1	5.2	1.7	Supercontig_2.10:1072303-1075929	870	984	-2643	C	R=1436	unclass/unclass	0	119	1	1050
IES-00214-r6	32.3959	236	13.2	0	0	Supercontig_2.10:1072303-1075929	1132	1169	-2458	C	R=2453	unclass/unclass	-88	50	13	1051
IES-00214-r6	32.3959	1218	28.5	1.7	1.9	Supercontig_2.10:1072303-1075929	1608	1756	-1871	C	Contig[0313]	DNA/Merlin	-823	1346	4	1052
IES-00214-r6	32.3959	3062	14.8	2.9	2.1	Supercontig_2.10:1072303-1075929	1757	2388	-1239	+	R=3280	DNA/Merlin	1	660	-274	1053
IES-00214-r6	32.3959	263	10.5	0	0	Supercontig_2.10:1072303-1075929	3057	3094	-533	+	R=2453	unclass/unclass	13	50	-88	1054
IES-00215-r15	17.0676	250	15.8	17.4	2.3	Supercontig_2.10:1082572-1083444	149	297	-576	C	R=1.chkTE	unclass/unclass	-322	177	7	1055
IES-00216-r16	46.1045	3170	8.4	1	0.8	Supercontig_2.10:1092953-1094043	21	523	-568	C	R=6.check-RbGYPSY-I_MT	unclass/unclass	-2	504	1	1056
IES-00217-r11	30.1199	3059	9.1	2.5	0.9	Supercontig_2.10:1108554-1110638	684	1205	-880	C	R=6.check-RbGYPSY-I_MT	unclass/unclass	-1	505	1	1057
IES-00217-r11	30.1199	296	21.7	3.8	0	Supercontig_2.10:1108554-1110638	1787	1892	-193	C	R=223.chkTE	unclass/unclass	-35	290	181	1058
IES-00218-r18	51.688	277	21.4	5.2	5.4	Supercontig_2.10:1113323-1114181	334	777	-82	+	R=7	DNA/Tlr?	100	542	-161	1059
IES-00164-r12	81.0327	384	13.3	0	2.4	Supercontig_2.10:112020-117945	640	724	-5202	C	R=242.chkTE	unclass/unclass	-10	83	1	1060
IES-00164-r12	81.0327	4852	14.3	5.3	0	Supercontig_2.10:112020-117945	1207	1977	-3949	C	Tt.REP6	nonLTR/nonLTR	-1770	4337	3526	1061	*
IES-00164-r12	81.0327	18819	13.3	1.9	1.2	Supercontig_2.10:112020-117945	1970	5146	-780	C	Tt.REP2	nonLTR/nonLTR	-3072	3210	11	1062
IES-00164-r12	81.0327	344	27.5	5.5	5.5	Supercontig_2.10:112020-117945	5148	5229	-697	+	R=867.H	DNA/TcMar	476	590	-210	1063
IES-00164-r12	81.0327	508	1.7	0	0	Supercontig_2.10:112020-117945	5230	5288	-638	+	R=2492	unclass/unclass	3	61	0	1064
IES-00164-r12	81.0327	344	27.5	5.5	5.5	Supercontig_2.10:112020-117945	5289	5347	-579	+	R=867.H	DNA/TcMar	591	675	-125	1063
IES-00164-r12	81.0327	3034	11.4	15.4	0.3	Supercontig_2.10:112020-117945	5349	5925	-1	C	Tt.Tlr5pr.helicase	DNA/Tlr	-2985	2357	1694	1065
IES-00221-r18	17.681	278	16.4	9.8	2.4	Supercontig_2.10:1154723-1156283	584	847	-714	+	R=163.chkTE	unclass/unclass	1	255	-244	1066	*
IES-00221-r18	17.681	300	18.9	0	0	Supercontig_2.10:1154723-1156283	786	859	-702	C	R=1048	unclass/unclass	-3	75	2	1067
IES-00222-r9	67.3947	902	28.5	4.4	4.3	Supercontig_2.10:1162994-1164916	7	87	-1836	C	Contig[0703]	unclass/unclass	-76	981	825	1068
IES-00222-r9	67.3947	1167	24.6	2.9	2.7	Supercontig_2.10:1162994-1164916	88	534	-1389	+	Contig[0680]	unclass/unclass	1	448	0	1069
IES-00222-r9	67.3947	902	28.5	4.4	4.3	Supercontig_2.10:1162994-1164916	535	921	-1002	C	Contig[0703]	unclass/unclass	-76	824	66	1068
IES-00222-r9	67.3947	1360	17.1	6.8	0.2	Supercontig_2.10:1162994-1164916	1471	1851	-72	C	Contig[0730].chkTE	unclass/unclass	0	338	2	1070
IES-00223-r10	74.4292	275	8	6	0	Supercontig_2.10:1179224-1179880	1	50	-607	C	R=12.TIR.TSD.C	DNA/MITE	-598	100	48	1071
IES-00223-r10	74.4292	1434	7.8	4	2.1	Supercontig_2.10:1179224-1179880	51	326	-331	+	R=12.TIR.TSD.C	DNA/MITE	124	404	-294	1072
IES-00223-r10	74.4292	777	9.9	3.7	0.6	Supercontig_2.10:1179224-1179880	495	657	0	+	R=12.TIR.TSD.C	DNA/MITE	410	577	-121	1073
IES-00224-r14	33.9623	410	19.4	4.8	3.6	Supercontig_2.10:1184217-1186177	8	173	-1788	+	R=235.chkTE	DNA/Maverick-Tlr	1014	1181	-323	1074
IES-00224-r14	33.9623	2820	9	3.4	2.2	Supercontig_2.10:1184217-1186177	615	1114	-847	+	R=6.check-RbGYPSY-I_MT	unclass/unclass	1	506	0	1075
IES-00165-r14	3.7037	360	14.5	0	2.4	Supercontig_2.10:124473-126767	640	724	-1571	C	R=242.chkTE	unclass/unclass	-10	83	1	1076
IES-00226-r12	72.2716	403	19.4	9.9	1.2	Supercontig_2.10:1272281-1273517	302	596	-641	+	R=1048	unclass/unclass	4	326	-173	1077
IES-00226-r12	72.2716	1306	11.1	3.6	1.9	Supercontig_2.10:1272281-1273517	627	929	-308	+	Contig[0691]	unclass/unclass	74	381	0	1078
IES-00226-r12	72.2716	717	20.4	6.9	5.8	Supercontig_2.10:1272281-1273517	628	898	-339	C	R=6.check-RbGYPSY-I_MT	unclass/unclass	0	506	231	1079	*
IES-00226-r12	72.2716	1095	11.1	3.7	7.8	Supercontig_2.10:1272281-1273517	899	1192	-45	+	R=76.chkTE	DNA/DNA	1	283	-2	1080
IES-00226-r12	72.2716	232	16.8	10.2	2.9	Supercontig_2.10:1272281-1273517	1193	1225	-12	C	R=76.chkTE	DNA/DNA	-83	202	163	1081
IES-00227-r20	43.8587	420	16.4	1.5	3.1	Supercontig_2.10:1282013-1283795	153	284	-1499	C	Contig[0691]	unclass/unclass	-185	196	67	1082
IES-00227-r20	43.8587	2979	9.8	1.2	0	Supercontig_2.10:1282013-1283795	327	824	-959	C	R=6.check-RbGYPSY-I_MT	unclass/unclass	-2	504	1	1083
IES-00227-r20	43.8587	392	28.2	0	2	Supercontig_2.10:1282013-1283795	1473	1624	-159	+	Contig[0352]	unclass/unclass	4	152	-79	1084
IES-00229-r19	33.2848	321	28.2	6.1	0	Supercontig_2.10:1334807-1341671	723	853	-6012	C	Contig[0452].H.Polinton	DNA/Maverick	-156	1833	1695	1085
IES-00229-r19	33.2848	247	32	0.7	0.7	Supercontig_2.10:1334807-1341671	1754	1901	-4964	+	Contig[0529]	unclass/unclass	40	187	-365	1086
IES-00229-r19	33.2848	1065	31.4	1.5	1.2	Supercontig_2.10:1334807-1341671	2107	2696	-4169	C	Contig[0452].H.Polinton	DNA/Maverick	-1052	937	346	1087
IES-00229-r19	33.2848	547	31.6	6.1	0.9	Supercontig_2.10:1334807-1341671	2892	3204	-3661	+	R=580.H	DNA/Maverick	452	780	-54	1088
IES-00229-r19	33.2848	6444	0.6	0	0	Supercontig_2.10:1334807-1341671	4404	5179	-1686	C	Contig[0661].H	DNA/TcMar	0	776	1	1089
IES-00229-r19	33.2848	1195	0.7	0	0	Supercontig_2.10:1334807-1341671	5229	5368	-1497	+	R=1466	unclass/unclass	1	140	0	1090
IES-00229-r19	33.2848	646	24.4	3.7	1.6	Supercontig_2.10:1334807-1341671	5434	5620	-1245	+	Contig[0126]	unclass/unclass	1	191	-50	1091
IES-00166-r13	57.026	654	12.8	1.6	1.1	Supercontig_2.10:135206-138749	90	279	-3265	+	Contig[0368].chkTE	unclass/unclass	354	544	-697	1092
IES-00166-r13	57.026	5638	1.3	0	0	Supercontig_2.10:135206-138749	293	987	-2557	+	Contig[0094].H	DNA/hAT-Ac	1	695	0	1093
IES-00166-r13	57.026	250	7.9	0	0	Supercontig_2.10:135206-138749	1003	1040	-2504	+	R=1247.H	DNA/hAT-Ac	125	162	-1422	1094
IES-00166-r13	57.026	1179	20.2	0.1	1.4	Supercontig_2.10:135206-138749	1124	1513	-2031	+	Contig[0730].chkTE	unclass/unclass	1	338	0	1095
IES-00166-r13	57.026	247	21.4	1.4	0	Supercontig_2.10:135206-138749	1650	1719	-1825	+	R=2021.chkTE	unclass/unclass	1	71	0	1096
IES-00166-r13	57.026	390	17.5	2.1	2.1	Supercontig_2.10:135206-138749	2064	2203	-1341	+	Contig[0703]	unclass/unclass	3	142	-915	1097
IES-00166-r13	57.026	891	20.7	2	3.9	Supercontig_2.10:135206-138749	2569	3066	-478	C	R=1.chkTE	unclass/unclass	-10	489	1	1098
IES-00230-r14	66.5903	762	27.1	3.3	5.1	Supercontig_2.10:1365995-1369050	433	757	-2299	+	Contig[0354].H.Polinton.POL.noend	DNA/Maverick	29	441	-2957	1099
IES-00230-r14	66.5903	1189	12.5	0	0	Supercontig_2.10:1365995-1369050	758	973	-2083	C	R=1189.H.Polinton	DNA/Maverick	0	218	3	1100
IES-00230-r14	66.5903	762	27.1	3.3	5.1	Supercontig_2.10:1365995-1369050	974	1375	-1681	+	Contig[0354].H.Polinton.POL.noend	DNA/Maverick	442	955	-2443	1099
IES-00230-r14	66.5903	818	8.6	2.1	0	Supercontig_2.10:1365995-1369050	1400	1539	-1517	+	R=3214	unclass/unclass	5	147	0	1101
IES-00230-r14	66.5903	283	17.5	0	0	Supercontig_2.10:1365995-1369050	1536	1592	-1464	C	R=2	unclass/unclass	-88	59	3	1102	*
IES-00230-r14	66.5903	2176	11.5	3	2.1	Supercontig_2.10:1365995-1369050	2056	2603	-453	+	R=523.C	DNA/MITE	1	491	-6	1103
IES-00230-r14	66.5903	1216	10.4	7.1	2.3	Supercontig_2.10:1365995-1369050	2706	3056	0	+	Contig[0382]	unclass/unclass	8	303	-2	1104
IES-00231-r8	14.198	301	16.4	17.3	0	Supercontig_2.10:1425773-1427237	222	429	-1036	C	R=1.chkTE	unclass/unclass	-154	345	102	1105
IES-00232-r16	25.028	1117	10.1	4.5	0	Supercontig_2.10:1435947-1440405	1730	1928	-2531	C	R=76.chkTE	DNA/DNA	0	285	78	1106
IES-00232-r16	25.028	245	3.5	0	0	Supercontig_2.10:1435947-1440405	2432	2460	-1999	C	Contig[0691]	unclass/unclass	-276	105	77	1107
IES-00232-r16	25.028	237	20	0	0	Supercontig_2.10:1435947-1440405	2614	2663	-1796	+	R=3423	unclass/unclass	2	51	-2	1108
IES-00232-r16	25.028	227	32.2	8.2	1.4	Supercontig_2.10:1435947-1440405	2664	2952	-1507	C	Contig[0664].H	DNA/TcMar	-467	751	390	1109
IES-00232-r16	25.028	1209	11.7	3.5	3.1	Supercontig_2.10:1435947-1440405	3841	4095	-364	C	R=76.chkTE	DNA/DNA	-2	283	28	1110
IES-00232-r16	25.028	429	23	8.3	4	Supercontig_2.10:1435947-1440405	3904	4334	-125	+	R=6.check-RbGYPSY-I_MT	unclass/unclass	9	457	-49	1111	*
IES-00232-r16	25.028	1387	9.3	3.9	2.6	Supercontig_2.10:1435947-1440405	4082	4389	-70	C	Contig[0691]	unclass/unclass	0	381	70	1112
IES-00233-r18	4.07199	370	15.6	1.5	1.9	Supercontig_2.10:1471745-1477245	727	864	-4637	+	R=1722	unclass/unclass	259	324	-25	1113
IES-00233-r18	4.07199	447	11.6	0	0	Supercontig_2.10:1471745-1477245	2000	2085	-3416	C	R=242.chkTE	unclass/unclass	0	93	8	1114
IES-00235-r10	14.0878	534	16.1	9.4	0.8	Supercontig_2.10:1526648-1528379	1268	1511	-221	C	R=1.chkTE	unclass/unclass	-140	359	95	1115
IES-00236-r6	39.4315	491	6.2	2.5	0	Supercontig_2.10:1544770-1546704	870	950	-985	+	Contig[0304].chkTE	unclass/unclass	853	935	-56	1116
IES-00236-r6	39.4315	2291	10.2	6.2	2.3	Supercontig_2.10:1544770-1546704	965	1476	-459	C	R=60.chkTE	unclass/unclass	-27	532	1	1117
IES-00236-r6	39.4315	298	18.9	8.2	3.4	Supercontig_2.10:1544770-1546704	1540	1709	-226	+	R=1.chkTE	unclass/unclass	46	223	-276	1118
IES-00237-r12	35.5278	678	22.4	0.5	2.5	Supercontig_2.10:1587629-1590271	1113	1416	-1227	C	Contig[0730].chkTE	unclass/unclass	-21	317	3	1119
IES-00237-r12	35.5278	1232	14.8	6.8	1.3	Supercontig_2.10:1587629-1590271	1914	2282	-361	+	R=256.chkTE	unclass/unclass	8	396	0	1120
IES-00237-r12	35.5278	1008	16.7	5.1	1	Supercontig_2.10:1587629-1590271	2116	2490	-153	C	R=56.chkTE	unclass/unclass	-3	409	20	1121	*
IES-00237-r12	35.5278	233	15.5	0	1.7	Supercontig_2.10:1587629-1590271	2443	2501	-142	+	R=135.chkTE	unclass/unclass	447	504	-117	1122	*
IES-00237-r12	35.5278	250	10.1	11.3	4.5	Supercontig_2.10:1587629-1590271	2487	2548	-95	C	R=256.chkTE	unclass/unclass	-330	66	1	1123
IES-00238-r12	70.6242	323	11.8	2.6	2.6	Supercontig_2.10:1699340-1701630	59	171	-2120	C	R=317	unclass/unclass	0	126	14	1124
IES-00238-r12	70.6242	1182	14.2	2.3	11.7	Supercontig_2.10:1699340-1701630	219	609	-1682	C	R=22.chkTE	DNA/TcMar?	-18	609	252	1125
IES-00238-r12	70.6242	1015	10.3	1.5	4.1	Supercontig_2.10:1699340-1701630	563	764	-1527	C	R=60.chkTE	unclass/unclass	-361	198	2	1126	*
IES-00238-r12	70.6242	919	17.7	4.9	3.9	Supercontig_2.10:1699340-1701630	1216	1744	-547	+	R=8	unclass/unclass	8	541	-6	1127
IES-00238-r12	70.6242	285	14.5	11.6	7.1	Supercontig_2.10:1699340-1701630	1862	2291	0	C	R=7	DNA/Tlr?	-24	679	232	1128
IES-00239-r16	22.57	226	20.7	6.6	1.4	Supercontig_2.10:1711603-1712209	367	503	-104	C	R=2	unclass/unclass	0	147	4	1129
IES-00240-r13	41.4696	1782	14.5	3.5	16.1	Supercontig_2.10:1728581-1730145	273	921	-644	+	R=23	unclass/unclass	3	581	-37	1130
IES-00241-r8	48.8376	1104	11.1	2.1	6.9	Supercontig_2.10:1763220-1768596	73	315	-5062	C	R=76.chkTE	DNA/DNA	-1	284	53	1131
IES-00241-r8	48.8376	424	19.6	3.7	5.4	Supercontig_2.10:1763220-1768596	148	336	-5041	+	R=6.check-RbGYPSY-I_MT	unclass/unclass	9	194	-312	1132	*
IES-00241-r8	48.8376	1062	14.7	0.7	8.8	Supercontig_2.10:1763220-1768596	1008	1314	-4063	C	R=76.chkTE	DNA/DNA	-1	284	1	1133
IES-00241-r8	48.8376	780	23.2	2	3.7	Supercontig_2.10:1763220-1768596	1083	1283	-4094	+	R=6.check-RbGYPSY-I_MT	unclass/unclass	9	440	-66	1134	*
IES-00241-r8	48.8376	971	10.4	4.2	2.9	Supercontig_2.10:1763220-1768596	1284	1521	-3856	C	Contig[0691]	unclass/unclass	0	381	141	1135
IES-00241-r8	48.8376	239	19.6	20.3	2.2	Supercontig_2.10:1763220-1768596	1850	2120	-3257	+	Contig[0652].chkTE	unclass/unclass	97	415	-263	1136
IES-00241-r8	48.8376	787	18.1	1.2	7.8	Supercontig_2.10:1763220-1768596	2132	2538	-2839	+	R=1.chkTE	unclass/unclass	8	389	-110	1137
IES-00241-r8	48.8376	279	18.6	8.1	0	Supercontig_2.10:1763220-1768596	3496	3581	-1796	+	Contig[0304].chkTE	unclass/unclass	492	584	-407	1138	*
IES-00241-r8	48.8376	1833	7.8	4	0.2	Supercontig_2.10:1763220-1768596	3562	4013	-1364	C	R=296.chkTE	unclass/unclass	0	390	1	1139
IES-00241-r8	48.8376	235	21.7	11.3	0	Supercontig_2.10:1763220-1768596	4669	4702	-675	+	R=76.chkTE	DNA/DNA	98	162	-123	1140
IES-00241-r8	48.8376	248	15.7	0	0	Supercontig_2.10:1763220-1768596	4703	4753	-624	+	R=1143.chkTE	unclass/unclass	12	62	-1	1141
IES-00241-r8	48.8376	235	21.7	11.3	0	Supercontig_2.10:1763220-1768596	4754	4783	-594	+	R=76.chkTE	DNA/DNA	163	225	-60	1140	*
IES-00241-r8	48.8376	788	14.2	11	1.6	Supercontig_2.10:1763220-1768596	4757	5093	-284	C	R=23	unclass/unclass	-250	368	1	1142
IES-00241-r8	48.8376	509	19.9	4.5	0.4	Supercontig_2.10:1763220-1768596	5079	5320	-57	C	R=23	unclass/unclass	-364	254	3	1143	*
IES-00242-r13	33.6406	917	11.5	1.9	3.5	Supercontig_2.10:1796873-1797740	44	335	-533	+	R=23	unclass/unclass	3	267	-351	1144
IES-00243-r9	85.8569	974	16.2	4	2.9	Supercontig_2.10:1801878-1802478	1	274	-327	C	R=76.chkTE	DNA/DNA	-6	279	3	1145
IES-00243-r9	85.8569	460	20.1	6.8	3.1	Supercontig_2.10:1801878-1802478	275	360	-241	+	R=6.check-RbGYPSY-I_MT	unclass/unclass	211	305	-201	1146	*
IES-00243-r9	85.8569	827	10.2	27.7	2.8	Supercontig_2.10:1801878-1802478	265	516	-85	C	Contig[0691]	unclass/unclass	-2	379	65	1147
IES-00244-r9	47.3995	1873	7.7	6.5	0.3	Supercontig_2.10:1827195-1828040	1	353	-493	+	R=60.chkTE	unclass/unclass	181	555	-4	1148
IES-00244-r9	47.3995	1620	12.6	9.7	0.9	Supercontig_2.10:1827195-1828040	354	401	-445	+	R=22.chkTE	DNA/TcMar?	181	616	-11	1149
IES-00245-r18	67.4392	337	31.1	4.5	1.9	Supercontig_2.10:1835363-1838857	372	571	-2924	+	Contig[0389]	DNA/TcMar	543	747	-163	1150
IES-00245-r18	67.4392	1214	8.8	0.4	0.9	Supercontig_2.10:1835363-1838857	615	844	-2651	+	Contig[0746].chkTE	DNA/Tlr	1	229	-185	1151
IES-00245-r18	67.4392	1395	3.5	0	0	Supercontig_2.10:1835363-1838857	946	1147	-2348	C	Contig[0746].chkTE	DNA/Tlr	-212	202	1	1152
IES-00245-r18	67.4392	2383	10.7	3.8	1.7	Supercontig_2.10:1835363-1838857	1151	1671	-1824	+	R=60.chkTE	unclass/unclass	26	557	-2	1153
IES-00245-r18	67.4392	609	8.9	0	0	Supercontig_2.10:1835363-1838857	1704	1793	-1702	+	Contig[0441]	unclass/unclass	577	666	-1039	1154
IES-00245-r18	67.4392	245	6.2	0	0	Supercontig_2.10:1835363-1838857	1797	1828	-1667	+	R=22.chkTE	DNA/TcMar?	578	609	-18	1155
IES-00245-r18	67.4392	772	20.5	1.1	8.3	Supercontig_2.10:1835363-1838857	1958	2484	-1011	C	R=1.chkTE	unclass/unclass	-5	494	3	1156
IES-00245-r18	67.4392	1320	10.9	7	0.3	Supercontig_2.10:1835363-1838857	2870	3155	-340	+	Contig[0691]	unclass/unclass	77	381	0	1157
IES-00245-r18	67.4392	1083	11.1	2.4	8.6	Supercontig_2.10:1835363-1838857	3128	3424	-71	+	R=76.chkTE	DNA/DNA	4	283	-2	1158	*
IES-00247-r12	13.8837	301	18	10.8	2.5	Supercontig_2.10:1861136-1862201	598	745	-321	+	R=135.chkTE	unclass/unclass	454	613	-8	1159
IES-00248-r26	4.3073	251	30.6	4.5	0	Supercontig_2.10:1891416-1894526	2328	2461	-650	C	R=2969.H	DNA/TcMar	-192	327	188	1160
IES-00249-r14	7.89811	594	12.9	1.4	2.4	Supercontig_2.10:1899136-1906162	547	761	-6266	C	R=621.chkTE	unclass/unclass	0	213	1	1161
IES-00249-r14	7.89811	982	6.1	2	1	Supercontig_2.10:1899136-1906162	909	1107	-5920	+	Contig[0506]	DNA/TcMar	1	201	-2871	1162
IES-00249-r14	7.89811	973	1.4	0	0.7	Supercontig_2.10:1899136-1906162	4518	4658	-2369	+	Contig[0506]	DNA/TcMar	2933	3072	0	1163
IES-00250-r16	31.895	347	2.4	0	0	Supercontig_2.10:1943037-1946883	936	976	-2871	C	Contig[0506]	DNA/TcMar	-2480	592	552	1164
IES-00250-r16	31.895	347	10.3	2.9	1.4	Supercontig_2.10:1943037-1946883	1816	1884	-1963	+	R=621.chkTE	unclass/unclass	144	213	0	1165
IES-00250-r16	31.895	279	15.6	1.3	0	Supercontig_2.10:1943037-1946883	2113	2189	-1658	+	R=1048	unclass/unclass	1	78	0	1166
IES-00250-r16	31.895	966	20.2	4.9	1.2	Supercontig_2.10:1943037-1946883	2248	2653	-1194	+	R=1.chkTE	unclass/unclass	75	495	-4	1167
IES-00250-r16	31.895	1035	12.9	3.3	1.6	Supercontig_2.10:1943037-1946883	2722	2966	-881	C	R=22.chkTE	DNA/TcMar?	-18	609	361	1168
IES-00250-r16	31.895	593	11.8	5.6	4.6	Supercontig_2.10:1943037-1946883	2781	2994	-853	C	R=60.chkTE	unclass/unclass	0	559	344	1169	*
IES-00250-r16	31.895	860	12.4	5	5.9	Supercontig_2.10:1943037-1946883	3486	3846	-1	C	R=60.chkTE	unclass/unclass	-3	561	196	1170
IES-00251-r15	65.283	299	5.8	1.9	1.9	Supercontig_2.10:1969857-1970651	68	120	-675	+	R=3222	unclass/unclass	1	53	0	1171	*
IES-00251-r15	65.283	2529	11.6	3.7	1.6	Supercontig_2.10:1969857-1970651	105	586	-209	+	R=6.check-RbGYPSY-I_MT	unclass/unclass	14	505	-1	1172
IES-00252-r11	50.6796	514	18.1	6.3	0.8	Supercontig_2.10:1994480-1996024	79	301	-1244	+	Contig[0691]	unclass/unclass	142	376	-5	1173
IES-00252-r11	50.6796	692	6.9	1	0	Supercontig_2.10:1994480-1996024	574	674	-871	+	R=286	unclass/unclass	1	102	0	1174
IES-00252-r11	50.6796	2844	7.2	2.2	0	Supercontig_2.10:1994480-1996024	698	1156	-389	C	R=213.check-RbCrack-16_AAe	unclass/unclass	-4	469	1	1175
IES-00253-r10	76.2033	11262	5.6	3.4	2.3	Supercontig_2.10:2029392-2033110	1	1735	-1984	C	Contig[0073].fam4.2TIR.C.DDE	DNA/TcMar	-63	3983	2231	1176
IES-00253-r10	76.2033	5477	7.2	1.3	1.8	Supercontig_2.10:2029392-2033110	1712	2551	-1168	C	Contig[0073].fam4.2TIR.C.DDE	DNA/TcMar	-2054	1992	1157	1176	*
IES-00253-r10	76.2033	2026	7.1	0.3	0	Supercontig_2.10:2029392-2033110	3225	3507	-212	C	Contig[0073].fam4.2TIR.C.DDE	DNA/TcMar	-2893	1153	870	1176
IES-00168-r19	50	337	16	16.3	2.4	Supercontig_2.10:205797-206090	47	193	-101	C	R=156	unclass/unclass	-28	295	129	1177
IES-00255-r13	12.0438	1056	11.8	0	0	Supercontig_2.10:2064127-2065770	402	570	-1074	C	Contig[0157].chkTE	unclass/unclass	-3893	637	469	1178
IES-00255-r13	12.0438	294	20.1	3	17.2	Supercontig_2.10:2064127-2065770	571	599	-1045	+	Contig[0568].RNApol	DNA/Tlr?	882	1055	-4800	1179
IES-00256-r15	27.609	868	8.4	1.6	3.9	Supercontig_2.10:2071493-2074817	270	455	-2870	C	R=22.chkTE	DNA/TcMar?	-17	610	429	1180	*
IES-00256-r15	27.609	2350	7	1.3	1.4	Supercontig_2.10:2071493-2074817	320	800	-2525	C	R=60.chkTE	unclass/unclass	-85	479	1	1181
IES-00256-r15	27.609	777	14.4	2.5	3.8	Supercontig_2.10:2071493-2074817	796	1033	-2292	+	Contig[0691]	unclass/unclass	147	381	0	1182	*
IES-00256-r15	27.609	471	17.4	5.5	11.8	Supercontig_2.10:2071493-2074817	803	1187	-2138	C	R=6.check-RbGYPSY-I_MT	unclass/unclass	-98	408	46	1183	*
IES-00257-r17	25.8818	3882	4.6	0.2	0.2	Supercontig_2.10:2077209-2081744	1440	1967	-2569	+	Contig[0071].chkTE	unclass/unclass	1	528	0	1184
IES-00257-r17	25.8818	1232	3.2	0	0	Supercontig_2.10:2077209-2081744	2014	2168	-2368	C	R=1632	unclass/unclass	0	155	1	1185
IES-00257-r17	25.8818	261	29.9	0.9	3.7	Supercontig_2.10:2077209-2081744	2239	2349	-2187	+	Contig[0667]	DNA/Merlin	215	322	-68	1186
IES-00257-r17	25.8818	260	27.9	10.6	3.7	Supercontig_2.10:2077209-2081744	2270	2729	-1807	C	Contig[0162]	DNA/Merlin	-911	378	37	1187	*
IES-00169-r13	44.7021	2965	10.8	2.1	3.8	Supercontig_2.10:226699-229501	145	768	-2035	+	R=22.chkTE	DNA/TcMar?	1	614	-13	1188
IES-00169-r13	44.7021	259	20	4.4	9.3	Supercontig_2.10:226699-229501	1339	1360	-1443	C	R=76.chkTE	DNA/DNA	-68	217	190	1189
IES-00169-r13	44.7021	288	13.6	3.4	0	Supercontig_2.10:226699-229501	1361	1419	-1384	C	R=1143.chkTE	unclass/unclass	-1	62	2	1190
IES-00169-r13	44.7021	259	20	4.4	9.3	Supercontig_2.10:226699-229501	1420	1564	-1239	C	R=76.chkTE	DNA/DNA	-68	189	2	1189	*
IES-00169-r13	44.7021	1392	12.8	3.3	0	Supercontig_2.10:226699-229501	1539	1842	-961	C	Contig[0691]	unclass/unclass	0	381	68	1191
IES-00169-r13	44.7021	237	22.9	4.8	5.7	Supercontig_2.10:226699-229501	2590	2714	-89	+	R=832.chkTE	unclass/unclass	5	128	-262	1192
IES-00170-r14	27.3438	1300	18	0.3	1.1	Supercontig_2.10:240135-242054	290	576	-1344	+	Contig[0506]	DNA/TcMar	2061	2345	-727	1193
IES-00170-r14	27.3438	325	12.7	1.6	1.6	Supercontig_2.10:240135-242054	573	636	-1284	+	Contig[0506]	DNA/TcMar	2785	2848	-224	1194	*
IES-00170-r14	27.3438	815	10.8	0	0.5	Supercontig_2.10:240135-242054	629	814	-1106	+	Contig[0506]	DNA/TcMar	2888	3072	0	1195
IES-00159-r11	4.59946	260	13.4	7.5	0	Supercontig_2.10:30536-33144	505	571	-2038	+	R=829.chkTE	unclass/unclass	13	84	-286	1196
IES-00159-r11	4.59946	311	7.5	1.9	0	Supercontig_2.10:30536-33144	1657	1709	-900	C	Contig[0742]	unclass/unclass	-165	56	3	1197
IES-00171-r11	6.35986	627	2.4	4.8	0	Supercontig_2.10:315407-318535	166	248	-2881	C	R=76.chkTE	DNA/DNA	-2	283	197	1198
IES-00171-r11	6.35986	486	14.7	0	0	Supercontig_2.10:315407-318535	2084	2199	-930	C	Contig[0691]	unclass/unclass	-191	190	75	1199
IES-00173-r9	8.17477	757	6.9	0	0	Supercontig_2.10:340936-342354	656	771	-648	C	R=29.C	LINE/L1-outcast	-3231	116	1	1200
IES-00174-r14	72.6761	2783	9.7	3.9	0	Supercontig_2.10:347170-348234	264	761	-304	C	R=6.check-RbGYPSY-I_MT	unclass/unclass	-1	505	1	1201
IES-00174-r14	72.6761	228	26.2	4.7	1.8	Supercontig_2.10:347170-348234	786	1061	-4	C	R=74.chkTE	unclass/unclass	-12	406	123	1202
IES-00160-r16	33.6942	302	15.9	7.5	5.5	Supercontig_2.10:34931-39364	719	878	-3556	C	R=1.chkTE	unclass/unclass	-281	218	56	1203
IES-00160-r16	33.6942	586	19.5	8.3	4.6	Supercontig_2.10:34931-39364	881	1240	-3194	+	R=1.chkTE	unclass/unclass	2	374	-125	1204
IES-00160-r16	33.6942	1601	9.3	0.8	3.4	Supercontig_2.10:34931-39364	1251	1494	-2940	+	Contig[0087]	unclass/unclass	10	247	0	1205
IES-00160-r16	33.6942	759	4.5	0	0	Supercontig_2.10:34931-39364	1501	1588	-2846	+	R=3042	DNA/Merlin	1	88	0	1206
IES-00160-r16	33.6942	323	32.6	1.5	6.2	Supercontig_2.10:34931-39364	1589	1729	-2705	C	Contig[0033]	DNA/Merlin	-123	907	776	1207
IES-00160-r16	33.6942	1373	17.6	3.2	4.9	Supercontig_2.10:34931-39364	2759	3259	-1175	C	R=6.check-RbGYPSY-I_MT	unclass/unclass	-13	493	1	1208
IES-00175-r12	56.652	474	11.8	0	0	Supercontig_2.10:357193-359928	22	114	-2622	C	R=242.chkTE	unclass/unclass	0	93	1	1209
IES-00175-r12	56.652	518	10.8	0	1.1	Supercontig_2.10:357193-359928	347	440	-2296	+	R=644.chkTE	unclass/unclass	1	93	0	1210
IES-00175-r12	56.652	696	20.2	6.6	2.9	Supercontig_2.10:357193-359928	478	945	-1791	+	R=1.chkTE	unclass/unclass	1	485	-14	1211
IES-00175-r12	56.652	594	32	2.6	4.6	Supercontig_2.10:357193-359928	1642	2536	-200	+	Contig[0076].MITE.2TIR.TSD.C	DNA/MuDR	943	1820	-1436	1212
IES-00176-r5	5.24476	232	24.2	0	3.5	Supercontig_2.10:366900-368615	267	356	-1360	C	Contig[0480].chkTE	unclass/unclass	-1248	230	144	1213
IES-00177-r13	35.767	409	17.9	1.1	8.5	Supercontig_2.10:376309-377664	140	160	-1196	C	R=76.chkTE	DNA/DNA	-68	217	190	1214
IES-00177-r13	35.767	413	6.5	1.6	0	Supercontig_2.10:376309-377664	161	222	-1134	C	R=1143.chkTE	unclass/unclass	0	63	1	1215
IES-00177-r13	35.767	409	17.9	1.1	8.5	Supercontig_2.10:376309-377664	223	328	-1028	C	R=76.chkTE	DNA/DNA	-68	189	42	1214
IES-00177-r13	35.767	1103	12.4	4	2	Supercontig_2.10:376309-377664	329	624	-732	C	Contig[0691]	unclass/unclass	-30	351	50	1216
IES-00178-r9	54.9501	586	9.2	9.2	0	Supercontig_2.10:392573-397784	153	261	-4951	C	R=1863	LINE/L1-outcast	0	204	86	1217
IES-00178-r9	54.9501	3816	14.3	1.4	1.9	Supercontig_2.10:392573-397784	264	1075	-4137	+	Contig[0470].H.Polinton	DNA/Maverick	78	649	0	1218
IES-00178-r9	54.9501	1811	9.3	0.7	1.5	Supercontig_2.10:392573-397784	806	1079	-4133	C	Contig[0484].H.Polinton	DNA/Maverick	0	1387	1116	1219	*
IES-00178-r9	54.9501	6684	10.7	1.7	0.3	Supercontig_2.10:392573-397784	2787	3899	-1313	C	Contig[0484].H.Polinton	DNA/Maverick	-258	1129	1	1220
IES-00178-r9	54.9501	654	15.5	2.9	1.9	Supercontig_2.10:392573-397784	3967	4170	-1042	C	R=634	DNA/Tlr	0	206	1	1221
IES-00178-r9	54.9501	344	21.4	2.7	6.5	Supercontig_2.10:392573-397784	4190	4266	-946	C	Contig[0157].chkTE	unclass/unclass	-83	4447	4379	1222
IES-00178-r9	54.9501	2636	13.8	0.8	0.8	Supercontig_2.10:392573-397784	4267	4761	-451	C	Contig[0589]	DNA/Tlr	0	498	4	1223
IES-00178-r9	54.9501	226	4.2	2	4.1	Supercontig_2.10:392573-397784	4835	4884	-328	+	R=216	unclass/unclass	20	68	-238	1224
IES-00161-r17	12.9853	1059	0	0	0	Supercontig_2.10:40765-45246	1518	1642	-2840	C	Contig[0042]	unclass/unclass	0	164	40	1225
IES-00161-r17	12.9853	239	30.3	1	1	Supercontig_2.10:40765-45246	2257	2356	-2126	+	Contig[0264].fam2.2TIR.C	DNA/TcMar	936	1035	-335	1226
IES-00161-r17	12.9853	2500	0.7	0.3	0	Supercontig_2.10:40765-45246	2371	2672	-1810	C	R=1306	DNA/TcMar	0	303	1	1227
IES-00161-r17	12.9853	266	9.4	1.8	3.7	Supercontig_2.10:40765-45246	3342	3396	-1086	C	R=91	unclass/unclass	0	55	2	1228
IES-00180-r13	31.3469	310	7.1	0	0	Supercontig_2.10:413827-416276	277	318	-2132	+	R=2	unclass/unclass	4	45	-102	1229
IES-00180-r13	31.3469	762	6	3.4	0	Supercontig_2.10:413827-416276	838	954	-1496	C	R=6.check-RbGYPSY-I_MT	unclass/unclass	-372	134	14	1230
IES-00180-r13	31.3469	250	24.1	7.7	3.7	Supercontig_2.10:413827-416276	846	938	-1512	+	R=76.chkTE	DNA/DNA	95	229	-56	1231	*
IES-00180-r13	31.3469	264	15.1	0	0	Supercontig_2.10:413827-416276	939	991	-1459	C	R=3222	unclass/unclass	0	53	1	1232
IES-00180-r13	31.3469	250	24.1	7.7	3.7	Supercontig_2.10:413827-416276	992	1026	-1424	+	R=76.chkTE	DNA/DNA	230	282	-3	1231
IES-00180-r13	31.3469	2908	4.5	6.4	0.3	Supercontig_2.10:413827-416276	1840	2376	-74	C	R=523.C	DNA/MITE	-7	490	1	1233
IES-00181-r13	54.7806	1039	10.1	1.4	2.8	Supercontig_2.10:432198-434362	1	214	-1951	C	R=130	unclass/unclass	-72	213	3	1234	*
IES-00181-r13	54.7806	1198	18.2	9.1	3.2	Supercontig_2.10:432198-434362	39	600	-1565	C	R=72	DNA/TcMar	0	642	49	1235
IES-00181-r13	54.7806	3664	3.4	0.6	1	Supercontig_2.10:432198-434362	911	1412	-753	C	Contig[0530]	unclass/unclass	-8	500	1	1236
IES-00181-r13	54.7806	564	7.2	1.2	1.2	Supercontig_2.10:432198-434362	1732	1815	-350	C	R=2601	unclass/unclass	-43	84	1	1237
IES-00182-r8	44.2904	1118	27.9	3.2	3.7	Supercontig_2.10:438741-442707	216	1290	-2677	+	Contig[0692].H	DNA/TcMar	1	1069	-62	1238
IES-00182-r8	44.2904	335	18.3	0.7	9	Supercontig_2.10:438741-442707	1423	1566	-2401	+	R=6.check-RbGYPSY-I_MT	unclass/unclass	64	196	-310	1239
IES-00182-r8	44.2904	591	15.3	10.7	1.6	Supercontig_2.10:438741-442707	2499	2942	-1025	+	R=23	unclass/unclass	3	465	-153	1240
IES-00182-r8	44.2904	234	18.9	1.1	4.4	Supercontig_2.10:438741-442707	3820	3913	-54	+	R=700	unclass/unclass	6	96	0	1241
IES-00183-r10	93.3333	2013	5.3	1.2	0.9	Supercontig_2.10:449196-451595	1	343	-2057	C	Contig[0728]	unclass/unclass	-63	345	2	1242
IES-00183-r10	93.3333	1368	3.2	0.5	0	Supercontig_2.10:449196-451595	363	552	-1848	C	R=951	unclass/unclass	0	191	1	1243
IES-00183-r10	93.3333	1338	16.2	3	0	Supercontig_2.10:449196-451595	693	1078	-1322	+	R=153.H	DNA/TcMar	100	488	0	1244
IES-00183-r10	93.3333	407	28.6	0.7	0	Supercontig_2.10:449196-451595	1079	1179	-1221	+	Contig[0282]	DNA/TcMar	733	834	-1430	1245
IES-00183-r10	93.3333	914	6	0	0	Supercontig_2.10:449196-451595	1180	1295	-1105	C	R=1687	DNA/TcMar	0	121	6	1246
IES-00183-r10	93.3333	723	7.7	2.2	5.3	Supercontig_2.10:449196-451595	1297	1433	-967	C	R=882	DNA/TcMar	-6	133	1	1247	*
IES-00183-r10	93.3333	1003	7.7	2.2	0.5	Supercontig_2.10:449196-451595	1405	1587	-813	C	R=171.chkTE	DNA/TcMar	-1	1459	1274	1248
IES-00183-r10	93.3333	969	27.4	4.2	5	Supercontig_2.10:449196-451595	1587	1865	-535	+	Contig[0703]	unclass/unclass	186	798	-259	1249	*
IES-00183-r10	93.3333	1433	24.1	0.5	0.9	Supercontig_2.10:449196-451595	1866	2313	-87	C	Contig[0680]	unclass/unclass	-2	446	1	1250
IES-00183-r10	93.3333	969	27.4	4.2	5	Supercontig_2.10:449196-451595	2314	2400	0	+	Contig[0703]	unclass/unclass	799	993	-64	1249
IES-00184-r7	12.1411	309	9.5	0	0	Supercontig_2.10:459975-461646	854	895	-777	+	R=2537.chkTE	unclass/unclass	1	42	-70	1251	*
IES-00184-r7	12.1411	546	2.6	9	0	Supercontig_2.10:459975-461646	884	961	-711	C	R=12.TIR.TSD.C	DNA/MITE	-613	85	1	1252
IES-00184-r7	12.1411	347	16.5	1.1	4.3	Supercontig_2.10:459975-461646	1515	1609	-63	+	R=700	unclass/unclass	5	96	0	1253
IES-00185-r11	73.839	452	13.4	2.9	0.9	Supercontig_2.10:462819-465402	75	211	-2373	+	R=757	unclass/unclass	1	236	-643	1254
IES-00185-r11	73.839	1052	11.6	4.5	7.5	Supercontig_2.10:462819-465402	246	533	-2051	C	R=76.chkTE	DNA/DNA	-3	282	3	1255
IES-00185-r11	73.839	225	10.3	0	0	Supercontig_2.10:462819-465402	505	543	-2041	C	Contig[0691]	unclass/unclass	0	381	343	1256	*
IES-00185-r11	73.839	328	17.6	8.3	5.4	Supercontig_2.10:462819-465402	553	660	-1924	C	Contig[0256].check-RbCopia-65_PT-I	unclass/unclass	-420	296	186	1257
IES-00185-r11	73.839	2995	3.9	0	0	Supercontig_2.10:462819-465402	717	1076	-1508	C	Contig[0610]	unclass/unclass	0	360	1	1258
IES-00185-r11	73.839	3399	8.2	0	0	Supercontig_2.10:462819-465402	1178	1626	-958	+	R=2614.chkTE	unclass/unclass	1	449	0	1259
IES-00185-r11	73.839	645	2.5	0	0	Supercontig_2.10:462819-465402	1799	1878	-706	+	R=2561	unclass/unclass	1	80	0	1260
IES-00185-r11	73.839	541	10.5	33.8	3.1	Supercontig_2.10:462819-465402	2106	2331	-253	C	Contig[0691]	unclass/unclass	-20	361	66	1256
IES-00185-r11	73.839	523	9	11.1	2.7	Supercontig_2.10:462819-465402	2319	2489	-95	C	R=696.chkTE	unclass/unclass	-30	192	8	1261	*
IES-00185-r11	73.839	770	10.2	8.3	6.1	Supercontig_2.10:462819-465402	2341	2581	-3	+	R=757	unclass/unclass	278	523	-356	1254
IES-00187-r14	40.4743	2878	6.5	0.9	1.1	Supercontig_2.10:486233-490027	661	1128	-2667	+	R=6.check-RbGYPSY-I_MT	unclass/unclass	1	450	-56	1262
IES-00187-r14	40.4743	262	16.2	0	5.9	Supercontig_2.10:486233-490027	1179	1250	-2545	+	R=1048	unclass/unclass	4	71	-7	1263
IES-00187-r14	40.4743	394	19.3	7	3.5	Supercontig_2.10:486233-490027	1251	1542	-2253	C	R=1.chkTE	unclass/unclass	-141	358	1	1264
IES-00187-r14	40.4743	225	9.1	0	0	Supercontig_2.10:486233-490027	2007	2039	-1756	C	Contig[0264].fam2.2TIR.C	DNA/TcMar	-419	951	919	1265
IES-00187-r14	40.4743	2179	12.1	11.5	1.8	Supercontig_2.10:486233-490027	2515	2579	-1216	C	R=22.chkTE	DNA/TcMar?	-9	618	1	1266
IES-00187-r14	40.4743	2179	11.1	8.4	0.9	Supercontig_2.10:486233-490027	2580	3078	-717	C	R=60.chkTE	unclass/unclass	-23	536	1	1267
IES-00187-r14	40.4743	236	24.5	0	0.9	Supercontig_2.10:486233-490027	3593	3699	-96	+	Contig[0480].chkTE	unclass/unclass	46	151	-1327	1268
IES-00188-r14	46.715	255	13	0	0	Supercontig_2.10:495883-500022	523	591	-3549	C	Contig[0739]	unclass/unclass	-32	151	83	1269
IES-00188-r14	46.715	354	12.8	0	0	Supercontig_2.10:495883-500022	592	669	-3471	+	R=1048	unclass/unclass	1	78	0	1270	*
IES-00188-r14	46.715	877	21.2	1.9	2.8	Supercontig_2.10:495883-500022	609	1083	-3057	C	R=1.chkTE	unclass/unclass	-28	471	1	1271
IES-00188-r14	46.715	305	20	1.2	0	Supercontig_2.10:495883-500022	1083	1162	-2978	C	Contig[0739]	unclass/unclass	-102	81	1	1269	*
IES-00188-r14	46.715	324	18.6	0	0	Supercontig_2.10:495883-500022	1456	1525	-2615	+	Contig[0682]	unclass/unclass	145	214	-43	1272
IES-00188-r14	46.715	399	11.5	0	0	Supercontig_2.10:495883-500022	1615	1692	-2448	+	R=1048	unclass/unclass	1	78	0	1273
IES-00188-r14	46.715	227	11	1.2	9.5	Supercontig_2.10:495883-500022	1632	1711	-2429	C	R=163.chkTE	unclass/unclass	-6	79	6	1274	*
IES-00188-r14	46.715	402	15	0.8	3.3	Supercontig_2.10:495883-500022	1812	1935	-2205	C	R=1.chkTE	unclass/unclass	-153	346	226	1275
IES-00188-r14	46.715	546	26.6	2	2.7	Supercontig_2.10:495883-500022	2052	2352	-1788	+	Contig[0703]	unclass/unclass	754	1052	-5	1276
IES-00188-r14	46.715	288	23.9	0.7	1.5	Supercontig_2.10:495883-500022	2656	2791	-1349	C	R=1104	unclass/unclass	-7	137	3	1277
IES-00188-r14	46.715	434	9.1	0	0	Supercontig_2.10:495883-500022	2927	2992	-1148	+	R=1048	unclass/unclass	1	66	-12	1278
IES-00188-r14	46.715	241	25.7	9.3	2.3	Supercontig_2.10:495883-500022	2977	3342	-798	+	R=1.chkTE	unclass/unclass	98	488	-11	1279	*
IES-00188-r14	46.715	304	22.7	2	0	Supercontig_2.10:495883-500022	3906	4055	-85	+	Contig[0480].chkTE	unclass/unclass	1	153	-1325	1280
IES-00162-r4	67.2988	307	2	2	0	Supercontig_2.10:50837-52787	372	419	-1532	+	R=758	unclass/unclass	1	49	-18	1281
IES-00162-r4	67.2988	3280	8.2	2	1.8	Supercontig_2.10:50837-52787	420	1029	-922	+	R=22.chkTE	DNA/TcMar?	1	611	-16	1282
IES-00162-r4	67.2988	3833	4.1	6.1	3.7	Supercontig_2.10:50837-52787	1297	1951	0	C	R=12.TIR.TSD.C	DNA/MITE	0	698	29	1283
IES-00189-r16	6.28818	253	19.6	0	0	Supercontig_2.10:524926-527708	100	150	-2633	+	R=2202	unclass/unclass	3	53	-1	1284
IES-00189-r16	6.28818	293	15.7	0	0	Supercontig_2.10:524926-527708	517	567	-2216	C	R=2202	unclass/unclass	-1	53	3	1285
IES-00189-r16	6.28818	552	8.2	0	0	Supercontig_2.10:524926-527708	1566	1638	-1145	+	R=3259	DNA/Merlin	8	80	0	1286
IES-00190-r12	67.7732	2073	14	4.5	3.1	Supercontig_2.10:542927-544884	60	656	-1302	+	R=22.chkTE	DNA/TcMar?	1	605	-22	1287
IES-00190-r12	67.7732	391	21.5	9.1	2.1	Supercontig_2.10:542927-544884	667	975	-983	C	R=8	unclass/unclass	-40	507	178	1288
IES-00190-r12	67.7732	723	20.2	2.4	0.9	Supercontig_2.10:542927-544884	1493	1778	-180	+	Contig[0730].chkTE	unclass/unclass	1	288	-50	1289
IES-00190-r12	67.7732	289	17.6	0.7	3	Supercontig_2.10:542927-544884	1822	1956	-2	+	Contig[0739]	unclass/unclass	2	133	-50	1290
IES-00191-r12	14.4467	502	0	0	0	Supercontig_2.10:598051-603906	212	273	-5583	+	R=2587	unclass/unclass	1	62	0	1291
IES-00191-r12	14.4467	4074	3.2	0	0	Supercontig_2.10:598051-603906	662	1197	-4659	+	Contig[0138]	unclass/unclass	1	536	0	1292
IES-00191-r12	14.4467	228	6.7	0	0	Supercontig_2.10:598051-603906	2250	2279	-3577	C	R=2587	unclass/unclass	-32	30	1	1293
IES-00191-r12	14.4467	895	11.6	3.2	4.7	Supercontig_2.10:598051-603906	2861	3078	-2778	+	R=16.chkTE	DNA/MITE	3	217	-280	1294
IES-00163-r9	29.2857	2720	8.8	4.1	1.5	Supercontig_2.10:60005-61824	1288	1820	0	+	R=60.chkTE	unclass/unclass	5	551	-8	1295
IES-00192-r13	15.6303	475	20	10.1	1.5	Supercontig_2.10:653213-662041	694	1069	-7760	C	R=1.chkTE	unclass/unclass	0	499	92	1296
IES-00192-r13	15.6303	237	13.5	5.8	0	Supercontig_2.10:653213-662041	1059	1110	-7719	+	R=555.chkTE	unclass/unclass	23	77	-6	1297	*
IES-00192-r13	15.6303	5172	2.4	0	0.6	Supercontig_2.10:653213-662041	1514	2142	-6687	+	Contig[0250].H	DNA/TcMar	1	625	0	1298
IES-00192-r13	15.6303	245	0	0	0	Supercontig_2.10:653213-662041	2339	2364	-6465	C	R=2345	DNA/TcMar	-1	80	55	1299
IES-00192-r13	15.6303	738	0	0	0	Supercontig_2.10:653213-662041	6916	6996	-1833	+	R=2345	DNA/TcMar	1	81	0	1300
IES-00192-r13	15.6303	855	6.8	0	0	Supercontig_2.10:653213-662041	7089	7206	-1623	C	R=1542	unclass/unclass	0	118	1	1301
IES-00192-r13	15.6303	311	20.9	5.7	3.7	Supercontig_2.10:653213-662041	7207	7247	-1582	+	R=670.small.chkTE	unclass/unclass	9	170	-48	1302
IES-00192-r13	15.6303	471	4.6	0	4.6	Supercontig_2.10:653213-662041	7284	7351	-1478	+	R=2982	unclass/unclass	1	65	0	1303
IES-00193-r14	14.823	1924	3.7	0	0	Supercontig_2.10:675562-677369	122	389	-1419	C	Contig[0503]	unclass/unclass	0	268	1	1304
IES-00194-r13	7.36447	295	18.9	1.1	0	Supercontig_2.10:748177-751109	2220	2309	-624	+	R=346	unclass/unclass	2	92	-36	1305
IES-00194-r13	7.36447	495	12.1	1.6	1.6	Supercontig_2.10:748177-751109	2324	2449	-484	+	R=346	unclass/unclass	3	128	0	1306
IES-00197-r23	67.5538	446	9.1	6.8	0	Supercontig_2.10:817576-821295	268	355	-3365	+	R=2440.chkTE	unclass/unclass	1	94	-120	1307
IES-00197-r23	67.5538	1219	11.1	1	0.5	Supercontig_2.10:817576-821295	635	842	-2878	C	R=218	unclass/unclass	-9	240	32	1308
IES-00197-r23	67.5538	834	18.4	1.1	4.2	Supercontig_2.10:817576-821295	841	1112	-2608	C	Contig[0703]	unclass/unclass	-4	1053	790	1309	*
IES-00197-r23	67.5538	963	15.5	8.8	0.3	Supercontig_2.10:817576-821295	1121	1418	-2302	C	Contig[0730].chkTE	unclass/unclass	-18	320	6	1310
IES-00197-r23	67.5538	2282	11.9	0.3	0	Supercontig_2.10:817576-821295	1514	1858	-1862	C	Contig[0443].H.Polinton	DNA/Maverick	0	586	241	1311	*
IES-00197-r23	67.5538	3264	10.9	2.8	1.1	Supercontig_2.10:817576-821295	1853	2500	-1220	C	Contig[0358].H	DNA/Maverick	-552	659	1	1312
IES-00197-r23	67.5538	1133	14	0	1.9	Supercontig_2.10:817576-821295	2530	2799	-921	C	R=261.chkTE	DNA/Maverick	-1	265	1	1313
IES-00197-r23	67.5538	922	6.4	4.7	2.5	Supercontig_2.10:817576-821295	2667	2859	-861	+	Contig[0745]	unclass/unclass	1	197	0	1314	*
IES-00197-r23	67.5538	313	18.8	2	1	Supercontig_2.10:817576-821295	2912	3013	-707	+	R=2222	unclass/unclass	2	104	-17	1315
IES-00197-r23	67.5538	1057	13.2	1.7	0.9	Supercontig_2.10:817576-821295	3275	3504	-216	+	R=218	unclass/unclass	14	245	-4	1316
IES-00198-r12	36.2194	553	31.1	3.5	2.6	Supercontig_2.10:823727-827318	890	1666	-1926	+	R=1076	DNA/Merlin	22	602	-332	1317	*
IES-00198-r12	36.2194	1139	27.6	3.8	3.4	Supercontig_2.10:823727-827318	1007	1849	-1743	C	Contig[0133].H.2ends.DDE	DNA/Merlin	-12	721	8	1318
IES-00198-r12	36.2194	1748	9.6	1.2	2.4	Supercontig_2.10:823727-827318	3252	3592	0	C	R=523.C	DNA/MITE	-2	468	132	1319
IES-00199-r19	15.5718	647	0	0	0	Supercontig_2.10:832045-836276	460	530	-3702	+	R=153.H	DNA/TcMar	1	71	-417	1320
IES-00199-r19	15.5718	1322	0	0	0	Supercontig_2.10:832045-836276	2993	3141	-1091	+	Contig[0725]	unclass/unclass	229	377	0	1321
IES-00199-r19	15.5718	809	11.2	2.6	0.5	Supercontig_2.10:832045-836276	3428	3614	-618	+	R=342	unclass/unclass	1	182	0	1322
IES-00199-r19	15.5718	1076	10.1	2.4	2	Supercontig_2.10:832045-836276	3826	4077	-155	C	R=1559.chkTE	unclass/unclass	0	255	3	1323
IES-00200-r13	12.9994	1878	2.6	0	0	Supercontig_2.10:863881-865657	466	696	-1081	+	Contig[0352]	unclass/unclass	1	231	0	1324
IES-00201-r10	42.8077	651	15.8	18	3	Supercontig_2.10:871713-875181	1585	1929	-1540	+	Contig[0368].chkTE	unclass/unclass	366	760	-481	1325
IES-00201-r10	42.8077	504	18.8	2.6	13.1	Supercontig_2.10:871713-875181	2292	2713	-756	+	R=1.chkTE	unclass/unclass	2	384	-115	1326
IES-00201-r10	42.8077	3783	6.2	1	0.3	Supercontig_2.10:871713-875181	2747	3359	-110	C	Contig[0086]	unclass/unclass	0	621	5	1327
IES-00201-r10	42.8077	346	13.2	1.5	0	Supercontig_2.10:871713-875181	3348	3415	-54	C	R=1048	unclass/unclass	-5	73	5	1328	*
IES-00201-r10	42.8077	269	10.2	0	0	Supercontig_2.10:871713-875181	3420	3468	-1	C	R=1283.chkTE	unclass/unclass	-132	105	57	1329
IES-00202-r15	47.6003	3414	7.9	2.9	1.6	Supercontig_2.10:907759-911571	1	619	-3194	C	R=12.TIR.TSD.C	DNA/MITE	-68	630	4	1330
IES-00202-r15	47.6003	339	5.8	5.8	0	Supercontig_2.10:907759-911571	988	1039	-2774	+	Tt.Tlr5pr.helicase	DNA/Tlr	1000	1054	-4288	1331
IES-00202-r15	47.6003	251	22.4	3	0	Supercontig_2.10:907759-911571	1054	1120	-2693	+	R=1785	unclass/unclass	3	71	0	1332
IES-00202-r15	47.6003	701	18.9	5.2	2.9	Supercontig_2.10:907759-911571	1861	2132	-1681	C	R=76.chkTE	DNA/DNA	-5	280	3	1333
IES-00202-r15	47.6003	511	21.5	3.4	9.2	Supercontig_2.10:907759-911571	1912	2120	-1693	+	R=6.check-RbGYPSY-I_MT	unclass/unclass	9	343	-163	1334	*
IES-00202-r15	47.6003	833	9.7	0	0.7	Supercontig_2.10:907759-911571	2121	2265	-1548	C	Contig[0691]	unclass/unclass	0	381	238	1335
IES-00202-r15	47.6003	377	10.3	0	0	Supercontig_2.10:907759-911571	2265	2322	-1491	C	Contig[0691]	unclass/unclass	-250	131	74	1335	*
IES-00202-r15	47.6003	2648	11.1	2.6	3.1	Supercontig_2.10:907759-911571	2932	3546	-267	C	R=22.chkTE	DNA/TcMar?	-15	612	1	1336
IES-00203-r14	51.0465	271	29.8	3.4	4.6	Supercontig_2.10:945157-950316	219	394	-4766	C	Contig[0141]	DNA/TcMar	0	269	96	1337
IES-00203-r14	51.0465	10587	0	0	0	Supercontig_2.10:945157-950316	1831	3105	-2055	+	R=627.H.1end	DNA/hAT-Ac	1	1275	0	1338
IES-00203-r14	51.0465	1608	25.5	2.7	1.8	Supercontig_2.10:945157-950316	3106	3708	-1452	+	Tt.Tlr5pr.helicase	DNA/Tlr	1959	2567	-2775	1339
IES-00203-r14	51.0465	317	17.5	7.1	0	Supercontig_2.10:945157-950316	3819	3944	-1216	+	R=1074	unclass/unclass	4	138	0	1340
IES-00203-r14	51.0465	629	7.8	6	2.9	Supercontig_2.10:945157-950316	4394	4526	-634	+	Contig[0691]	unclass/unclass	245	381	0	1341
IES-00203-r14	51.0465	303	22.7	1	14.4	Supercontig_2.10:945157-950316	4404	4599	-561	C	R=6.check-RbGYPSY-I_MT	unclass/unclass	-201	305	133	1342	*
IES-00203-r14	51.0465	458	15	7.1	5.2	Supercontig_2.10:945157-950316	4530	4698	-462	+	R=76.chkTE	DNA/DNA	46	217	-68	1343
IES-00203-r14	51.0465	488	14.8	5.4	0	Supercontig_2.10:945157-950316	4799	4947	-213	C	R=2101	DNA/Maverick	0	189	33	1344
IES-00204-r13	21.7039	319	16.8	5.6	0	Supercontig_2.10:956987-957479	101	207	-286	+	Contig[0305].fam7.noTIR.C.DDE	DNA/TcMar	533	645	-3153	1345
IES-00205-r16	77.3866	311	13.5	0	0	Supercontig_2.10:963118-964793	141	192	-1484	+	R=2202	unclass/unclass	3	54	0	1346
IES-00205-r16	77.3866	437	3.7	0	0	Supercontig_2.10:963118-964793	274	327	-1349	C	R=2202	unclass/unclass	0	54	1	1347	*
IES-00205-r16	77.3866	1038	15.6	8	2.5	Supercontig_2.10:963118-964793	326	751	-925	C	Contig[0506]	DNA/TcMar	-94	2978	2530	1348
IES-00205-r16	77.3866	895	28.9	3.3	3.9	Supercontig_2.10:963118-964793	754	905	-771	C	Contig[0703]	unclass/unclass	0	1057	700	1349
IES-00205-r16	77.3866	1269	24.9	1.4	1.1	Supercontig_2.10:963118-964793	906	1351	-325	+	Contig[0680]	unclass/unclass	2	448	0	1350
IES-00205-r16	77.3866	895	28.9	3.3	3.9	Supercontig_2.10:963118-964793	1352	1520	-156	C	Contig[0703]	unclass/unclass	0	699	296	1349
IES-00206-r7	66.5063	1967	10.6	2.2	2	Supercontig_2.10:980882-983998	74	430	-2687	+	R=829.chkTE	unclass/unclass	13	370	0	1351
IES-00206-r7	66.5063	498	7.8	0	0	Supercontig_2.10:980882-983998	459	522	-2595	+	R=1508	unclass/unclass	1	64	0	1352
IES-00206-r7	66.5063	2315	8.9	0.6	1.7	Supercontig_2.10:980882-983998	532	887	-2230	+	Contig[0522]	unclass/unclass	1	352	0	1353
IES-00206-r7	66.5063	1259	27.8	2.6	4.2	Supercontig_2.10:980882-983998	1028	1944	-1173	C	Contig[0703]	unclass/unclass	-1	1056	154	1354
IES-00206-r7	66.5063	1261	17.2	6.8	0.5	Supercontig_2.10:980882-983998	2575	2953	-164	C	Contig[0730].chkTE	unclass/unclass	-2	336	6	1355
IES-00523-r10	87.557	741	5	8.5	0	Supercontig_2.110:112689-121906	1	141	-9077	C	R=523.C	DNA/MITE	-250	220	68	1356
IES-00523-r10	87.557	467	20.1	1.1	11.3	Supercontig_2.110:112689-121906	173	435	-8783	C	R=141.chkTE	DNA?/Tlr?	0	240	2	1357
IES-00523-r10	87.557	10705	10	1.5	1.1	Supercontig_2.110:112689-121906	739	2430	-6788	+	Tt.Tlr5pr.helicase	DNA/Tlr	1797	3495	-1847	1358
IES-00523-r10	87.557	9547	9.8	1.6	0.7	Supercontig_2.110:112689-121906	2429	3885	-5333	+	Contig[0696].TIE1.P	DNA/Tlr	722	2192	-2375	1359	*
IES-00523-r10	87.557	4818	14.5	1.9	0.8	Supercontig_2.110:112689-121906	3950	4934	-4284	C	Contig[0512].check-RbhAT-30_SM	unclass/unclass	-990	1509	514	1360
IES-00523-r10	87.557	1862	11	1.6	0.9	Supercontig_2.110:112689-121906	4935	5256	-3962	C	Contig[0734].Pol.P	DNA/Maverick-Tlr	0	4858	4535	1361
IES-00523-r10	87.557	1552	7.4	0.4	0.4	Supercontig_2.110:112689-121906	5249	5479	-3739	+	Contig[0671]	unclass/unclass	496	726	-14	1362	*
IES-00523-r10	87.557	3349	12.6	4.7	2.5	Supercontig_2.110:112689-121906	5486	6187	-3031	C	Contig[0487]	unclass/unclass	-27	717	1	1363
IES-00523-r10	87.557	12529	12.1	2.4	2.1	Supercontig_2.110:112689-121906	6928	9215	-3	C	Tt.Tlr1.3pr.integrase	DNA/Tlr	-1066	2611	1	1364
IES-00511-r16	49.5582	509	30.4	5.1	3.4	Supercontig_2.110:11294-18989	13	585	-7111	+	R=219.H	DNA/TcMar	359	940	-614	1365
IES-00511-r16	49.5582	2538	10.2	5.1	6	Supercontig_2.110:11294-18989	782	1407	-6289	+	R=22.chkTE	DNA/TcMar?	1	621	-6	1366
IES-00511-r16	49.5582	465	12.8	0	0	Supercontig_2.110:11294-18989	1607	1684	-6012	C	R=62.chkTE	unclass/unclass	-367	678	601	1367
IES-00511-r16	49.5582	263	21.6	0	0	Supercontig_2.110:11294-18989	1688	1738	-5958	+	R=2202	unclass/unclass	3	53	-1	1368
IES-00511-r16	49.5582	278	15.7	0	0	Supercontig_2.110:11294-18989	2136	2186	-5510	C	R=2202	unclass/unclass	-1	53	3	1369
IES-00511-r16	49.5582	343	12.5	0	0	Supercontig_2.110:11294-18989	2189	2244	-5452	C	R=62.chkTE	unclass/unclass	-444	601	546	1367
IES-00511-r16	49.5582	266	30.3	3.4	5.4	Supercontig_2.110:11294-18989	2552	2760	-4936	C	Contig[0117].fam1.2TIR.C.notMAC	DNA/piggyBac	-521	1464	1260	1370
IES-00511-r16	49.5582	1054	16.8	7.9	5	Supercontig_2.110:11294-18989	2767	3248	-4448	C	R=22.chkTE	DNA/TcMar?	-36	591	97	1371
IES-00511-r16	49.5582	1030	15.8	16.4	2.7	Supercontig_2.110:11294-18989	2810	3302	-4394	C	R=60.chkTE	unclass/unclass	0	559	1	1372	*
IES-00511-r16	49.5582	1108	20.5	5.5	0.4	Supercontig_2.110:11294-18989	3518	3870	-3826	+	Contig[0730].chkTE	unclass/unclass	22	337	-1	1373
IES-00511-r16	49.5582	265	15.5	0	7.7	Supercontig_2.110:11294-18989	4006	4075	-3621	+	R=2021.chkTE	unclass/unclass	1	65	-6	1374
IES-00511-r16	49.5582	428	11.5	0	0	Supercontig_2.110:11294-18989	4282	4359	-3337	+	R=1048	unclass/unclass	1	78	0	1375
IES-00511-r16	49.5582	1107	16.7	1.1	2.3	Supercontig_2.110:11294-18989	4465	4814	-2882	C	R=1.chkTE	unclass/unclass	-153	346	1	1376
IES-00511-r16	49.5582	2338	14.4	0.4	2.5	Supercontig_2.110:11294-18989	4846	5342	-2354	+	R=6.check-RbGYPSY-I_MT	unclass/unclass	14	500	-6	1377
IES-00511-r16	49.5582	595	18.7	3.5	2.8	Supercontig_2.110:11294-18989	5473	5758	-1938	+	Contig[0703]	unclass/unclass	3	290	-767	1378
IES-00524-r17	52.8432	294	15.4	0	0	Supercontig_2.110:127312-131215	489	540	-3364	C	R=2202	unclass/unclass	0	54	3	1379
IES-00524-r17	52.8432	228	15.4	1.9	0	Supercontig_2.110:127312-131215	815	866	-3038	+	Contig[0677].P	DNA/DNA	10	62	-2988	1380
IES-00524-r17	52.8432	340	10	2.8	2.8	Supercontig_2.110:127312-131215	908	979	-2925	C	R=242.chkTE	unclass/unclass	-21	72	1	1381
IES-00524-r17	52.8432	988	16.2	5.8	5.6	Supercontig_2.110:127312-131215	1365	1849	-2055	+	Contig[0506]	DNA/TcMar	2	487	-2585	1382
IES-00524-r17	52.8432	3397	15.1	6.9	3	Supercontig_2.110:127312-131215	1858	2725	-1179	+	Contig[0506]	DNA/TcMar	541	1441	-1631	1383
IES-00524-r17	52.8432	1007	17.8	0.5	0.5	Supercontig_2.110:127312-131215	2725	2944	-960	+	Contig[0506]	DNA/TcMar	1629	1848	-1224	1384	*
IES-00524-r17	52.8432	295	12.5	0	14	Supercontig_2.110:127312-131215	3245	3309	-595	C	R=1980	unclass/unclass	-14	57	1	1385	*
IES-00524-r17	52.8432	456	6.5	0	6.5	Supercontig_2.110:127312-131215	3266	3331	-573	+	R=2556	unclass/unclass	7	68	0	1386
IES-00524-r17	52.8432	446	9.4	0	3.1	Supercontig_2.110:127312-131215	3362	3427	-477	+	R=2556	unclass/unclass	5	68	0	1387
IES-00524-r17	52.8432	617	8.6	15.4	0	Supercontig_2.110:127312-131215	3488	3649	-255	+	Contig[0506]	DNA/TcMar	2886	3072	0	1388
IES-00525-r10	25.4666	326	18.8	2	1	Supercontig_2.110:132886-134546	1079	1180	-481	+	Contig[0691]	unclass/unclass	79	181	-200	1389	*
IES-00525-r10	25.4666	702	8.5	2	6.2	Supercontig_2.110:132886-134546	1157	1306	-355	+	Contig[0691]	unclass/unclass	238	381	0	1390
IES-00525-r10	25.4666	439	24	4.3	6.8	Supercontig_2.110:132886-134546	1307	1501	-160	C	R=6.check-RbGYPSY-I_MT	unclass/unclass	-158	345	9	1391
IES-00526-r13	19.9086	2065	7.3	0.3	0	Supercontig_2.110:145876-149813	895	1209	-2729	C	R=519	unclass/unclass	-19	316	1	1392
IES-00526-r13	19.9086	561	6.9	21.9	2.8	Supercontig_2.110:145876-149813	1214	1332	-2606	C	Contig[0704]	unclass/unclass	0	144	4	1393
IES-00526-r13	19.9086	1017	0.8	0	0	Supercontig_2.110:145876-149813	1800	1920	-2018	C	R=1408	unclass/unclass	0	121	1	1394
IES-00526-r13	19.9086	319	33.6	1.3	1.3	Supercontig_2.110:145876-149813	2509	2737	-1201	+	Contig[0320]	unclass/unclass	22	250	-5	1395
IES-00528-r11	33.1033	2922	10.1	6.6	0.8	Supercontig_2.110:173839-178910	1362	1949	-3123	C	R=22.chkTE	DNA/TcMar?	-5	622	1	1396
IES-00528-r11	33.1033	4753	4.1	1	0.1	Supercontig_2.110:173839-178910	3731	4419	-653	C	R=12.TIR.TSD.C	DNA/MITE	-2	696	2	1397
IES-00528-r11	33.1033	952	12.8	8.9	0.4	Supercontig_2.110:173839-178910	4670	4904	-168	C	R=76.chkTE	DNA/DNA	-3	282	28	1398
IES-00528-r11	33.1033	598	20.2	1	1	Supercontig_2.110:173839-178910	4833	5027	-45	+	R=6.check-RbGYPSY-I_MT	unclass/unclass	149	343	-163	1399	*
IES-00528-r11	33.1033	885	8.4	5.5	1.6	Supercontig_2.110:173839-178910	4891	5071	-1	C	Contig[0691]	unclass/unclass	0	381	194	1400
IES-00529-r11	23.6394	460	18.7	6.8	8.3	Supercontig_2.110:190968-197012	84	100	-5945	+	R=670.small.chkTE	unclass/unclass	1	32	-186	1401
IES-00529-r11	23.6394	663	10.1	1.8	0.9	Supercontig_2.110:190968-197012	101	210	-5835	C	R=1542	unclass/unclass	-7	111	1	1402
IES-00529-r11	23.6394	460	18.7	6.8	8.3	Supercontig_2.110:190968-197012	211	304	-5741	+	R=670.small.chkTE	unclass/unclass	33	218	0	1401
IES-00529-r11	23.6394	641	11.6	1.9	2.8	Supercontig_2.110:190968-197012	750	962	-5083	C	R=621.chkTE	unclass/unclass	-2	211	1	1403
IES-00529-r11	23.6394	3119	5	3	4.4	Supercontig_2.110:190968-197012	3535	4062	-1983	+	Contig[0506]	DNA/TcMar	2417	2937	-135	1404
IES-00529-r11	23.6394	384	13	4.7	3.9	Supercontig_2.110:190968-197012	5050	5177	-868	+	R=60.chkTE	unclass/unclass	20	148	-411	1405	*
IES-00529-r11	23.6394	1191	13.2	5.7	3.3	Supercontig_2.110:190968-197012	5165	5516	-529	+	R=22.chkTE	DNA/TcMar?	268	627	0	1406
IES-00512-r8	43.348	455	31.2	4.2	6	Supercontig_2.110:20475-23879	334	731	-2674	+	R=747.H	DNA/TcMar	13	510	-512	1407
IES-00512-r8	43.348	527	4.3	0	0	Supercontig_2.110:20475-23879	732	801	-2604	+	R=2787	unclass/unclass	1	70	0	1408
IES-00512-r8	43.348	455	31.2	4.2	6	Supercontig_2.110:20475-23879	802	844	-2561	+	R=747.H	DNA/TcMar	511	563	-459	1407
IES-00512-r8	43.348	948	4	0	3.2	Supercontig_2.110:20475-23879	845	972	-2433	+	R=3188	unclass/unclass	1	124	0	1409
IES-00512-r8	43.348	455	31.2	4.2	6	Supercontig_2.110:20475-23879	973	1325	-2080	+	R=747.H	DNA/TcMar	564	1009	-13	1407
IES-00512-r8	43.348	226	24.1	2.4	3	Supercontig_2.110:20475-23879	1327	1493	-1912	+	R=2181	unclass/unclass	10	175	0	1410	*
IES-00512-r8	43.348	291	16.1	1.1	4.5	Supercontig_2.110:20475-23879	1459	1549	-1856	C	R=1485	unclass/unclass	-10	152	65	1411
IES-00512-r8	43.348	264	15.1	0	0	Supercontig_2.110:20475-23879	1750	1802	-1603	+	R=3222	unclass/unclass	1	53	0	1412	*
IES-00512-r8	43.348	432	3.5	0	0	Supercontig_2.110:20475-23879	1787	1843	-1562	+	R=6.check-RbGYPSY-I_MT	unclass/unclass	14	70	-436	1413
IES-00512-r8	43.348	558	5.4	0	0	Supercontig_2.110:20475-23879	2465	2538	-867	C	R=2	unclass/unclass	-71	76	3	1414
IES-00512-r8	43.348	549	8.6	0	0	Supercontig_2.110:20475-23879	3083	3175	-230	+	R=242.chkTE	unclass/unclass	1	93	0	1415
IES-00531-r21	33.3906	270	22.7	1.3	1.3	Supercontig_2.110:224259-226004	72	147	-1599	+	R=223.chkTE	unclass/unclass	193	268	-57	1416
IES-00531-r21	33.3906	252	18.9	0	0	Supercontig_2.110:224259-226004	297	349	-1397	+	Contig[0547]	Viral/Baculovirus	1093	1145	-331	1417
IES-00531-r21	33.3906	243	16.7	1.7	0	Supercontig_2.110:224259-226004	443	502	-1244	C	R=370.chkTE	unclass/unclass	-1	73	13	1418
IES-00531-r21	33.3906	1284	18.3	1.6	1	Supercontig_2.110:224259-226004	726	1119	-627	+	Contig[0730].chkTE	unclass/unclass	1	338	0	1419
IES-00513-r10	4.65981	333	20.7	0	5.2	Supercontig_2.110:25899-29396	833	995	-2503	C	Contig[0666]	unclass/unclass	-1	156	2	1420
IES-00532-r9	46.458	251	10.4	3.2	6.7	Supercontig_2.110:268810-271237	422	483	-1945	+	Contig[0691]	unclass/unclass	85	144	-237	1421
IES-00532-r9	46.458	324	15.6	3.2	3.2	Supercontig_2.110:268810-271237	947	1039	-1389	+	R=242.chkTE	unclass/unclass	1	93	0	1422
IES-00532-r9	46.458	244	20.3	0	0	Supercontig_2.110:268810-271237	1081	1139	-1289	C	Contig[0677].P	DNA/DNA	-2988	62	4	1423
IES-00532-r9	46.458	372	21.8	3.5	0	Supercontig_2.110:268810-271237	1153	1239	-1189	C	R=153.H	DNA/TcMar	-391	97	8	1424
IES-00532-r9	46.458	245	24.4	7.7	3.7	Supercontig_2.110:268810-271237	1382	1418	-1010	C	R=76.chkTE	DNA/DNA	-1	284	232	1425
IES-00532-r9	46.458	264	15.1	0	0	Supercontig_2.110:268810-271237	1419	1471	-957	+	R=3222	unclass/unclass	1	53	0	1426	*
IES-00532-r9	46.458	768	6.1	3.5	0	Supercontig_2.110:268810-271237	1456	1569	-859	+	R=6.check-RbGYPSY-I_MT	unclass/unclass	14	131	-375	1427
IES-00532-r9	46.458	245	24.4	7.7	3.7	Supercontig_2.110:268810-271237	1472	1564	-864	C	R=76.chkTE	DNA/DNA	-1	231	95	1425	*
IES-00532-r9	46.458	364	7.8	0	0	Supercontig_2.110:268810-271237	1670	1720	-708	C	R=2	unclass/unclass	-96	51	1	1428
IES-00532-r9	46.458	451	17.1	4.9	1.4	Supercontig_2.110:268810-271237	1841	1982	-446	C	Contig[0333].fam8.noTIR.C.DDE	DNA/TcMar	0	3603	3457	1429	*
IES-00532-r9	46.458	474	14.8	6.3	7.5	Supercontig_2.110:268810-271237	1917	2010	-418	+	R=1149	unclass/unclass	12	103	-102	1430
IES-00532-r9	46.458	1286	12.8	4.3	4.8	Supercontig_2.110:268810-271237	2011	2428	0	+	R=7	DNA/Tlr?	1	416	-287	1431
IES-00514-r11	34.8018	434	10.9	1.1	0	Supercontig_2.110:31528-35613	300	391	-3695	C	R=242.chkTE	unclass/unclass	0	93	1	1432
IES-00514-r11	34.8018	2227	9.5	4.1	4.6	Supercontig_2.110:31528-35613	635	1200	-2886	+	R=523.C	DNA/MITE	1	497	0	1433
IES-00514-r11	34.8018	244	10	0	0	Supercontig_2.110:31528-35613	1564	1603	-2483	+	R=3222	unclass/unclass	12	51	-2	1434	*
IES-00514-r11	34.8018	294	17.4	0	1.1	Supercontig_2.110:31528-35613	1587	1679	-2407	+	R=6.check-RbGYPSY-I_MT	unclass/unclass	12	103	-403	1435	*
IES-00514-r11	34.8018	357	15.6	4.4	0	Supercontig_2.110:31528-35613	1597	1686	-2400	C	R=563.small.chkTE	unclass/unclass	0	184	91	1436
IES-00514-r11	34.8018	1084	28.1	4.4	2.5	Supercontig_2.110:31528-35613	1699	2216	-1870	C	Contig[0568].RNApol	DNA/Tlr?	-2335	3520	2993	1437
IES-00514-r11	34.8018	475	31.5	4.6	2.7	Supercontig_2.110:31528-35613	1749	2339	-1747	C	Contig[0547]	Viral/Baculovirus	-6	1470	869	1438	*
IES-00533-r8	28.6728	250	17.1	0	0	Supercontig_2.110:322519-325758	1193	1233	-2007	+	Contig[0284].fam3.2TIR.C.DDE	DNA/TcMar	4	44	-3682	1439
IES-00533-r8	28.6728	2654	9.4	5.3	0.6	Supercontig_2.110:322519-325758	1244	1755	-1485	C	R=60.chkTE	unclass/unclass	-23	536	1	1440
IES-00533-r8	28.6728	476	14.8	1.9	0	Supercontig_2.110:322519-325758	2036	2143	-1097	+	Contig[0691]	unclass/unclass	64	173	-208	1441
IES-00533-r8	28.6728	449	14.5	8.3	3.7	Supercontig_2.110:322519-325758	2244	2400	-840	C	R=6.check-RbGYPSY-I_MT	unclass/unclass	-298	208	45	1442	*
IES-00533-r8	28.6728	1117	8.2	4.7	5.6	Supercontig_2.110:322519-325758	2279	2511	-729	+	R=76.chkTE	DNA/DNA	53	283	-2	1443
IES-00515-r12	55.0083	771	24.2	8.8	6.1	Supercontig_2.110:37402-40995	1	107	-3487	C	Contig[0703]	unclass/unclass	-69	988	779	1444
IES-00515-r12	55.0083	989	27.2	1.7	1.5	Supercontig_2.110:37402-40995	108	514	-3080	+	Contig[0680]	unclass/unclass	41	448	0	1445
IES-00515-r12	55.0083	771	24.2	8.8	6.1	Supercontig_2.110:37402-40995	515	844	-2750	C	Contig[0703]	unclass/unclass	-69	778	124	1444
IES-00515-r12	55.0083	1282	17.4	6	0.4	Supercontig_2.110:37402-40995	958	1342	-2252	C	Contig[0730].chkTE	unclass/unclass	0	338	1	1446
IES-00515-r12	55.0083	1100	11.5	0	0	Supercontig_2.110:37402-40995	1908	2115	-1479	C	R=22.chkTE	DNA/TcMar?	-12	615	408	1447
IES-00515-r12	55.0083	2009	3.9	1.6	1.6	Supercontig_2.110:37402-40995	2428	2737	-857	C	R=60.chkTE	unclass/unclass	-249	310	1	1448
IES-00515-r12	55.0083	262	12	0	0	Supercontig_2.110:37402-40995	3274	3323	-271	+	R=3222	unclass/unclass	1	50	-3	1449
IES-00515-r12	55.0083	497	17.7	8.9	2.6	Supercontig_2.110:37402-40995	3330	3509	-85	+	R=6.check-RbGYPSY-I_MT	unclass/unclass	29	219	-287	1450
IES-00517-r6	59.312	233	14.7	7.3	0	Supercontig_2.110:50944-55013	1	68	-4002	C	R=147	unclass/unclass	-8	73	1	1451
IES-00517-r6	59.312	477	22.6	1.2	0	Supercontig_2.110:50944-55013	357	520	-3550	C	Contig[0638].chkTE	unclass/unclass	-2	168	3	1452
IES-00517-r6	59.312	434	22.2	8.7	0	Supercontig_2.110:50944-55013	444	569	-3501	+	R=1555	unclass/unclass	3	139	-14	1453	*
IES-00517-r6	59.312	4271	2.6	1.3	0	Supercontig_2.110:50944-55013	1443	1971	-2099	C	Contig[0495].chkTE	unclass/unclass	-457	580	45	1454
IES-00517-r6	59.312	1429	7	18.1	1.6	Supercontig_2.110:50944-55013	2072	2348	-1722	C	Tt.Tlr1.3pr.integrase	DNA/Tlr	-1973	1704	1383	1455
IES-00517-r6	59.312	563	16.1	6.7	5.9	Supercontig_2.110:50944-55013	2380	2778	-1292	C	R=99.chkTE	unclass/unclass	-1	324	2	1456
IES-00517-r6	59.312	320	15.6	10.4	0	Supercontig_2.110:50944-55013	2759	2835	-1235	+	Contig[0568].RNApol	DNA/Tlr?	2096	2180	-3675	1457	*
IES-00517-r6	59.312	1236	15.9	5.1	4.9	Supercontig_2.110:50944-55013	2926	3532	-538	C	R=7	DNA/Tlr?	-95	608	1	1458
IES-00517-r6	59.312	577	12	6.8	0	Supercontig_2.110:50944-55013	3431	3547	-523	C	R=1149	unclass/unclass	0	205	81	1459	*
IES-00517-r6	59.312	408	15.7	0	0	Supercontig_2.110:50944-55013	3546	3615	-455	+	Contig[0568].RNApol	DNA/Tlr?	2179	2248	-3607	1460	*
IES-00517-r6	59.312	614	17.7	1.1	6.4	Supercontig_2.110:50944-55013	3751	3931	-139	C	R=559	unclass/unclass	0	174	3	1461
IES-00518-r11	69.4051	1243	3.4	6.3	0	Supercontig_2.110:56860-57212	1	175	-178	C	R=1938	unclass/unclass	-71	186	1	1462
IES-00518-r11	69.4051	399	4.3	0	0	Supercontig_2.110:56860-57212	284	353	0	C	R=2537.chkTE	unclass/unclass	0	112	43	1463
IES-00519-r7	32.464	265	21.4	12.1	2	Supercontig_2.110:61342-68703	370	641	-6721	+	R=6.check-RbGYPSY-I_MT	unclass/unclass	45	343	-163	1464	*
IES-00519-r7	32.464	450	13.2	17.8	0.6	Supercontig_2.110:61342-68703	521	672	-6690	C	Contig[0691]	unclass/unclass	0	381	204	1465
IES-00519-r7	32.464	295	18.2	1.8	1.8	Supercontig_2.110:61342-68703	1115	1225	-6137	C	R=621.chkTE	unclass/unclass	-2	211	101	1466
IES-00519-r7	32.464	1120	8.6	0	0.5	Supercontig_2.110:61342-68703	1226	1412	-5950	+	R=16.chkTE	DNA/MITE	3	188	-309	1467
IES-00519-r7	32.464	3318	3.4	0	0.2	Supercontig_2.110:61342-68703	3011	3420	-3942	+	Contig[0506]	DNA/TcMar	610	1018	-2054	1468
IES-00519-r7	32.464	7401	4.3	2.3	1.5	Supercontig_2.110:61342-68703	4476	5548	-1814	+	Contig[0506]	DNA/TcMar	1924	3005	-67	1469
IES-00519-r7	32.464	526	13.7	0.7	5	Supercontig_2.110:61342-68703	5925	6070	-1292	+	Contig[0691]	unclass/unclass	66	205	-176	1470
IES-00519-r7	32.464	1087	4.4	5	0	Supercontig_2.110:61342-68703	6297	6456	-906	+	R=76.chkTE	DNA/DNA	117	284	-1	1471
IES-00520-r9	42.1547	728	20.2	8.8	3.3	Supercontig_2.110:71064-75212	416	880	-3269	+	R=1.chkTE	unclass/unclass	1	490	-9	1472
IES-00520-r9	42.1547	225	17.6	4	0.8	Supercontig_2.110:71064-75212	1002	1127	-3022	+	Contig[0740]	unclass/unclass	43	172	-8	1473
IES-00520-r9	42.1547	236	13.7	12.4	4.3	Supercontig_2.110:71064-75212	1352	1620	-2529	+	R=695	unclass/unclass	1	246	-12	1474
IES-00520-r9	42.1547	583	17.5	9.3	1.2	Supercontig_2.110:71064-75212	2137	2362	-1787	C	R=177	unclass/unclass	-5	249	6	1475
IES-00520-r9	42.1547	542	14.4	1.7	0.8	Supercontig_2.110:71064-75212	2393	2511	-1638	+	R=2607	unclass/unclass	4	123	0	1476
IES-00520-r9	42.1547	1835	9.1	0	0	Supercontig_2.110:71064-75212	2633	2897	-1252	+	R=62.chkTE	unclass/unclass	318	582	-463	1477
IES-00520-r9	42.1547	615	10.2	12.9	1.9	Supercontig_2.110:71064-75212	3278	3556	-593	+	Contig[0506]	DNA/TcMar	1	309	-2763	1478
IES-00521-r15	53.0172	273	19.4	1.4	1.4	Supercontig_2.110:96546-98169	322	394	-1230	C	R=2447	unclass/unclass	-4	74	2	1479
IES-00521-r15	53.0172	902	18.8	7.9	1.1	Supercontig_2.110:96546-98169	587	941	-683	C	R=1.chkTE	unclass/unclass	-120	379	1	1480
IES-00521-r15	53.0172	320	15.4	0	0	Supercontig_2.110:96546-98169	1065	1129	-495	+	Tt.Tlr1.3pr.integrase	DNA/Tlr	3010	3074	-603	1481
IES-00521-r15	53.0172	359	16.2	1.5	0	Supercontig_2.110:96546-98169	1220	1287	-337	+	R=553	DNA/Maverick-Tlr	254	322	-552	1482
IES-00521-r15	53.0172	350	16.4	3.3	6.5	Supercontig_2.110:96546-98169	1305	1604	-20	+	R=8	unclass/unclass	16	306	-241	1483
IES-00537-r16	29.8992	401	23.4	3	7	Supercontig_2.111:179809-180701	542	808	-85	+	R=6.check-RbGYPSY-I_MT	unclass/unclass	42	298	-208	1484
IES-00538-r11	13.9355	442	7.7	1.5	0	Supercontig_2.111:259523-262500	170	234	-2744	C	Contig[0368].chkTE	unclass/unclass	-883	358	293	1485
IES-00538-r11	13.9355	976	3	0	0	Supercontig_2.111:259523-262500	1365	1496	-1482	C	R=1684	unclass/unclass	0	132	1	1486
IES-00538-r11	13.9355	239	23.3	2.2	8.6	Supercontig_2.111:259523-262500	1571	1706	-1272	+	R=135.chkTE	unclass/unclass	485	612	-9	1487
IES-00538-r11	13.9355	638	6.1	0	0	Supercontig_2.111:259523-262500	1953	2034	-944	+	R=2264	unclass/unclass	1	82	0	1488
IES-00539-r9	25.1276	2969	11.1	2	0.7	Supercontig_2.111:263472-266997	700	1297	-2229	C	R=22.chkTE	DNA/TcMar?	-21	606	1	1489
IES-00539-r9	25.1276	1052	9.4	1.7	7.7	Supercontig_2.111:263472-266997	3239	3526	0	+	R=23	unclass/unclass	7	278	-340	1490
IES-00534-r9	16.7867	573	17.8	4.5	2.4	Supercontig_2.111:74088-78114	128	374	-3653	C	R=1.chkTE	unclass/unclass	-247	252	1	1491
IES-00534-r9	16.7867	261	6.3	12.7	0	Supercontig_2.111:74088-78114	1592	1654	-2373	C	R=1365	unclass/unclass	-23	71	1	1492
IES-00534-r9	16.7867	391	4.8	0	0	Supercontig_2.111:74088-78114	1847	1909	-2118	C	R=2287	unclass/unclass	0	63	1	1493
IES-00534-r9	16.7867	284	12	2	1	Supercontig_2.111:74088-78114	1966	2066	-1961	C	R=150.chkTE	unclass/unclass	0	110	9	1494
IES-00534-r9	16.7867	616	2.8	0	0	Supercontig_2.111:74088-78114	3140	3211	-816	C	R=67	unclass/unclass	0	223	152	1495
IES-00534-r9	16.7867	1049	3.1	0	0	Supercontig_2.111:74088-78114	3312	3441	-586	+	R=67	unclass/unclass	94	223	0	1496
IES-00535-r14	68.6359	1386	16.7	6.4	1.1	Supercontig_2.111:81413-84645	1	357	-2876	+	R=29.C	LINE/L1-outcast	2	377	-2970	1497
IES-00535-r14	68.6359	316	18.8	18	2.6	Supercontig_2.111:81413-84645	337	641	-2592	+	R=1.chkTE	unclass/unclass	1	351	-148	1498	*
IES-00535-r14	68.6359	539	16.5	5.1	2.7	Supercontig_2.111:81413-84645	582	836	-2397	C	R=1.chkTE	unclass/unclass	-181	318	58	1499
IES-00535-r14	68.6359	1805	6.6	0.8	0	Supercontig_2.111:81413-84645	1156	1412	-1821	C	R=581	unclass/unclass	0	259	1	1500
IES-00535-r14	68.6359	275	7	0	0	Supercontig_2.111:81413-84645	1410	1452	-1781	+	R=163.chkTE	unclass/unclass	41	83	-2	1501	*
IES-00535-r14	68.6359	264	16.1	0	0	Supercontig_2.111:81413-84645	1453	1465	-1768	C	R=1048	unclass/unclass	-22	56	1	1502
IES-00535-r14	68.6359	919	1.8	0	0	Supercontig_2.111:81413-84645	1861	1973	-1260	C	R=1468	unclass/unclass	0	113	1	1503
IES-00535-r14	68.6359	672	30.5	4.6	4.3	Supercontig_2.111:81413-84645	2152	3111	-122	+	Contig[0334].H	DNA/TcMar	21	948	-74	1504
IES-00548-r14	10.2079	430	9.7	0	0	Supercontig_2.112:100029-105416	1155	1226	-4162	+	R=242.chkTE	unclass/unclass	1	72	-21	1505
IES-00548-r14	10.2079	395	14.6	4.5	1.9	Supercontig_2.112:100029-105416	1462	1615	-3773	+	Contig[0739]	unclass/unclass	4	161	-22	1506
IES-00548-r14	10.2079	1633	4.8	0	0.5	Supercontig_2.112:100029-105416	2014	2223	-3165	+	Contig[0284].fam3.2TIR.C.DDE	DNA/TcMar	54	262	-3464	1507
IES-00548-r14	10.2079	608	14.2	0.9	0.9	Supercontig_2.112:100029-105416	3891	4004	-1384	C	Contig[0284].fam3.2TIR.C.DDE	DNA/TcMar	-3612	114	1	1508
IES-00549-r11	43.9479	337	16.1	0.6	8.3	Supercontig_2.112:111497-113107	344	499	-1112	C	Contig[0739]	unclass/unclass	-38	145	1	1509
IES-00549-r11	43.9479	673	18.5	1.6	11.1	Supercontig_2.112:111497-113107	574	947	-664	+	R=8	unclass/unclass	16	520	-26	1510
IES-00549-r11	43.9479	976	6.7	0	0	Supercontig_2.112:111497-113107	948	1125	-486	C	Contig[0739]	unclass/unclass	-5	178	1	1511
IES-00550-r15	6.90423	512	10.8	0	0	Supercontig_2.112:129762-131108	301	393	-954	C	R=242.chkTE	unclass/unclass	0	93	1	1512
IES-00551-r20	53.3518	1280	9.5	0	5.4	Supercontig_2.112:133944-137911	471	704	-3264	C	R=787.chkTE	unclass/unclass	0	222	1	1513
IES-00551-r20	53.3518	977	18.1	6.5	0.5	Supercontig_2.112:133944-137911	822	1188	-2780	+	R=56.chkTE	unclass/unclass	1	389	-23	1514
IES-00551-r20	53.3518	464	12.9	0	0	Supercontig_2.112:133944-137911	1235	1327	-2641	C	R=976	unclass/unclass	-1	97	5	1515	*
IES-00551-r20	53.3518	597	7.3	1.6	5.6	Supercontig_2.112:133944-137911	1318	1445	-2523	+	R=6.check-RbGYPSY-I_MT	unclass/unclass	1	99	-407	1516
IES-00551-r20	53.3518	530	24.3	0	0	Supercontig_2.112:133944-137911	1612	1755	-2213	C	R=1014	unclass/unclass	0	206	63	1517
IES-00551-r20	53.3518	2399	18.9	2.7	2.1	Supercontig_2.112:133944-137911	1783	2296	-1672	+	Contig[0302].fam6.noTIR.C.DDE	DNA/TcMar	337	853	-2832	1518
IES-00551-r20	53.3518	567	12	10.9	0	Supercontig_2.112:133944-137911	2626	2800	-1168	C	R=361	unclass/unclass	0	194	1	1519
IES-00551-r20	53.3518	494	16.8	4.1	6.9	Supercontig_2.112:133944-137911	2915	3182	-786	+	R=1.chkTE	unclass/unclass	97	357	-142	1520	*
IES-00551-r20	53.3518	501	18.7	3.5	6.3	Supercontig_2.112:133944-137911	2957	3299	-669	C	R=1.chkTE	unclass/unclass	-136	363	30	1521
IES-00551-r20	53.3518	432	2.3	12.6	0	Supercontig_2.112:133944-137911	3593	3679	-289	C	R=1496	unclass/unclass	0	98	1	1522
IES-00552-r6	70.1568	698	10.6	1.1	0.6	Supercontig_2.112:162489-168610	1	181	-5941	+	R=84.chkTE	unclass/unclass	135	316	0	1523
IES-00552-r6	70.1568	5288	5.2	0.9	3.2	Supercontig_2.112:162489-168610	516	1371	-4751	+	Contig[0674].chkTE	unclass/unclass	1	837	-3	1524
IES-00552-r6	70.1568	521	24	6	6	Supercontig_2.112:162489-168610	1386	1490	-4632	+	Contig[0107].H	DNA/TcMar	62	166	-223	1525
IES-00552-r6	70.1568	7017	6.2	0.7	1	Supercontig_2.112:162489-168610	1491	2688	-3434	C	Contig[0389]	DNA/TcMar	0	910	1	1526
IES-00552-r6	70.1568	2352	5	0.3	0	Supercontig_2.112:162489-168610	2726	3043	-3079	+	Contig[0377]	DNA/TcMar	1	319	-23	1527
IES-00552-r6	70.1568	3599	1.6	0.9	0	Supercontig_2.112:162489-168610	3093	3538	-2584	C	Contig[0038].H	DNA/TcMar	0	559	110	1528
IES-00552-r6	70.1568	1617	2.9	0.5	0	Supercontig_2.112:162489-168610	3540	3744	-2378	+	Contig[0525]	DNA/TcMar	280	485	-294	1529
IES-00552-r6	70.1568	3073	7.4	2.2	0.9	Supercontig_2.112:162489-168610	3966	4509	-1613	C	R=60.chkTE	unclass/unclass	-8	551	1	1530
IES-00552-r6	70.1568	426	14	0	0	Supercontig_2.112:162489-168610	4516	4615	-1507	C	R=122.chkTE	DNA/TcMar	0	100	1	1531
IES-00552-r6	70.1568	494	28.7	0	1.2	Supercontig_2.112:162489-168610	4772	4944	-1178	+	Contig[0302].fam6.noTIR.C.DDE	DNA/TcMar	3371	3541	-144	1532
IES-00552-r6	70.1568	788	9.7	1	0.6	Supercontig_2.112:162489-168610	4993	5127	-995	C	R=270	unclass/unclass	0	115	2	1533
IES-00552-r6	70.1568	269	21.9	3.8	3.8	Supercontig_2.112:162489-168610	5029	5161	-961	+	R=270	unclass/unclass	12	144	-44	1534	*
IES-00542-r11	12.7062	328	13.5	0	0	Supercontig_2.112:17034-18670	61	112	-1525	+	R=2202	unclass/unclass	3	54	0	1535
IES-00542-r11	12.7062	239	31.8	2.6	3.2	Supercontig_2.112:17034-18670	513	668	-969	C	Contig[0133].H.2ends.DDE	DNA/Merlin	-368	174	20	1536
IES-00553-r8	23.7212	277	13.1	3.3	6.9	Supercontig_2.112:173492-189991	422	511	-15989	C	Contig[0302].fam6.noTIR.C.DDE	DNA/TcMar	-3598	87	1	1537	*
IES-00553-r8	23.7212	523	0	0	4.5	Supercontig_2.112:173492-189991	454	522	-15978	+	Contig[0302].fam6.noTIR.C.DDE	DNA/TcMar	1	66	-3619	1538
IES-00553-r8	23.7212	534	9.1	0	4.5	Supercontig_2.112:173492-189991	3871	3962	-12538	C	R=2	unclass/unclass	-59	88	1	1539
IES-00553-r8	23.7212	233	3.6	0	0	Supercontig_2.112:173492-189991	4788	4815	-11685	+	Contig[0305].fam7.noTIR.C.DDE	DNA/TcMar	1	28	-3770	1540
IES-00553-r8	23.7212	976	4.1	0.5	6.3	Supercontig_2.112:173492-189991	9770	9953	-6547	+	Contig[0305].fam7.noTIR.C.DDE	DNA/TcMar	3625	3798	0	1541
IES-00553-r8	23.7212	229	13.9	0	0	Supercontig_2.112:173492-189991	9974	10009	-6491	C	Contig[0739]	unclass/unclass	-147	36	1	1542	*
IES-00553-r8	23.7212	4464	18.8	4.3	2.2	Supercontig_2.112:173492-189991	9985	11750	-4750	+	Contig[0282]	DNA/TcMar	1	1665	-599	1543	*
IES-00553-r8	23.7212	7570	6.3	1.9	0.5	Supercontig_2.112:173492-189991	11748	12782	-3718	C	R=171.chkTE	DNA/TcMar	-409	1051	2	1544
IES-00553-r8	23.7212	429	21.6	2	17.7	Supercontig_2.112:173492-189991	12783	12922	-3578	+	R=171.chkTE	DNA/TcMar	201	214	-1246	1545	*
IES-00553-r8	23.7212	1229	11.4	18.5	2.7	Supercontig_2.112:173492-189991	12877	13159	-3341	C	Contig[0582]	unclass/unclass	0	289	3	1546
IES-00553-r8	23.7212	708	2	0	0	Supercontig_2.112:173492-189991	13275	13372	-3128	+	R=29.C	LINE/L1-outcast	2325	2422	-925	1547
IES-00553-r8	23.7212	1893	1.3	0	0	Supercontig_2.112:173492-189991	13871	14095	-2405	+	R=29.C	LINE/L1-outcast	3123	3347	0	1547
IES-00554-r16	22.9117	819	24.2	0	1.9	Supercontig_2.112:199242-201755	83	301	-2213	+	Contig[0677].P	DNA/DNA	1222	1436	-1614	1548
IES-00554-r16	22.9117	334	18.6	10.4	3.4	Supercontig_2.112:199242-201755	325	681	-1833	C	R=7	DNA/Tlr?	-33	670	290	1549
IES-00555-r7	34.4928	337	5.8	0	2.9	Supercontig_2.112:207108-210528	25	95	-3326	+	R=317	unclass/unclass	58	126	0	1550
IES-00555-r7	34.4928	303	6.7	2.6	2.6	Supercontig_2.112:207108-210528	134	210	-3211	+	R=317	unclass/unclass	50	126	0	1551
IES-00555-r7	34.4928	710	7.5	0.8	1.6	Supercontig_2.112:207108-210528	1849	1970	-1451	C	R=977	unclass/unclass	0	121	1	1552
IES-00555-r7	34.4928	462	18	14.7	2.1	Supercontig_2.112:207108-210528	2002	2171	-1250	C	Contig[0675]	unclass/unclass	-177	198	8	1553
IES-00555-r7	34.4928	2588	8.7	4	1.6	Supercontig_2.112:207108-210528	2682	3183	-238	+	R=60.chkTE	unclass/unclass	1	514	-45	1554
IES-00555-r7	34.4928	2338	13	8.8	1.4	Supercontig_2.112:207108-210528	3184	3258	-163	+	R=22.chkTE	DNA/TcMar?	1	619	-8	1555
IES-00555-r7	34.4928	236	16.3	4	4	Supercontig_2.112:207108-210528	3249	3421	0	+	R=1.chkTE	unclass/unclass	148	320	-179	1556	*
IES-00543-r12	41.6538	364	16.9	0	1.3	Supercontig_2.112:21910-29685	142	219	-7557	C	R=676.chkTE	unclass/unclass	0	91	15	1557
IES-00543-r12	41.6538	306	11.6	0	0	Supercontig_2.112:21910-29685	510	552	-7224	C	R=676.chkTE	unclass/unclass	-1	90	48	1558
IES-00543-r12	41.6538	2243	8.8	2.5	3	Supercontig_2.112:21910-29685	1739	2137	-5639	+	R=25	unclass/unclass	2	398	-141	1559
IES-00543-r12	41.6538	1527	17.2	1.4	3.3	Supercontig_2.112:21910-29685	2148	2575	-5201	C	Contig[0717].chkTE	unclass/unclass	-72	422	3	1560
IES-00543-r12	41.6538	231	15.3	1.6	5	Supercontig_2.112:21910-29685	3261	3322	-4454	+	Contig[0285]	unclass/unclass	131	190	-158	1561
IES-00543-r12	41.6538	536	20.3	0.5	5.4	Supercontig_2.112:21910-29685	3456	3648	-4128	+	Tt.Tlr1.3pr.integrase	DNA/Tlr	1519	1702	-1975	1562
IES-00543-r12	41.6538	245	22.8	12.2	2.8	Supercontig_2.112:21910-29685	3639	3649	-4127	C	R=6.check-RbGYPSY-I_MT	unclass/unclass	-234	272	258	1563	*
IES-00543-r12	41.6538	401	5.4	1.8	0	Supercontig_2.112:21910-29685	3650	3705	-4071	+	Contig[0691]	unclass/unclass	325	381	0	1564
IES-00543-r12	41.6538	245	22.8	12.2	2.8	Supercontig_2.112:21910-29685	3706	3868	-3908	C	R=6.check-RbGYPSY-I_MT	unclass/unclass	-234	257	22	1563	*
IES-00543-r12	41.6538	283	20	0	0	Supercontig_2.112:21910-29685	3844	3908	-3868	+	R=76.chkTE	DNA/DNA	221	285	0	1565
IES-00543-r12	41.6538	671	4.2	5.4	7.9	Supercontig_2.112:21910-29685	3931	4059	-3717	+	Contig[0739]	unclass/unclass	3	128	-55	1566
IES-00543-r12	41.6538	355	13.9	1.8	0.3	Supercontig_2.112:21910-29685	4035	4143	-3633	+	R=1048	unclass/unclass	1	111	-388	1567	*
IES-00543-r12	41.6538	394	17.3	2.8	7.4	Supercontig_2.112:21910-29685	4294	4868	-2908	C	R=1048	unclass/unclass	-19	528	1	1568
IES-00543-r12	41.6538	605	31.8	0.4	1.8	Supercontig_2.112:21910-29685	6037	6315	-1461	+	Tt.Tlr1.3pr.integrase	DNA/Tlr	2097	2371	-1306	1569
IES-00543-r12	41.6538	578	6.7	1.3	0	Supercontig_2.112:21910-29685	6665	6739	-1037	C	R=668	unclass/unclass	0	76	1	1570	*
IES-00543-r12	41.6538	1402	10.6	1.4	0	Supercontig_2.112:21910-29685	6735	7017	-759	C	Contig[0393]	unclass/unclass	0	287	1	1571
IES-00543-r12	41.6538	888	17.5	4.1	0.3	Supercontig_2.112:21910-29685	7052	7367	-409	+	R=173	unclass/unclass	6	333	-4	1572
IES-00543-r12	41.6538	751	13.4	3.3	0.5	Supercontig_2.112:21910-29685	7228	7407	-369	C	R=191.chkTE	unclass/unclass	0	185	1	1573	*
IES-00558-r9	72.0756	1540	9.6	4.6	3.8	Supercontig_2.112:229993-239883	1	429	-9462	C	R=523.C	DNA/MITE	-64	433	2	1574
IES-00558-r9	72.0756	1579	25.6	2.2	1	Supercontig_2.112:229993-239883	822	1318	-8573	C	Contig[0256].check-RbCopia-65_PT-I	unclass/unclass	-28	688	186	1575
IES-00558-r9	72.0756	1470	23.8	2.4	0.6	Supercontig_2.112:229993-239883	1390	1727	-8164	C	Contig[0610]	unclass/unclass	-15	345	2	1576
IES-00558-r9	72.0756	2644	16.9	0	0	Supercontig_2.112:229993-239883	1836	2284	-7607	+	R=2614.chkTE	unclass/unclass	1	449	0	1577
IES-00558-r9	72.0756	260	31.2	0	0	Supercontig_2.112:229993-239883	2463	2542	-7349	+	R=2561	unclass/unclass	1	80	0	1578
IES-00558-r9	72.0756	269	16.2	1.4	15.6	Supercontig_2.112:229993-239883	3098	3112	-6779	C	R=6.check-RbGYPSY-I_MT	unclass/unclass	-365	141	64	1579
IES-00558-r9	72.0756	330	18.4	0	7.8	Supercontig_2.112:229993-239883	3113	3236	-6655	+	R=563.small.chkTE	unclass/unclass	70	184	0	1580
IES-00558-r9	72.0756	279	11.8	0	0	Supercontig_2.112:229993-239883	3228	3278	-6613	C	R=3222	unclass/unclass	0	53	3	1581	*
IES-00558-r9	72.0756	292	14.1	0	6.2	Supercontig_2.112:229993-239883	3610	3677	-6214	+	Contig[0717].chkTE	unclass/unclass	208	271	-223	1582
IES-00558-r9	72.0756	2567	7.7	1	1.6	Supercontig_2.112:229993-239883	3704	4114	-5777	C	Contig[0377]	DNA/TcMar	0	342	1	1583	*
IES-00558-r9	72.0756	3090	3.6	0	2.4	Supercontig_2.112:229993-239883	4108	4533	-5358	+	Contig[0389]	DNA/TcMar	1	416	-494	1584
IES-00558-r9	72.0756	2929	7.2	0.2	7	Supercontig_2.112:229993-239883	4526	5001	-4890	C	Contig[0305].fam7.noTIR.C.DDE	DNA/TcMar	-3352	446	1	1585	*
IES-00558-r9	72.0756	1049	6	4	0.6	Supercontig_2.112:229993-239883	5002	5141	-4750	+	Contig[0426].H	DNA/TcMar	43	187	-166	1586
IES-00558-r9	72.0756	868	13	6	3.4	Supercontig_2.112:229993-239883	5322	5594	-4297	C	Contig[0227]	DNA/TcMar	-10	1428	1249	1587	*
IES-00558-r9	72.0756	9823	2.1	0	0	Supercontig_2.112:229993-239883	5578	6666	-3225	C	Contig[0227]	DNA/TcMar	-348	1090	2	1587
IES-00558-r9	72.0756	5936	3.4	1.8	0	Supercontig_2.112:229993-239883	6658	7389	-2502	+	Contig[0173]	unclass/unclass	1	745	0	1588	*
IES-00558-r9	72.0756	3002	21.4	7.4	5.4	Supercontig_2.112:229993-239883	6699	7938	-1953	C	R=341.chkTE	DNA/TcMar	-1748	1324	1	1589	*
IES-00558-r9	72.0756	277	6.7	6.7	0	Supercontig_2.112:229993-239883	7971	8015	-1876	C	R=703	unclass/unclass	0	67	20	1590
IES-00558-r9	72.0756	1880	6.2	0	0	Supercontig_2.112:229993-239883	8076	8318	-1573	C	R=290	unclass/unclass	0	243	1	1591
IES-00558-r9	72.0756	4732	6.1	2.1	1.3	Supercontig_2.112:229993-239883	8919	9662	-229	C	Contig[0674].chkTE	unclass/unclass	-90	750	1	1592
IES-00559-r5	55.1796	417	21.5	1.8	1.8	Supercontig_2.112:257686-266817	48	213	-8919	C	Contig[0388].Pol.P	DNA/Maverick	-1027	3185	3020	1593
IES-00559-r5	55.1796	1017	11.8	0.8	3.5	Supercontig_2.112:257686-266817	259	495	-8637	+	R=714	DNA/Maverick	1	231	-7	1594
IES-00559-r5	55.1796	942	15.1	12.1	0.9	Supercontig_2.112:257686-266817	520	834	-8298	+	R=256.chkTE	unclass/unclass	1	350	-46	1595
IES-00559-r5	55.1796	307	22.6	7.1	2	Supercontig_2.112:257686-266817	1782	1921	-7211	C	R=1212	unclass/unclass	-281	147	1	1596
IES-00559-r5	55.1796	584	14.4	1.6	14.2	Supercontig_2.112:257686-266817	2252	2559	-6573	+	R=53.chkTE	DNA/MITE	73	346	-47	1597	*
IES-00559-r5	55.1796	1400	9.8	1.7	12.1	Supercontig_2.112:257686-266817	2326	2794	-6338	C	R=523.C	DNA/MITE	-64	433	2	1598
IES-00559-r5	55.1796	234	3.6	0	0	Supercontig_2.112:257686-266817	3116	3143	-5989	+	Contig[0691]	unclass/unclass	77	104	-277	1599
IES-00559-r5	55.1796	623	9.2	14.9	3.2	Supercontig_2.112:257686-266817	3437	3604	-5528	+	Contig[0691]	unclass/unclass	195	381	0	1599	*
IES-00559-r5	55.1796	681	19	4.3	6.1	Supercontig_2.112:257686-266817	3502	3575	-5557	C	R=6.check-RbGYPSY-I_MT	unclass/unclass	-201	305	237	1600
IES-00559-r5	55.1796	1155	11.7	2.4	7.5	Supercontig_2.112:257686-266817	3576	3870	-5262	+	R=76.chkTE	DNA/DNA	3	283	-2	1601
IES-00559-r5	55.1796	1051	15.1	6.9	10.2	Supercontig_2.112:257686-266817	3871	4271	-4861	C	R=6.check-RbGYPSY-I_MT	unclass/unclass	-104	402	14	1602
IES-00559-r5	55.1796	291	7.9	0	5.9	Supercontig_2.112:257686-266817	4256	4309	-4823	C	R=3222	unclass/unclass	0	53	3	1603	*
IES-00559-r5	55.1796	1037	1.7	0.3	0.3	Supercontig_2.112:257686-266817	4739	4866	-4266	C	R=1686	unclass/unclass	0	114	1	1604
IES-00559-r5	55.1796	7461	1.4	0	0.1	Supercontig_2.112:257686-266817	5071	6007	-3125	+	R=656	DNA/TcMar-pogo	3	938	0	1605
IES-00559-r5	55.1796	3980	0.8	3.2	0	Supercontig_2.112:257686-266817	5997	6491	-2641	C	Contig[0294]	DNA/TcMar	0	511	1	1606	*
IES-00559-r5	55.1796	876	2.9	0	0	Supercontig_2.112:257686-266817	7124	7226	-1906	+	R=2689	unclass/unclass	1	103	0	1607
IES-00559-r5	55.1796	276	13.2	0	0	Supercontig_2.112:257686-266817	7256	7308	-1824	+	Contig[0717].chkTE	unclass/unclass	219	271	-223	1608
IES-00559-r5	55.1796	738	24.6	7.2	5	Supercontig_2.112:257686-266817	7363	7837	-1295	+	R=142	DNA/Maverick-Tlr	3	487	-460	1609
IES-00559-r5	55.1796	459	29.6	0	0	Supercontig_2.112:257686-266817	7961	8068	-1064	+	R=1971	unclass/unclass	4	111	-5	1610	*
IES-00559-r5	55.1796	722	23.4	5.2	4.4	Supercontig_2.112:257686-266817	7986	8235	-897	+	R=142	DNA/Maverick-Tlr	657	908	-39	1611
IES-00559-r5	55.1796	226	16	4	0	Supercontig_2.112:257686-266817	8276	8325	-807	C	Contig[0506]	DNA/TcMar	-1	3071	3020	1612
IES-00559-r5	55.1796	315	21.4	8.2	1.2	Supercontig_2.112:257686-266817	8339	8570	-562	+	R=1294	unclass/unclass	1	248	-38	1613
IES-00560-r11	32.0989	372	16.5	2.4	13.9	Supercontig_2.112:285706-294400	1	416	-8279	+	R=7	DNA/Tlr?	284	657	-46	1614
IES-00560-r11	32.0989	227	11.7	0	9.3	Supercontig_2.112:285706-294400	578	624	-8071	C	R=555.chkTE	unclass/unclass	0	83	41	1615
IES-00560-r11	32.0989	272	20.3	6.8	6.8	Supercontig_2.112:285706-294400	653	784	-7911	+	R=318.chkTE	unclass/unclass	3	134	-19	1616
IES-00560-r11	32.0989	312	23.2	2.5	5.2	Supercontig_2.112:285706-294400	1234	1392	-7303	C	R=6.check-RbGYPSY-I_MT	unclass/unclass	-196	310	156	1617	*
IES-00560-r11	32.0989	753	19.7	6.2	3.4	Supercontig_2.112:285706-294400	1391	1731	-6964	+	Contig[0691]	unclass/unclass	32	381	0	1618
IES-00560-r11	32.0989	352	26.1	0.8	3	Supercontig_2.112:285706-294400	1588	1824	-6871	C	R=6.check-RbGYPSY-I_MT	unclass/unclass	-162	344	113	1619	*
IES-00560-r11	32.0989	891	11.6	12.1	0.5	Supercontig_2.112:285706-294400	2306	2504	-6191	+	R=645	unclass/unclass	1	222	-50	1620
IES-00560-r11	32.0989	1017	0	0	0	Supercontig_2.112:285706-294400	3641	3758	-4937	C	R=1412	unclass/unclass	0	118	1	1621
IES-00560-r11	32.0989	612	0	0	0	Supercontig_2.112:285706-294400	6716	6793	-1902	C	R=1266	unclass/unclass	0	78	1	1622
IES-00560-r11	32.0989	457	16	6.5	3.1	Supercontig_2.112:285706-294400	7287	7441	-1254	+	R=361	unclass/unclass	35	194	0	1623
IES-00560-r11	32.0989	1808	9	10.3	3.8	Supercontig_2.112:285706-294400	7589	8126	-569	C	R=523.C	DNA/MITE	-18	479	2	1624
IES-00560-r11	32.0989	2015	6.4	0.3	1.9	Supercontig_2.112:285706-294400	8127	8442	-253	C	Contig[0733].chkTE	unclass/unclass	-115	315	5	1625
IES-00560-r11	32.0989	241	8.7	0	0	Supercontig_2.112:285706-294400	8414	8459	-236	+	R=167.small.chkTE	unclass/unclass	1	46	-139	1626	*
IES-00560-r11	32.0989	323	18.9	0	10.8	Supercontig_2.112:285706-294400	8495	8678	-17	+	R=770	unclass/unclass	11	176	-2	1627
IES-00561-r10	61.1888	1388	12.1	1.5	1.1	Supercontig_2.112:301476-302905	1	260	-1170	C	Contig[0710]	unclass/unclass	-116	559	299	1628
IES-00561-r10	61.1888	295	31	1.2	1.2	Supercontig_2.112:301476-302905	547	719	-711	+	Contig[0664].H	DNA/TcMar	154	326	-896	1629
IES-00561-r10	61.1888	1057	19.4	2.7	4.4	Supercontig_2.112:301476-302905	848	1218	-212	C	Contig[0703]	unclass/unclass	0	1057	693	1630	*
IES-00561-r10	61.1888	1154	19.6	1.1	0.7	Supercontig_2.112:301476-302905	1008	1289	-141	+	Contig[0680]	unclass/unclass	1	283	-165	1631
IES-00562-r14	24.8629	639	16.4	0.6	10.7	Supercontig_2.112:306503-310878	723	1050	-3326	+	Contig[0368].chkTE	unclass/unclass	356	653	-588	1632
IES-00562-r14	24.8629	5233	3.7	0	0	Supercontig_2.112:306503-310878	2552	3177	-1199	+	Contig[0051]	unclass/unclass	1	626	0	1633
IES-00562-r14	24.8629	319	13.7	0	13.4	Supercontig_2.112:306503-310878	3352	3427	-949	C	Contig[0051]	unclass/unclass	-538	88	22	1634	*
IES-00562-r14	24.8629	624	2.7	0	0	Supercontig_2.112:306503-310878	3412	3485	-891	C	R=2065	unclass/unclass	0	74	1	1635
IES-00563-r13	44.2182	5358	11	5.1	1.4	Supercontig_2.112:315999-322579	1	1001	-5580	C	Contig[0703]	unclass/unclass	-17	1040	3	1636
IES-00563-r13	44.2182	280	19.7	0	2.8	Supercontig_2.112:315999-322579	1344	1416	-5165	C	R=2021.chkTE	unclass/unclass	0	71	1	1637
IES-00563-r13	44.2182	1297	15.8	6.7	1	Supercontig_2.112:315999-322579	1552	1919	-4662	C	Contig[0730].chkTE	unclass/unclass	0	338	1	1638
IES-00563-r13	44.2182	1087	23.7	6.8	9.5	Supercontig_2.112:315999-322579	2763	3658	-2923	C	Contig[0703]	unclass/unclass	-37	1020	147	1639
IES-00563-r13	44.2182	1505	15.4	0.5	2.3	Supercontig_2.112:315999-322579	4945	5359	-1222	C	Contig[0730].chkTE	unclass/unclass	-3	335	2	1640
IES-00563-r13	44.2182	392	17.4	5.7	1.2	Supercontig_2.112:315999-322579	5370	5526	-1055	+	R=1.chkTE	unclass/unclass	56	219	-280	1641
IES-00564-r12	42.8148	323	14.5	0	0	Supercontig_2.112:329439-331463	493	575	-1450	C	R=555.chkTE	unclass/unclass	0	83	1	1642
IES-00564-r12	42.8148	284	20.6	6.7	1.8	Supercontig_2.112:329439-331463	498	705	-1320	+	R=1.chkTE	unclass/unclass	6	223	-276	1643	*
IES-00564-r12	42.8148	443	17.2	10.7	2.2	Supercontig_2.112:329439-331463	936	1226	-799	C	R=1.chkTE	unclass/unclass	-169	330	16	1644
IES-00564-r12	42.8148	1023	15.1	7.4	4.8	Supercontig_2.112:329439-331463	1547	1909	-116	C	Contig[0691]	unclass/unclass	0	381	10	1645
IES-00565-r9	40.9803	251	14.5	3.2	0	Supercontig_2.112:336665-339602	1474	1532	-1406	+	R=1048	unclass/unclass	1	61	-17	1646
IES-00565-r9	40.9803	4505	4.1	2.2	0.6	Supercontig_2.112:336665-339602	1533	2216	-722	C	R=12.TIR.TSD.C	DNA/MITE	0	698	4	1647
IES-00565-r9	40.9803	422	20.3	15.2	2.4	Supercontig_2.112:336665-339602	2232	2599	-339	+	R=1.chkTE	unclass/unclass	81	494	-5	1648
IES-00565-r9	40.9803	400	16.1	0	0	Supercontig_2.112:336665-339602	2616	2708	-230	+	R=242.chkTE	unclass/unclass	1	93	0	1649
IES-00566-r7	36.2939	2384	16.1	2.4	1.2	Supercontig_2.112:344853-350459	905	1406	-4201	C	Contig[0734].Pol.P	DNA/Maverick-Tlr	-3520	1338	831	1650
IES-00566-r7	36.2939	337	19.6	0.6	15.1	Supercontig_2.112:344853-350459	1495	1668	-3939	+	Contig[0208].chkTE	unclass/unclass	305	456	-53	1651
IES-00566-r7	36.2939	309	13.2	0	0	Supercontig_2.112:344853-350459	1670	1745	-3862	C	R=1485	unclass/unclass	-86	76	1	1652
IES-00566-r7	36.2939	551	4.9	0	0	Supercontig_2.112:344853-350459	2362	2443	-3164	C	R=2961	unclass/unclass	0	82	1	1653
IES-00566-r7	36.2939	2405	7.5	0	2.2	Supercontig_2.112:344853-350459	2785	3272	-2335	+	Contig[0694]	unclass/unclass	1	458	-101	1654
IES-00566-r7	36.2939	259	10.3	0	0	Supercontig_2.112:344853-350459	3271	3309	-2298	C	Contig[0671]	unclass/unclass	-661	79	41	1655	*
IES-00566-r7	36.2939	1947	6.7	0	0	Supercontig_2.112:344853-350459	3806	4105	-1502	C	Contig[0157].chkTE	unclass/unclass	-428	4102	3803	1656
IES-00566-r7	36.2939	796	11	0	18.4	Supercontig_2.112:344853-350459	5130	5341	-266	+	R=161	DNA/Tlr?	1	179	-4	1657
IES-00566-r7	36.2939	701	10.4	0	0.6	Supercontig_2.112:344853-350459	5442	5605	-2	C	R=84.chkTE	unclass/unclass	0	316	154	1658
IES-00541-r12	27.1259	1891	7.4	0.6	8	Supercontig_2.112:3691-15332	1	336	-11306	C	Contig[0302].fam6.noTIR.C.DDE	DNA/TcMar	-65	3620	3308	1659
IES-00541-r12	27.1259	2957	3.7	2.7	2.9	Supercontig_2.112:3691-15332	389	837	-10805	C	Contig[0302].fam6.noTIR.C.DDE	DNA/TcMar	-374	3311	2864	1659
IES-00541-r12	27.1259	515	13.5	1.8	0	Supercontig_2.112:3691-15332	5439	5549	-6093	C	Contig[0691]	unclass/unclass	-191	190	78	1660	*
IES-00541-r12	27.1259	6199	6.3	2.5	1.8	Supercontig_2.112:3691-15332	5547	6481	-5161	C	Contig[0506]	DNA/TcMar	-128	2944	2004	1661
IES-00541-r12	27.1259	1138	17	8.4	1.6	Supercontig_2.112:3691-15332	7810	8179	-3463	C	Contig[0730].chkTE	unclass/unclass	0	338	2	1662
IES-00541-r12	27.1259	306	13.5	0	0	Supercontig_2.112:3691-15332	9266	9317	-2325	C	R=91	unclass/unclass	0	55	4	1663
IES-00541-r12	27.1259	1501	7.1	0	4	Supercontig_2.112:3691-15332	9323	9558	-2084	C	R=2125	unclass/unclass	-192	227	1	1664
IES-00541-r12	27.1259	1089	6.8	0	0	Supercontig_2.112:3691-15332	9532	9677	-1965	C	R=2552	unclass/unclass	0	167	22	1665	*
IES-00541-r12	27.1259	395	20.8	6.1	6.7	Supercontig_2.112:3691-15332	9825	9989	-1653	C	R=559	unclass/unclass	0	174	11	1666
IES-00541-r12	27.1259	260	18.6	3	2	Supercontig_2.112:3691-15332	10369	10467	-1175	+	R=367	unclass/unclass	1	100	-66	1667
IES-00541-r12	27.1259	504	7.3	0	0	Supercontig_2.112:3691-15332	10758	10839	-803	+	R=1196	unclass/unclass	1	82	0	1668
IES-00541-r12	27.1259	1020	7.3	1	1	Supercontig_2.112:3691-15332	10875	11081	-561	+	R=229.chkTE	unclass/unclass	1	207	0	1669
IES-00544-r16	63.3043	576	22.1	1.4	4.3	Supercontig_2.112:56989-57563	203	490	-85	C	R=76.chkTE	DNA/DNA	-2	283	4	1670
IES-00544-r16	63.3043	291	8.1	0	18.8	Supercontig_2.112:56989-57563	500	575	0	C	Contig[0691]	unclass/unclass	0	381	318	1671
IES-00545-r14	60.8263	802	9.9	0.6	9.2	Supercontig_2.112:59830-68567	190	367	-8371	C	R=76.chkTE	DNA/DNA	0	285	122	1672
IES-00545-r14	60.8263	303	17.9	1	3.1	Supercontig_2.112:59830-68567	423	520	-8218	C	R=76.chkTE	DNA/DNA	-147	138	43	1672
IES-00545-r14	60.8263	304	18.4	17.2	2.4	Supercontig_2.112:59830-68567	834	978	-7760	+	R=141.chkTE	DNA?/Tlr?	64	229	-11	1673	*
IES-00545-r14	60.8263	403	0	0	0	Supercontig_2.112:59830-68567	967	1012	-7726	C	Tt.Tlr5pr.helicase	DNA/Tlr	-4294	1048	1003	1674
IES-00545-r14	60.8263	1782	11.2	0.2	9.1	Supercontig_2.112:59830-68567	1018	1449	-7289	C	R=60.chkTE	unclass/unclass	-161	398	2	1675
IES-00545-r14	60.8263	554	12.8	0	6.8	Supercontig_2.112:59830-68567	1468	1609	-7129	C	R=167.small.chkTE	unclass/unclass	-52	133	1	1676	*
IES-00545-r14	60.8263	2021	6.5	4.9	6	Supercontig_2.112:59830-68567	1579	1968	-6770	+	Contig[0733].chkTE	unclass/unclass	4	389	-41	1677
IES-00545-r14	60.8263	463	4.7	1.6	0	Supercontig_2.112:59830-68567	2011	2074	-6664	+	R=2262	unclass/unclass	1	65	-4	1678
IES-00545-r14	60.8263	304	5.8	1.4	7.1	Supercontig_2.112:59830-68567	2081	2154	-6584	+	R=908.chkTE	unclass/unclass	1	70	0	1679
IES-00545-r14	60.8263	2594	15	2.7	3.2	Supercontig_2.112:59830-68567	2253	2915	-5823	C	Contig[0358].H	DNA/Maverick	-551	660	1	1680
IES-00545-r14	60.8263	444	16.3	11.9	3.8	Supercontig_2.112:59830-68567	2947	3189	-5549	C	R=261.chkTE	DNA/Maverick	-4	262	1	1681	*
IES-00545-r14	60.8263	1393	1.5	0	0	Supercontig_2.112:59830-68567	3059	3255	-5483	+	Contig[0745]	unclass/unclass	1	197	0	1682
IES-00545-r14	60.8263	1620	12.9	2.8	0.7	Supercontig_2.112:59830-68567	3353	3741	-4997	+	Contig[0730].chkTE	unclass/unclass	1	338	0	1683
IES-00545-r14	60.8263	1319	9.1	8.3	4.9	Supercontig_2.112:59830-68567	3876	4211	-4527	C	R=60.chkTE	unclass/unclass	-146	413	67	1684
IES-00545-r14	60.8263	228	4	0	22.6	Supercontig_2.112:59830-68567	4169	4233	-4505	+	R=829.chkTE	unclass/unclass	3	55	-315	1685	*
IES-00545-r14	60.8263	820	17.9	1.5	10.2	Supercontig_2.112:59830-68567	4202	4468	-4270	+	Contig[0618]	unclass/unclass	1	246	-265	1686
IES-00545-r14	60.8263	577	6.9	0	4.6	Supercontig_2.112:59830-68567	4467	4557	-4181	C	R=22.chkTE	DNA/TcMar?	-540	87	1	1687	*
IES-00545-r14	60.8263	1014	3.5	0	2.8	Supercontig_2.112:59830-68567	4682	4830	-3908	+	R=2	unclass/unclass	3	147	0	1688
IES-00545-r14	60.8263	743	6.1	3.5	0	Supercontig_2.112:59830-68567	4946	5059	-3679	C	R=6.check-RbGYPSY-I_MT	unclass/unclass	-375	131	14	1689
IES-00545-r14	60.8263	250	24.1	7.7	3.7	Supercontig_2.112:59830-68567	4951	5043	-3695	+	R=76.chkTE	DNA/DNA	95	229	-56	1690	*
IES-00545-r14	60.8263	264	15.1	0	0	Supercontig_2.112:59830-68567	5044	5096	-3642	C	R=3222	unclass/unclass	0	53	1	1691
IES-00545-r14	60.8263	250	24.1	7.7	3.7	Supercontig_2.112:59830-68567	5097	5131	-3607	+	R=76.chkTE	DNA/DNA	230	282	-3	1690
IES-00545-r14	60.8263	353	24.2	0	0	Supercontig_2.112:59830-68567	5195	5285	-3453	+	R=1014	unclass/unclass	3	93	-113	1692	*
IES-00545-r14	60.8263	582	13	16.5	2.1	Supercontig_2.112:59830-68567	5280	5491	-3247	C	Contig[0691]	unclass/unclass	-14	367	126	1693
IES-00545-r14	60.8263	1780	11.9	6	5.2	Supercontig_2.112:59830-68567	6498	7046	-1692	C	R=22.chkTE	DNA/TcMar?	-18	609	57	1694
IES-00545-r14	60.8263	855	18	0	8.5	Supercontig_2.112:59830-68567	7036	7302	-1436	+	Contig[0618]	unclass/unclass	1	246	-265	1695	*
IES-00545-r14	60.8263	540	9.2	0	4.6	Supercontig_2.112:59830-68567	7300	7390	-1348	C	R=22.chkTE	DNA/TcMar?	-540	87	1	1696	*
IES-00545-r14	60.8263	1429	4.7	0	4.2	Supercontig_2.112:59830-68567	8444	8664	-74	C	R=6.check-RbGYPSY-I_MT	unclass/unclass	-294	212	1	1697
IES-00547-r4	65.9624	784	17.9	1.9	5.1	Supercontig_2.112:92082-95962	411	675	-3206	C	Contig[0703]	unclass/unclass	0	1057	801	1698
IES-00547-r4	65.9624	3092	3.9	5.4	0.7	Supercontig_2.112:92082-95962	731	1570	-2311	C	Contig[0598].chkTE	unclass/unclass	-2	430	1	1699
IES-00547-r4	65.9624	728	27.4	2.7	2.7	Supercontig_2.112:92082-95962	1584	1917	-1964	+	Contig[0680]	unclass/unclass	115	448	0	1700
IES-00547-r4	65.9624	684	28.6	4.3	5	Supercontig_2.112:92082-95962	1592	2294	-1587	C	Contig[0703]	unclass/unclass	-274	783	86	1701	*
IES-00547-r4	65.9624	1442	15.1	6.8	1.1	Supercontig_2.112:92082-95962	2859	3247	-634	C	Contig[0730].chkTE	unclass/unclass	0	338	6	1702
IES-00547-r4	65.9624	840	13.2	7.3	4.1	Supercontig_2.112:92082-95962	3526	3880	-1	+	R=74.chkTE	unclass/unclass	3	312	-106	1703
IES-00573-r21	24.4033	2357	21.4	1.4	1.5	Supercontig_2.113:126375-132156	147	628	-5154	+	R=1297	DNA/TcMar	1	701	-99	1704
IES-00573-r21	24.4033	309	26.5	6.8	8.3	Supercontig_2.113:126375-132156	629	1056	-4726	C	R=2969.H	DNA/TcMar	-84	435	14	1705
IES-00573-r21	24.4033	2357	21.4	1.4	1.5	Supercontig_2.113:126375-132156	1057	1099	-4683	+	R=1297	DNA/TcMar	702	766	-34	1704
IES-00573-r21	24.4033	2522	9.8	9.4	0	Supercontig_2.113:126375-132156	3005	3462	-2320	C	R=6.check-RbGYPSY-I_MT	unclass/unclass	-5	501	1	1706
IES-00574-r16	83.8415	859	16.3	5.8	4.3	Supercontig_2.113:137465-137792	1	275	-53	+	Contig[0094].H	DNA/hAT-Ac	59	337	-358	1707
IES-00575-r12	45.0288	307	17.6	4.5	5.3	Supercontig_2.113:159787-162562	209	340	-2436	+	R=2270	unclass/unclass	1	131	-11	1708
IES-00575-r12	45.0288	677	27.5	6.4	6.3	Supercontig_2.113:159787-162562	806	1923	-853	+	Contig[0452].H.Polinton	DNA/Maverick	479	1597	-392	1709
IES-00576-r13	52.2741	1962	19.8	4.3	3.6	Supercontig_2.113:188182-189786	302	883	-722	+	Contig[0677].P	DNA/DNA	2154	2739	-311	1710
IES-00576-r13	52.2741	633	20.2	8.5	4.8	Supercontig_2.113:188182-189786	881	1140	-465	+	Contig[0677].P	DNA/DNA	2782	3050	0	1711	*
IES-00577-r10	34.9077	840	12.2	0	0	Supercontig_2.113:199350-204494	949	1095	-4050	+	R=3026	unclass/unclass	1	147	-9	1712
IES-00577-r10	34.9077	408	15.5	9.7	1.9	Supercontig_2.113:199350-204494	1345	1542	-3603	C	R=1048	unclass/unclass	-187	312	1	1713
IES-00577-r10	34.9077	353	13.3	0	2.4	Supercontig_2.113:199350-204494	1543	1627	-3518	+	R=555.chkTE	unclass/unclass	1	83	0	1714
IES-00577-r10	34.9077	229	30.1	2.6	2.6	Supercontig_2.113:199350-204494	1693	1808	-3337	+	R=867.H	DNA/TcMar	626	741	-59	1715
IES-00577-r10	34.9077	4752	8.8	15.4	1	Supercontig_2.113:199350-204494	3506	4755	-390	C	Contig[0712]	unclass/unclass	-51	1437	8	1716
IES-00578-r13	29.6887	388	20.2	12.8	9	Supercontig_2.113:207401-210098	128	448	-2250	+	Contig[0730].chkTE	unclass/unclass	2	333	0	1717
IES-00578-r13	29.6887	381	22.8	0.7	1.5	Supercontig_2.113:207401-210098	1804	1941	-757	C	Contig[0680]	unclass/unclass	-309	139	3	1718
IES-00578-r13	29.6887	246	23.7	3.5	7.9	Supercontig_2.113:207401-210098	1849	2045	-653	+	Contig[0703]	unclass/unclass	812	1000	-57	1719	*
IES-00578-r13	29.6887	934	6	0	3	Supercontig_2.113:207401-210098	2175	2347	-351	+	Contig[0379].chkTE	DNA/TcMar	1	168	-215	1720
IES-00578-r13	29.6887	432	6.2	0	0	Supercontig_2.113:207401-210098	2415	2479	-219	C	Contig[0387]	unclass/unclass	-316	66	2	1721
IES-00579-r16	18.7031	328	22	3.5	1.7	Supercontig_2.113:216072-217937	1256	1426	-440	+	Contig[0740]	unclass/unclass	7	180	0	1722
IES-00579-r16	18.7031	240	19.2	1.4	0	Supercontig_2.113:216072-217937	1515	1587	-279	+	R=1183	unclass/unclass	6	79	-1	1723
IES-00579-r16	18.7031	298	16.2	5.7	0	Supercontig_2.113:216072-217937	1604	1708	-158	C	R=317	unclass/unclass	0	126	16	1724
IES-00580-r11	38.5942	942	18.1	2.3	5.3	Supercontig_2.113:235136-237454	838	1357	-962	+	R=8	unclass/unclass	16	520	-27	1725
IES-00580-r11	38.5942	2247	11.5	0.3	0.3	Supercontig_2.113:235136-237454	1644	2018	-301	C	R=29.C	LINE/L1-outcast	-2972	375	1	1726
IES-00581-r16	41.9789	707	5	0	0	Supercontig_2.113:239537-241244	422	520	-1188	+	R=60.chkTE	unclass/unclass	1	99	-460	1727
IES-00581-r16	41.9789	1070	11.7	7.7	0	Supercontig_2.113:239537-241244	621	868	-840	+	R=60.chkTE	unclass/unclass	289	555	-4	1727
IES-00581-r16	41.9789	1004	14.9	12.6	1.3	Supercontig_2.113:239537-241244	869	906	-802	+	R=22.chkTE	DNA/TcMar?	289	606	-21	1728
IES-00581-r16	41.9789	619	6.4	0	3.7	Supercontig_2.113:239537-241244	916	1028	-680	+	Contig[0598].chkTE	unclass/unclass	36	144	-288	1729
IES-00581-r16	41.9789	448	15.1	0	0	Supercontig_2.113:239537-241244	1239	1331	-377	+	R=242.chkTE	unclass/unclass	1	93	0	1730
IES-00581-r16	41.9789	336	12.5	3.7	1.2	Supercontig_2.113:239537-241244	1423	1503	-205	+	R=1565	unclass/unclass	138	220	-110	1731
IES-00581-r16	41.9789	250	13.3	0	0	Supercontig_2.113:239537-241244	1544	1588	-120	C	R=2202	unclass/unclass	-6	48	4	1732
IES-00582-r14	24.7055	376	18.8	12.4	3.5	Supercontig_2.113:257242-260042	315	579	-2222	C	R=1.chkTE	unclass/unclass	-210	289	2	1733
IES-00582-r14	24.7055	1041	14.5	0	3.6	Supercontig_2.113:257242-260042	847	1103	-1698	+	Contig[0691]	unclass/unclass	66	313	-68	1734
IES-00582-r14	24.7055	428	9.3	0	0	Supercontig_2.113:257242-260042	1328	1402	-1399	+	R=1048	unclass/unclass	1	75	-3	1735
IES-00582-r14	24.7055	245	6.3	0	11.2	Supercontig_2.113:257242-260042	1506	1594	-1207	+	R=163.chkTE	unclass/unclass	2	81	-4	1736	*
IES-00582-r14	24.7055	270	15.2	0	0	Supercontig_2.113:257242-260042	1535	1600	-1201	C	R=1048	unclass/unclass	-3	75	10	1737
IES-00583-r6	47.2966	250	21.9	7.6	4.1	Supercontig_2.113:267565-271226	3	160	-3502	C	R=1.chkTE	unclass/unclass	-228	271	1	1738
IES-00583-r6	47.2966	286	5.3	1.1	10.7	Supercontig_2.113:267565-271226	161	264	-3398	+	R=555.chkTE	unclass/unclass	1	83	-2	1739
IES-00583-r6	47.2966	470	0	0	0	Supercontig_2.113:267565-271226	1232	1288	-2374	C	R=3059	unclass/unclass	0	57	1	1740
IES-00583-r6	47.2966	3348	3	0	0	Supercontig_2.113:267565-271226	1494	1899	-1763	C	Contig[0100]	unclass/unclass	0	406	1	1741
IES-00583-r6	47.2966	1988	11.8	0.7	2.6	Supercontig_2.113:267565-271226	1985	2363	-1299	C	Contig[0113]	DNA/TcMar	0	258	1	1742
IES-00583-r6	47.2966	1287	4.7	0	0.6	Supercontig_2.113:267565-271226	2319	2491	-1171	+	R=1906.check-RbMariner-7_DRh	DNA/TcMar	1	172	0	1743	*
IES-00583-r6	47.2966	2013	4.9	4.2	1.5	Supercontig_2.113:267565-271226	3038	3369	-293	+	R=60.chkTE	unclass/unclass	1	341	-218	1744
IES-00583-r6	47.2966	1645	9.7	9.1	2	Supercontig_2.113:267565-271226	3370	3537	-125	+	R=22.chkTE	DNA/TcMar?	1	617	-10	1745
IES-00585-r10	10.8268	1085	10.5	4.1	0.9	Supercontig_2.113:275407-277438	1357	1576	-456	+	R=76.chkTE	DNA/DNA	57	283	-2	1746
IES-00586-r11	5.1573	225	19.6	2	0	Supercontig_2.113:282642-284580	1024	1074	-865	+	R=2202	unclass/unclass	3	54	0	1747
IES-00586-r11	5.1573	276	12.2	2	0	Supercontig_2.113:282642-284580	1813	1861	-78	C	R=2202	unclass/unclass	-1	53	4	1748
IES-00587-r11	18.2289	434	28.5	1.5	8.6	Supercontig_2.113:285466-291642	584	844	-5333	+	Contig[0162]	DNA/Merlin	97	340	-5	1749
IES-00587-r11	18.2289	276	15.2	0	0	Supercontig_2.113:285466-291642	1227	1272	-4905	+	R=2202	unclass/unclass	3	48	-6	1750
IES-00587-r11	18.2289	253	13.9	0	0	Supercontig_2.113:285466-291642	1681	1723	-4454	C	R=2202	unclass/unclass	-9	45	3	1751
IES-00587-r11	18.2289	2440	13.6	3.5	2.4	Supercontig_2.113:285466-291642	3219	3838	-2339	C	R=22.chkTE	DNA/TcMar?	0	627	1	1752
IES-00587-r11	18.2289	1277	3.9	0	0	Supercontig_2.113:285466-291642	4230	4385	-1792	C	Contig[0101]	unclass/unclass	0	156	1	1753
IES-00567-r11	28.3688	294	5.6	0	7.4	Supercontig_2.113:29419-31674	1257	1314	-942	+	R=1572	unclass/unclass	3	56	0	1754
IES-00567-r11	28.3688	493	8.1	21.3	1.7	Supercontig_2.113:29419-31674	1321	1470	-786	C	Contig[0739]	unclass/unclass	-4	179	1	1755
IES-00567-r11	28.3688	561	16.8	9.3	4.7	Supercontig_2.113:29419-31674	1613	2044	-212	C	R=8	unclass/unclass	-81	466	16	1756
IES-00588-r9	25.0088	4441	2.9	2	4.2	Supercontig_2.113:300613-303451	1645	2354	-485	+	R=12.TIR.TSD.C	DNA/MITE	3	697	-1	1757
IES-00568-r22	38.5373	1226	3.2	0	0	Supercontig_2.113:35326-41519	1417	1574	-4620	+	R=2272	unclass/unclass	1	158	0	1758
IES-00568-r22	38.5373	560	13.1	2.4	2.4	Supercontig_2.113:35326-41519	1587	1797	-4397	C	R=621.chkTE	unclass/unclass	-2	211	1	1759
IES-00568-r22	38.5373	2443	2.7	2.7	0	Supercontig_2.113:35326-41519	1870	2245	-3949	+	Contig[0506]	DNA/TcMar	1065	1450	-1622	1760
IES-00568-r22	38.5373	10326	2.9	2.3	1.2	Supercontig_2.113:35326-41519	2632	4029	-2165	+	Contig[0506]	DNA/TcMar	1660	3072	0	1761
IES-00568-r22	38.5373	445	1.4	0	0	Supercontig_2.113:35326-41519	4741	4811	-1383	+	R=3286.chkTE	unclass/unclass	1	71	0	1762
IES-00568-r22	38.5373	518	1.6	3.1	0	Supercontig_2.113:35326-41519	4907	4970	-1224	+	R=2188	unclass/unclass	1	66	0	1763
IES-00568-r22	38.5373	342	13.3	4.6	3.6	Supercontig_2.113:35326-41519	6086	6194	0	C	R=2	unclass/unclass	-8	139	30	1764
IES-00569-r13	30.0721	1123	7	9.4	2.4	Supercontig_2.113:45712-49319	32	266	-3342	+	Contig[0691]	unclass/unclass	131	381	0	1765
IES-00569-r13	30.0721	922	17.1	1.6	1.2	Supercontig_2.113:45712-49319	273	515	-3093	+	R=76.chkTE	DNA/DNA	42	285	0	1766
IES-00569-r13	30.0721	2323	5.2	2.3	0.8	Supercontig_2.113:45712-49319	2515	2862	-746	C	R=6.check-RbGYPSY-I_MT	unclass/unclass	-153	353	1	1767
IES-00569-r13	30.0721	613	13.8	2.1	10.1	Supercontig_2.113:45712-49319	3346	3579	-29	C	R=76.chkTE	DNA/DNA	-61	224	8	1768
IES-00569-r13	30.0721	439	9.5	5.5	0.6	Supercontig_2.113:45712-49319	3483	3604	-4	C	R=588.chkTE	unclass/unclass	-157	224	1	1769	*
IES-00570-r12	27.8226	310	26.6	5.6	7.5	Supercontig_2.113:58998-61229	359	821	-1411	+	Contig[0065].H	DNA/TcMar-pogo	42	496	-266	1770
IES-00570-r12	27.8226	234	18.8	11.4	2.3	Supercontig_2.113:58998-61229	1318	1337	-895	+	R=23	unclass/unclass	3	37	-581	1771
IES-00570-r12	27.8226	243	18.8	1.6	0	Supercontig_2.113:58998-61229	1338	1401	-831	C	R=700	unclass/unclass	-5	91	27	1772
IES-00570-r12	27.8226	234	18.8	11.4	2.3	Supercontig_2.113:58998-61229	1402	1475	-757	+	R=23	unclass/unclass	38	174	-444	1771
IES-00571-r15	34.0246	225	10.9	7	3.4	Supercontig_2.113:81398-82699	1	57	-1245	C	Contig[0188]	unclass/unclass	-111	193	135	1773
IES-00571-r15	34.0246	500	4.8	7.6	14	Supercontig_2.113:81398-82699	660	803	-499	+	Contig[0565]	unclass/unclass	310	445	-27	1774
IES-00571-r15	34.0246	766	24.2	1.2	0.8	Supercontig_2.113:81398-82699	817	1058	-244	C	Contig[0361].check-RbTt.Tlr5pr.HC	unclass/unclass	-87	607	365	1775
IES-00572-r21	53.039	1064	16.8	5.8	2.7	Supercontig_2.113:89106-91030	149	651	-1274	C	R=7	DNA/Tlr?	-2	701	184	1776
IES-00572-r21	53.039	685	5.4	0	0	Supercontig_2.113:89106-91030	647	739	-1186	+	R=2	unclass/unclass	2	94	-53	1777	*
IES-00572-r21	53.039	1387	4.5	2.5	0	Supercontig_2.113:89106-91030	840	1038	-887	C	R=6.check-RbGYPSY-I_MT	unclass/unclass	-302	204	1	1778
IES-00572-r21	53.039	1087	8.3	1.1	0.4	Supercontig_2.113:89106-91030	1039	1269	-656	C	R=23	unclass/unclass	-412	206	3	1779
IES-00600-r11	23.5131	393	12.2	4	0	Supercontig_2.114:129708-134381	139	212	-4462	C	R=2098	unclass/unclass	-42	77	1	1780
IES-00600-r11	23.5131	384	14.9	0	1.6	Supercontig_2.114:129708-134381	360	482	-4192	+	R=361	unclass/unclass	1	121	-73	1781
IES-00600-r11	23.5131	282	8.2	0	10.2	Supercontig_2.114:129708-134381	741	794	-3880	C	R=29.C	LINE/L1-outcast	-3	3344	3296	1782
IES-00600-r11	23.5131	1037	2.6	0	0	Supercontig_2.114:129708-134381	838	953	-3721	C	R=1971	unclass/unclass	0	116	1	1783
IES-00600-r11	23.5131	1138	3.7	0	0	Supercontig_2.114:129708-134381	1091	1225	-3449	+	Contig[0075]	unclass/unclass	1	135	0	1784
IES-00600-r11	23.5131	239	22.2	4.2	5.7	Supercontig_2.114:129708-134381	1286	1428	-3246	+	R=306.chkTE	unclass/unclass	748	888	0	1785
IES-00600-r11	23.5131	453	8.5	0	5.6	Supercontig_2.114:129708-134381	2953	3027	-1647	C	Contig[0506]	DNA/TcMar	0	3072	3002	1786
IES-00600-r11	23.5131	267	12.6	0	7.1	Supercontig_2.114:129708-134381	2977	3036	-1638	+	Contig[0506]	DNA/TcMar	2986	3041	-31	1787	*
IES-00600-r11	23.5131	621	11.3	7.7	3.1	Supercontig_2.114:129708-134381	3090	3336	-1338	C	Contig[0506]	DNA/TcMar	-69	3003	2746	1786
IES-00600-r11	23.5131	460	5.1	0	0	Supercontig_2.114:129708-134381	3414	3472	-1202	C	Contig[0506]	DNA/TcMar	-320	2752	2694	1786
IES-00600-r11	23.5131	486	6.2	0	0	Supercontig_2.114:129708-134381	4050	4113	-561	C	R=3055	unclass/unclass	0	64	1	1788
IES-00601-r10	48.6212	3374	4	7.3	1.1	Supercontig_2.114:136733-140467	1146	1652	-2083	+	R=25	unclass/unclass	2	539	0	1789
IES-00601-r10	48.6212	297	25.4	7.2	6.3	Supercontig_2.114:136733-140467	1652	1999	-1736	+	Tt.Tlr1.3pr.integrase	DNA/Tlr	2249	2599	-1078	1790	*
IES-00601-r10	48.6212	250	14.8	0	0	Supercontig_2.114:136733-140467	2112	2172	-1563	C	R=242.chkTE	unclass/unclass	-21	72	12	1791
IES-00601-r10	48.6212	253	20.2	3.5	8.2	Supercontig_2.114:136733-140467	2396	2415	-1320	+	R=1.chkTE	unclass/unclass	1	24	-475	1792
IES-00601-r10	48.6212	286	5.1	10.2	0	Supercontig_2.114:136733-140467	2416	2474	-1261	C	R=163.chkTE	unclass/unclass	-5	80	16	1793
IES-00601-r10	48.6212	253	20.2	3.5	8.2	Supercontig_2.114:136733-140467	2475	2649	-1086	+	R=1.chkTE	unclass/unclass	25	243	-256	1792
IES-00601-r10	48.6212	1104	20.3	0.7	2.6	Supercontig_2.114:136733-140467	2836	3223	-512	+	Contig[0730].chkTE	unclass/unclass	1	338	0	1794
IES-00601-r10	48.6212	302	23.6	9.3	6.8	Supercontig_2.114:136733-140467	3440	3698	-37	C	Contig[0734].Pol.P	DNA/Maverick-Tlr	-871	3987	3723	1795
IES-00602-r21	69.7947	1219	10.8	5.7	2.6	Supercontig_2.114:142324-153235	298	593	-10319	+	Contig[0691]	unclass/unclass	77	381	0	1796
IES-00602-r21	69.7947	297	19.6	10.4	5.6	Supercontig_2.114:142324-153235	344	566	-10346	C	R=6.check-RbGYPSY-I_MT	unclass/unclass	-49	457	217	1797	*
IES-00602-r21	69.7947	725	16.2	3.7	5.3	Supercontig_2.114:142324-153235	567	834	-10078	+	R=76.chkTE	DNA/DNA	1	264	-21	1798
IES-00602-r21	69.7947	584	28.4	2.9	5.2	Supercontig_2.114:142324-153235	1934	2345	-8567	+	R=219.H	DNA/TcMar	268	670	-884	1799
IES-00602-r21	69.7947	1895	10.3	3.7	7.7	Supercontig_2.114:142324-153235	2926	3501	-7411	+	R=523.C	DNA/MITE	1	470	0	1800
IES-00602-r21	69.7947	245	22.5	3	3.6	Supercontig_2.114:142324-153235	3502	3663	-7249	+	R=1212	unclass/unclass	119	279	-149	1801	*
IES-00602-r21	69.7947	1124	25.9	4.3	4	Supercontig_2.114:142324-153235	3647	4718	-6194	+	Contig[0354].H.Polinton.POL.noend	DNA/Maverick	153	1227	-2171	1802
IES-00602-r21	69.7947	2923	7.9	2.2	3.9	Supercontig_2.114:142324-153235	4733	5274	-5638	+	R=60.chkTE	unclass/unclass	1	533	-26	1803
IES-00602-r21	69.7947	498	5.5	1.4	0	Supercontig_2.114:142324-153235	5278	5356	-5556	+	R=23	unclass/unclass	3	145	-60	1804
IES-00602-r21	69.7947	1395	14.7	4.1	6.8	Supercontig_2.114:142324-153235	5512	6175	-4737	+	R=7	DNA/Tlr?	52	698	-5	1805
IES-00602-r21	69.7947	865	12.9	0	0	Supercontig_2.114:142324-153235	6101	6255	-4657	+	R=166	DNA/TcMar	53	207	0	1806	*
IES-00602-r21	69.7947	1081	9	0	6.2	Supercontig_2.114:142324-153235	6504	6693	-4219	C	Contig[0677].P	DNA/DNA	0	3050	2872	1807
IES-00602-r21	69.7947	7405	5.9	0.4	3.4	Supercontig_2.114:142324-153235	6711	7813	-3099	C	Contig[0677].P	DNA/DNA	-240	2810	1740	1807
IES-00602-r21	69.7947	267	18.2	16	4.8	Supercontig_2.114:142324-153235	7800	8024	-2888	+	R=514.chkTE	unclass/unclass	7	255	0	1808	*
IES-00602-r21	69.7947	1962	1.6	5.7	0	Supercontig_2.114:142324-153235	8112	8356	-2556	C	R=581	unclass/unclass	0	259	1	1809	*
IES-00602-r21	69.7947	11359	6.3	0.2	3.7	Supercontig_2.114:142324-153235	8346	10088	-824	C	Contig[0677].P	DNA/DNA	-1289	1761	77	1807
IES-00602-r21	69.7947	228	3.6	0	0	Supercontig_2.114:142324-153235	10536	10563	-349	C	R=523.C	DNA/MITE	-3	467	440	1810
IES-00603-r10	21.7954	4990	1.2	0	0	Supercontig_2.114:155646-160435	187	788	-4002	C	R=29.C	LINE/L1-outcast	-5	3342	2741	1811
IES-00603-r10	21.7954	562	5.5	0	0	Supercontig_2.114:155646-160435	3003	3093	-1697	C	R=29.C	LINE/L1-outcast	-2384	963	873	1811
IES-00603-r10	21.7954	437	17.7	13.5	7.9	Supercontig_2.114:155646-160435	3083	3444	-1346	+	Contig[0368].chkTE	unclass/unclass	406	786	-455	1812	*
IES-00604-r16	18.7962	722	18.7	1.4	10.7	Supercontig_2.114:167932-171719	276	551	-3237	C	R=76.chkTE	DNA/DNA	0	285	33	1813
IES-00604-r16	18.7962	305	19.8	10.2	6	Supercontig_2.114:167932-171719	401	577	-3211	+	R=6.check-RbGYPSY-I_MT	unclass/unclass	45	228	-278	1814	*
IES-00604-r16	18.7962	578	14.6	7.3	13	Supercontig_2.114:167932-171719	576	875	-2913	C	Contig[0691]	unclass/unclass	-87	294	10	1815
IES-00604-r16	18.7962	245	19.1	0	0	Supercontig_2.114:167932-171719	2430	2476	-1312	C	Contig[0013]	DNA/Merlin	-6	727	681	1816
IES-00604-r16	18.7962	477	6.2	0	0	Supercontig_2.114:167932-171719	2997	3061	-727	+	R=3248	unclass/unclass	9	73	0	1817
IES-00605-r19	87.2896	499	18.2	6	5.3	Supercontig_2.114:174411-175598	7	325	-863	+	R=1.chkTE	unclass/unclass	38	358	-141	1818
IES-00605-r19	87.2896	449	19.9	3.7	3.7	Supercontig_2.114:174411-175598	104	376	-812	C	R=1.chkTE	unclass/unclass	-139	360	88	1819	*
IES-00605-r19	87.2896	1963	11.2	9.9	5.5	Supercontig_2.114:174411-175598	377	974	-214	C	R=22.chkTE	DNA/TcMar?	-2	625	3	1820
IES-00605-r19	87.2896	297	10	0	13.1	Supercontig_2.114:174411-175598	976	1044	-144	+	R=555.chkTE	unclass/unclass	22	82	-1	1821
IES-00606-r11	50.5031	1732	10.5	5.8	0	Supercontig_2.114:178069-181646	1	343	-3235	+	R=60.chkTE	unclass/unclass	194	556	-3	1822
IES-00606-r11	50.5031	356	17	8.1	11.6	Supercontig_2.114:178069-181646	746	1091	-2487	+	R=1.chkTE	unclass/unclass	26	360	-139	1823	*
IES-00606-r11	50.5031	415	18.3	7.4	4.2	Supercontig_2.114:178069-181646	858	1136	-2442	C	R=1.chkTE	unclass/unclass	-118	381	94	1824
IES-00606-r11	50.5031	1622	13.7	1.2	7.1	Supercontig_2.114:178069-181646	1137	1615	-1963	C	R=22.chkTE	DNA/TcMar?	0	627	175	1825
IES-00606-r11	50.5031	884	15	1.6	11.4	Supercontig_2.114:178069-181646	2172	2479	-1099	C	R=76.chkTE	DNA/DNA	-2	283	3	1826
IES-00606-r11	50.5031	433	20.7	6.2	8	Supercontig_2.114:178069-181646	2480	2709	-869	+	R=6.check-RbGYPSY-I_MT	unclass/unclass	235	457	-49	1827	*
IES-00606-r11	50.5031	1006	13.8	3.8	5.5	Supercontig_2.114:178069-181646	2451	2765	-813	C	Contig[0691]	unclass/unclass	0	381	72	1828
IES-00607-r7	17.667	830	17.3	5.7	1.5	Supercontig_2.114:206149-208214	1697	2061	-5	C	Contig[0375].chkTE	unclass/unclass	-19	458	218	1829
IES-00608-r15	47.2181	406	15.9	0	5.3	Supercontig_2.114:222215-226276	148	306	-3756	+	Contig[0739]	unclass/unclass	3	153	-30	1830
IES-00608-r15	47.2181	1300	13.6	0.7	3.5	Supercontig_2.114:222215-226276	750	1046	-3016	C	R=6.check-RbGYPSY-I_MT	unclass/unclass	0	506	218	1831
IES-00608-r15	47.2181	227	22.4	4.4	12.2	Supercontig_2.114:222215-226276	994	1024	-3038	+	R=76.chkTE	DNA/DNA	85	173	-112	1832	*
IES-00608-r15	47.2181	510	14.4	0	1	Supercontig_2.114:222215-226276	1025	1122	-2940	+	R=563.small.chkTE	unclass/unclass	88	184	0	1833
IES-00608-r15	47.2181	334	7.8	0	0	Supercontig_2.114:222215-226276	1114	1164	-2898	C	R=3222	unclass/unclass	0	53	3	1834	*
IES-00608-r15	47.2181	227	22.4	4.4	12.2	Supercontig_2.114:222215-226276	1165	1196	-2866	+	R=76.chkTE	DNA/DNA	174	273	-12	1832
IES-00608-r15	47.2181	385	17.3	15.4	3.9	Supercontig_2.114:222215-226276	1199	1594	-2468	C	R=7	DNA/Tlr?	-210	493	54	1835
IES-00608-r15	47.2181	321	17.9	5.3	5.3	Supercontig_2.114:222215-226276	1459	1664	-2398	C	R=23	unclass/unclass	-412	206	1	1836	*
IES-00608-r15	47.2181	316	24.4	0	0	Supercontig_2.114:222215-226276	2102	2187	-1875	C	Tt.Tlr5pr.helicase	DNA/Tlr	-2277	3065	2980	1837
IES-00608-r15	47.2181	285	22.7	0	6.5	Supercontig_2.114:222215-226276	2188	2200	-1862	+	Contig[0361].check-RbTt.Tlr5pr.HC	unclass/unclass	366	458	-236	1838
IES-00608-r15	47.2181	1607	2.4	0	0	Supercontig_2.114:222215-226276	2323	2533	-1529	C	R=1614	unclass/unclass	0	211	1	1839
IES-00608-r15	47.2181	250	25.8	0	0	Supercontig_2.114:222215-226276	2569	2634	-1428	C	Contig[0649].fam1.2Tir.C.DDE	DNA/Merlin	-710	1459	1394	1840
IES-00608-r15	47.2181	313	31.3	2.8	4.3	Supercontig_2.114:222215-226276	2691	2993	-1069	+	R=2120.H	DNA/Merlin	9	285	-2	1841
IES-00608-r15	47.2181	435	9	0	0	Supercontig_2.114:222215-226276	3866	3943	-119	+	R=1038	unclass/unclass	1	78	0	1842
IES-00608-r15	47.2181	328	9.1	18	1	Supercontig_2.114:222215-226276	3972	4060	-2	+	Contig[0677].P	DNA/DNA	43	146	-2904	1843
IES-00609-r12	29.3517	305	5.6	40.9	0	Supercontig_2.114:240588-245091	348	418	-4086	C	R=859	unclass/unclass	0	100	1	1844
IES-00609-r12	29.3517	565	13.4	14.9	1	Supercontig_2.114:240588-245091	595	775	-3729	C	R=6.check-RbGYPSY-I_MT	unclass/unclass	-256	250	45	1845
IES-00609-r12	29.3517	492	18.3	4	8.3	Supercontig_2.114:240588-245091	979	1363	-3141	+	R=8	unclass/unclass	12	510	-37	1846
IES-00609-r12	29.3517	684	9.2	4.1	2.7	Supercontig_2.114:240588-245091	1364	1508	-2996	C	Contig[0739]	unclass/unclass	-36	147	1	1847
IES-00609-r12	29.3517	492	18.3	4	8.3	Supercontig_2.114:240588-245091	1509	1531	-2973	+	R=8	unclass/unclass	511	542	-5	1846
IES-00609-r12	29.3517	363	6.6	0	1.6	Supercontig_2.114:240588-245091	3606	3667	-837	+	R=653	unclass/unclass	1	61	-4	1848
IES-00609-r12	29.3517	583	14.6	1.6	3.9	Supercontig_2.114:240588-245091	3685	3869	-635	+	Contig[0691]	unclass/unclass	58	238	-143	1849
IES-00609-r12	29.3517	1144	10.7	0.4	6.3	Supercontig_2.114:240588-245091	3901	4170	-334	+	R=76.chkTE	DNA/DNA	28	282	-3	1850
IES-00592-r4	41.5104	2738	9.8	1.6	3.2	Supercontig_2.114:24167-36322	20	587	-11569	C	R=60.chkTE	unclass/unclass	0	559	1	1851
IES-00592-r4	41.5104	237	25.7	3.8	0.9	Supercontig_2.114:24167-36322	1214	1319	-10837	+	Contig[0649].fam1.2Tir.C.DDE	DNA/Merlin	1182	1290	-879	1852
IES-00592-r4	41.5104	261	22.6	3.9	0	Supercontig_2.114:24167-36322	1674	1775	-10381	+	R=84.chkTE	unclass/unclass	27	132	-184	1853
IES-00592-r4	41.5104	1283	7.7	3.9	0	Supercontig_2.114:24167-36322	1927	2134	-10022	C	R=260.chkTE	unclass/unclass	0	418	203	1854
IES-00592-r4	41.5104	289	9.1	2.2	13.8	Supercontig_2.114:24167-36322	2133	2221	-9935	C	Tt.Tlr1.3pr.integrase	DNA/Tlr	-2138	1539	1460	1855	*
IES-00592-r4	41.5104	226	28.5	0.6	9.6	Supercontig_2.114:24167-36322	2282	2440	-9716	+	Contig[0282]	DNA/TcMar	138	283	-1981	1856	*
IES-00592-r4	41.5104	407	28.9	0.8	0.8	Supercontig_2.114:24167-36322	2324	2445	-9711	C	R=508	DNA/TcMar	-406	329	208	1857
IES-00592-r4	41.5104	560	11.3	3.9	2.6	Supercontig_2.114:24167-36322	2458	2611	-9545	C	R=87.chkTE	unclass/unclass	-1	165	10	1858
IES-00592-r4	41.5104	1253	11.6	3.1	5.1	Supercontig_2.114:24167-36322	3490	3808	-8348	+	Contig[0691]	unclass/unclass	69	381	0	1859
IES-00592-r4	41.5104	621	22.4	7.2	4.3	Supercontig_2.114:24167-36322	3501	3972	-8184	C	R=6.check-RbGYPSY-I_MT	unclass/unclass	0	506	22	1860	*
IES-00592-r4	41.5104	1170	12.3	1.9	4.3	Supercontig_2.114:24167-36322	3795	4057	-8099	+	R=76.chkTE	DNA/DNA	28	284	-1	1861
IES-00592-r4	41.5104	666	6.9	0	0	Supercontig_2.114:24167-36322	4620	4706	-7450	C	R=142	DNA/Maverick-Tlr	-5	942	856	1862
IES-00592-r4	41.5104	260	27.1	3.6	3.6	Supercontig_2.114:24167-36322	5004	5114	-7042	+	Contig[0292].H	DNA/TcMar	50	160	-281	1863
IES-00592-r4	41.5104	701	5.3	2.5	3.4	Supercontig_2.114:24167-36322	5524	5641	-6515	C	R=142	DNA/Maverick-Tlr	-465	482	366	1862
IES-00592-r4	41.5104	381	13.5	1.8	0.3	Supercontig_2.114:24167-36322	5628	5739	-6417	+	R=1048	unclass/unclass	1	114	-385	1864	*
IES-00592-r4	41.5104	301	6.4	0	12.7	Supercontig_2.114:24167-36322	6334	6422	-5734	+	R=163.chkTE	unclass/unclass	1	79	-6	1865
IES-00592-r4	41.5104	428	12.8	0.8	0.8	Supercontig_2.114:24167-36322	6423	6439	-5717	C	R=1048	unclass/unclass	-388	106	1	1866
IES-00592-r4	41.5104	2782	5.9	0	0.3	Supercontig_2.114:24167-36322	6441	6798	-5358	C	R=142	DNA/Maverick-Tlr	-590	357	1	1862
IES-00592-r4	41.5104	285	9.1	0	0	Supercontig_2.114:24167-36322	7189	7232	-4924	+	R=2202	unclass/unclass	5	48	-6	1867
IES-00592-r4	41.5104	332	6.2	0	0	Supercontig_2.114:24167-36322	7304	7351	-4805	C	R=2202	unclass/unclass	-6	48	1	1868
IES-00592-r4	41.5104	3066	9.6	2.9	1.1	Supercontig_2.114:24167-36322	7799	8325	-3831	+	R=62.chkTE	unclass/unclass	1	536	-509	1869
IES-00592-r4	41.5104	289	35.2	2.5	1.9	Supercontig_2.114:24167-36322	9557	9874	-2282	C	R=62.chkTE	unclass/unclass	-483	562	243	1870
IES-00592-r4	41.5104	8334	8.1	1.1	1.9	Supercontig_2.114:24167-36322	10035	11308	-848	+	Tt.Tlr1.3pr.integrase	DNA/Tlr	1522	2785	-892	1871
IES-00610-r18	48.255	305	20.4	3.2	4.9	Supercontig_2.114:250544-253351	580	765	-2043	+	Contig[0730].chkTE	unclass/unclass	118	300	-33	1872
IES-00610-r18	48.255	408	15.7	8.2	4	Supercontig_2.114:250544-253351	997	1142	-1666	C	Contig[0333].fam8.noTIR.C.DDE	DNA/TcMar	-5	3598	3447	1873
IES-00610-r18	48.255	545	12	4.7	2.3	Supercontig_2.114:250544-253351	1191	1318	-1490	+	Contig[0704]	unclass/unclass	2	132	-12	1874
IES-00610-r18	48.255	623	12.7	1	4	Supercontig_2.114:250544-253351	1449	1610	-1198	+	Contig[0704]	unclass/unclass	5	141	-3	1875
IES-00610-r18	48.255	500	11.9	3.7	1.8	Supercontig_2.114:250544-253351	1790	1952	-856	+	R=371	unclass/unclass	1	166	0	1876
IES-00610-r18	48.255	822	9.5	0	0	Supercontig_2.114:250544-253351	2108	2223	-585	C	Tt.Tlr5pr.helicase	DNA/Tlr	-2996	2346	2231	1877	*
IES-00610-r18	48.255	1878	16.8	4.4	1.9	Supercontig_2.114:250544-253351	2205	2677	-131	C	Tt.Tlr5pr.helicase	DNA/Tlr	-3242	2100	1616	1877
IES-00611-r10	57.9121	1065	14.2	7.2	2.3	Supercontig_2.114:256025-264214	102	476	-7714	+	R=256.chkTE	unclass/unclass	4	396	0	1878
IES-00611-r10	57.9121	2353	5.4	1.1	0	Supercontig_2.114:256025-264214	482	853	-7337	C	Contig[0623]	unclass/unclass	0	377	2	1879
IES-00611-r10	57.9121	339	7.5	0	0	Supercontig_2.114:256025-264214	856	922	-7268	+	R=220	unclass/unclass	1	67	-177	1880
IES-00611-r10	57.9121	534	1.7	0	0	Supercontig_2.114:256025-264214	926	984	-7206	C	R=3107	unclass/unclass	0	59	1	1881
IES-00611-r10	57.9121	899	26.1	2.5	2.8	Supercontig_2.114:256025-264214	2112	2391	-5799	C	Contig[0488].H	DNA/TcMar	-613	556	278	1882
IES-00611-r10	57.9121	2181	0	0	0	Supercontig_2.114:256025-264214	2392	2646	-5544	+	Contig[0090]	DNA/TcMar	1	255	0	1883
IES-00611-r10	57.9121	764	11.7	0	0.7	Supercontig_2.114:256025-264214	2656	2810	-5380	+	R=220	unclass/unclass	69	222	-22	1884
IES-00611-r10	57.9121	361	7.4	9.5	14.2	Supercontig_2.114:256025-264214	2876	3096	-5094	C	R=621.chkTE	unclass/unclass	0	213	2	1885
IES-00611-r10	57.9121	4194	7	1.1	5.7	Supercontig_2.114:256025-264214	3109	3921	-4269	+	Contig[0506]	DNA/TcMar	6	783	-2289	1886
IES-00611-r10	57.9121	10841	4.8	1.1	1.6	Supercontig_2.114:256025-264214	3967	5474	-2716	+	Contig[0506]	DNA/TcMar	777	2277	-795	1887
IES-00611-r10	57.9121	693	5.4	0	0	Supercontig_2.114:256025-264214	5474	5565	-2625	+	Contig[0506]	DNA/TcMar	2461	2552	-520	1888	*
IES-00611-r10	57.9121	588	10.9	0.5	22.4	Supercontig_2.114:256025-264214	7617	7816	-374	+	R=6.check-RbGYPSY-I_MT	unclass/unclass	3	349	0	1889
IES-00611-r10	57.9121	579	14.7	1.7	6.6	Supercontig_2.114:256025-264214	7665	7839	-351	C	R=563.small.chkTE	unclass/unclass	0	184	18	1890	*
IES-00611-r10	57.9121	301	16.8	16.4	2.2	Supercontig_2.114:256025-264214	7831	8025	-165	C	R=126	unclass/unclass	0	222	1	1891	*
IES-00611-r10	57.9121	655	11.1	5.8	1.1	Supercontig_2.114:256025-264214	7854	8026	-164	+	R=126	unclass/unclass	42	222	0	1892
IES-00611-r10	57.9121	850	9.5	1.5	0	Supercontig_2.114:256025-264214	8054	8190	0	+	R=6.check-RbGYPSY-I_MT	unclass/unclass	193	331	-175	1889
IES-00612-r16	39.0819	1255	14.2	1.5	4.6	Supercontig_2.114:267873-277544	110	514	-9158	+	R=256.chkTE	unclass/unclass	4	396	0	1893
IES-00612-r16	39.0819	1005	14.7	3.5	3.8	Supercontig_2.114:267873-277544	342	737	-8935	C	R=56.chkTE	unclass/unclass	-8	404	10	1894	*
IES-00612-r16	39.0819	255	16.4	0	4.9	Supercontig_2.114:267873-277544	682	745	-8927	+	R=757	unclass/unclass	717	777	-102	1895	*
IES-00612-r16	39.0819	362	15.4	1.2	1.2	Supercontig_2.114:267873-277544	907	1032	-8640	+	R=1048	unclass/unclass	1	126	-373	1896
IES-00612-r16	39.0819	637	15.5	1.7	1.1	Supercontig_2.114:267873-277544	2115	2290	-7382	C	R=1.chkTE	unclass/unclass	-322	177	1	1897
IES-00612-r16	39.0819	1433	16.2	0.8	2.7	Supercontig_2.114:267873-277544	3315	3581	-6091	+	Contig[0677].P	DNA/DNA	1191	1452	-1598	1898
[truncated: 39,643 more rows]
